# Supplementary material for: Multi-Omic Profiling of Multi-Biosamples Reveals the Role of Amino Acid and Nucleotide Metabolism in Endometrial Cancer
Source: Front Oncol. 2022 Apr 29;12:861142. doi: 10.3389/fonc.2022.861142 (PMC9099206; doi:10.3389/fonc.2022.861142)
Supplement: Supplementary file 1 [file DataSheet_1.zip]

Archive with 4 entries (4 files):
- Supplementary Dataset 1. Differential metabolites between EC patients and controls identified from tissue samples.xlsx
- Supplementary Dataset 2. Differential proteins between EC patients and controls identified from tissue samples.xlsx
- Supplementary Dataset 3. Metabolites detected in urine and intrauterine brushings samples relating to the 13 pathways selected by the analysis of tissue samples.xlsx
- Supplementary_Material.pdf
