# Supplementary material for: Multi-Omic Profiling of Multi-Biosamples Reveals the Role of Amino Acid and Nucleotide Metabolism in Endometrial Cancer
Source: Front Oncol. 2022 Apr 29;12:861142. doi: 10.3389/fonc.2022.861142 (PMC9099206; doi:10.3389/fonc.2022.861142)
Supplement: Supplementary file 1 [file DataSheet_1.zip › Supplementary Dataset 1. Differential metabolites between EC patients and controls identified from tissue samples.xlsx]

## Sheet: Differential Metabolites
Differential metabolites between EC patients and controls identified from tissue samples
NO.	m/z	RT (min)	Compound	Ion Type	Formula	p value	VIP score	Fold Change
1	348.071	1.88809	AMP	M+H	C10H14N5O7P	0.069833	1.1638	2.1616
2	385.13	2.04238	S-Adenosyl-L-homocysteine	M+H	C14H20N6O5S	0.10858	1.0346	0.84978
3	130.05	2.19133	L-Glutamate	M+H-H2O	C5H9NO4	0.005828	1.7233	2.1695
4	249.054	3.36576	D-Glucose	M+Na+HCOOH	C6H12O6	0.014605	1.5417	1.4713
5	608.089	1.68947	UDP-N-acetyl-alpha-D-glucosamine	M+H	C17H27N3O17P2	0.068451	1.1694	2.185
6	166.086	4.70432	L-Phenylalanine	M+H	C9H11NO2	0.01526	1.5324	1.575
7	345.002	2.35912	D-Glucose 6-phosphate	M+K+HCOOH	C6H13O9P	0.090931	1.0881	0.80692
8	489.173	3.31295	Biotin	2M+H	C10H16N2O3S	0.0036137	1.8091	2.415
9	635.139	2.18867	Glutathione disulfide	M+Na	C20H32N6O12S2	0.036956	1.3303	0.69434
10	349.054	1.8829	IMP	M+H	C10H13N4O8P	0.073291	1.1503	2.1815
11	475.21	2.16965	5,10-Methylenetetrahydrofolate	M+NH4	C20H23N7O6	0.083835	1.1119	0.78617
12	364.065	1.9782	GMP	M+H	C10H14N5O8P	0.07237	1.1538	1.8213
13	153.04	2.29491	D-Glycerate	M+H+HCOOH	C3H6O4	0.10876	1.0341	1.2681
14	251.069	1.95635	Inosine	M+H-H2O	C10H12N4O5	0.017197	1.5068	1.6255
15	267.059	2.35933	Uridine	M+Na	C9H12N2O6	0.062488	1.1944	0.71546
16	209.092	4.76138	L-Kynurenine	M+H	C10H12N2O3	0.0062211	1.7111	2.5532
17	221.092	3.32457	Indolepyruvate	M+NH4	C11H9NO3	0.0049283	1.754	3.0107
18	149.06	4.70453	trans-Cinnamate	M+H	C9H8O2	0.10322	1.0501	1.2551
19	251.076	5.3464	5,6-Dihydrouracil	2M+Na	C4H6N2O2	0.0014136	1.9636	2.2879
20	132.066	2.65707	5-Aminolevulinate	M+H	C5H9NO3	0.0027063	1.8586	1.4375
21	118.065	4.75068	Indole	M+H	C8H7N	0.002915	1.8461	1.7918
22	487.174	2.56531	Cytidine	2M+H	C9H13N3O5	0.012443	1.5751	2.9054
23	192.066	4.77072	L-Noradrenaline	M+Na	C8H11NO3	9.1749e-05	2.3337	2.4663
24	190.071	2.38298	N-Acetyl-L-glutamate	M+H	C7H11NO5	0.0039624	1.793	1.6078
25	203.081	3.32883	5-Hydroxy-L-tryptophan	M+H-H2O	C11H12N2O3	0.023235	1.4401	2.2745
26	193.035	2.19133	5-Dehydro-4-deoxy-D-glucarate	M+H	C6H8O7	0.01266	1.5716	0.67701
27	146.06	4.77196	Barbiturate	M+NH4	C4H4N2O3	2.1703e-05	2.4931	2.5038
28	345.083	5.31113	Pantetheine	M-2H+3Na	C11H22N2O4S	0.096536	1.0703	1.9031
29	120.044	4.75101	N-Methylnicotinate	M+H-H2O	C7H7NO2	0.0018417	1.9218	1.7517
30	345.061	2.61593	N-Formyl-L-aspartate	2M+Na	C5H7NO5	0.10419	1.0473	0.75061
31	162.076	3.4342	O-Acetyl-L-homoserine	M+H	C6H11NO4	0.003059	1.8378	1.9616
32	220.082	2.86234	O-Succinyl-L-homoserine	M+H	C8H13NO6	0.00029946	2.1861	2.4467
33	201.029	2.60637	2-Dehydro-3-deoxy-D-galactonate	M+Na	C6H10O6	0.11661	1.0125	0.7552
34	348.07	1.44663	3'-AMP	M+H	C10H14N5O7P	0.0056179	1.7301	5.4305
35	263.168	3.36548	Dihydrozeatin	M+CH3CN+H	C10H15N5O	0.071604	1.1568	1.9863
36	240.102	4.74855	L-Cystathionine	M+NH4	C7H14N2O4S	0.094558	1.0765	1.3749
37	136.075	4.77105	2-Phenylacetamide	M+H	C8H9NO	0.00013515	2.2872	2.2122
38	103.054	4.70466	N-Formiminoglycine	M+H	C3H6N2O2	0.077627	1.134	1.2574
39	257.113	3.80062	N6-Acetyl-L-lysine	M+Na+HCOOH	C8H16N2O3	0.025129	1.4221	0.17065
40	107.049	4.70493	2,3-Dihydroxytoluene	M+H-H2O	C7H8O2	0.06522	1.1827	1.2505
41	192.087	2.77553	4-Acetamidobutanoate	M+H+HCOOH	C6H11NO3	0.0034538	1.817	1.8352
42	241.184	5.12403	Oxidized Latia luciferin	M+H+HCOOH	C13H22O	0.052991	1.2386	0.56925
43	195.123	5.12545	Dopamine	M+CH3CN+H	C8H11NO2	0.012734	1.5704	0.46646
44	174.022	2.90333	2-(Methylthio)ethanesulfonate	M+NH4	C3H8O3S2	0.00077949	2.0533	0.58219
45	219.142	3.06205	D-Lysopine	M+H	C9H18N2O4	0.012231	1.5787	1.9157
46	420.123	3.04538	(R)-4'-Phosphopantothenoyl-L-cysteine	M+NH4	C12H23N2O9PS	0.011998	1.5826	0.61171
47	344.091	2.29964	gamma-L-Glutamyl-L-cysteinyl-beta-alanine	M+Na	C11H19N3O6S	0.081462	1.1202	0.63348
48	484.115	2.17298	N6-(delta2-Isopentenyl)-adenosine 5'-monophosphate	M+Na+HCOOH	C15H22N5O7P	0.055546	1.2261	0.75433
49	436.191	2.63326	Biocytin	M+CH3CN+Na	C16H28N4O4S	0.016549	1.5151	3.0021
50	215.138	2.85662	L-Metanephrine	M+NH4	C10H15NO3	0.083336	1.1136	0.53565
51	278.064	2.03134	p-Hydroxyphenylacetylglycine	M+Na+HCOOH	C10H11NO4	0.094959	1.0752	1.2605
52	440.965	4.27947	cis-beta-D-Glucosyl-2-hydroxycinnamate	M-2H+3K	C15H18O8	0.083272	1.1138	2.1406
53	294.146	4.15972	Thebaine	M+H-H2O	C19H21NO3	0.10145	1.0554	2.2711
54	384.115	5.68862	Codeine	M+K+HCOOH	C18H21NO3	0.0085006	1.6515	2.5021
55	613.167	2.17098	THF-L-glutamate	M+K	C24H30N8O9	0.045599	1.2776	0.57739
56	305.097	2.5939	N-Acetylaspartylglutamate	M+H	C11H16N2O8	0.021735	1.4551	2.8611
57	626.178	2.60598	Rhodomycin D	M+Na+HCOOH	C28H31NO11	0.065752	1.1805	3.151
58	338.1	1.92423	S-(Hydroxymethyl)glutathione	M+H	C11H19N3O7S	0.0055887	1.731	0.19856
59	403.096	2.18891	Glutathione episulfonium ion	M+Na+HCOOH	C12H20N3O6S	0.011794	1.5861	0.5981
60	239.102	4.1745	gamma-Glutamyl-gamma-aminobutyraldehyde	M+Na	C9H16N2O4	0.05948	1.2078	2.0108
61	91.054	2.54173	Iminoglycine	M+NH4	C2H3NO2	0.028986	1.3889	1.2978
62	396.107	1.91195	trans-Zeatin riboside monophosphate	M+H-2H2O	C15H22N5O8P	0.0052739	1.7417	0.48691
63	437.195	2.62148	4-(N-Nitrosomethylamino)-1-(3-pyridyl)-1-butanone	2M+Na	C10H13N3O2	0.021245	1.4603	3.5487
64	374.171	4.74738	Demethylcitalopram	M+CH3CN+Na	C19H19FN2O	4.4814e-05	2.4155	2.6526
65	381.089	2.17749	S-Sulfanylglutathione	M+CH3CN+H	C10H17N3O6S2	0.056126	1.2233	0.7529
66	432.142	3.24167	Nocardicin G	M+H+HCOOH	C19H19N3O6	0.081273	1.1208	0.56327
67	174.055	4.76038	Dopamine quinone	M+Na	C8H9NO2	5.0143e-05	2.403	2.079
68	665.14	2.62045	beta-Citryl-L-glutamate	2M+Na	C11H15NO10	0.042098	1.2979	0.61242
69	434.139	2.36268	N-Acetylaspartylglutamylglutamate	M+H	C16H23N3O11	0.069028	1.167	1.4047
70	329.036	2.13647	S-(L-Histidin-5-yl)-L-cysteine S-oxide	M+K	C9H14N4O5S	0.069535	1.165	0.78474
71	319.113	3.19577	7,8-Dihydromonapterin	M+CH3CN+Na	C9H13N5O4	0.050135	1.2531	0.39794
72	296.123	4.18292	gamma-L-Glutamyl-L-2-aminobutyrate	M+CH3CN+Na	C9H16N2O5	0.05543	1.2267	1.7183
73	290.134	1.97747	Ophthalmate	M+H	C11H19N3O6	0.11499	1.0169	0.60732
74	485.119	2.17548	5'-Dehydrouridine	2M+H	C9H10N2O6	0.061451	1.199	0.80512
