# Supplementary material for: Multi-Omic Profiling of Multi-Biosamples Reveals the Role of Amino Acid and Nucleotide Metabolism in Endometrial Cancer
Source: Front Oncol. 2022 Apr 29;12:861142. doi: 10.3389/fonc.2022.861142 (PMC9099206; doi:10.3389/fonc.2022.861142)
Supplement: Supplementary file 1 [file DataSheet_1.zip › Supplementary Dataset 2. Differential proteins between EC patients and controls identified from tissue samples.xlsx]

## Sheet: all
Quantitative Information of Identified Proteins in Tissue Samples
Name and Code of Proteins					Quantitative Information (Local Normalized)																							Statistical Analysis
Major Protein	PG.ProteinNames	UniProtEntry.Newest	Gene.Name	KEGG	Test.1	Test.2	Test.3	Test.4	Test.5	Test.6	Test.7	Test.8	Test.9	Test.10	Test.11	Test.12	Con.1	Con.2	Con.3	Con.4	Con.5	Con.6	Con.7	Con.8	Con.9	Con.10	Con.11	P Value	P.adj	Fold Change
A0A024RBG1	NUD4B_HUMAN				175630	303204	417257	373878	363008	96906.9	116692	718454	145205	520243	836730	130520	202514	241234	297843	165703	227060	53168.8	115444	102341	225848	285341	311163	0.0690321	0.181381	1.72734
A0A075B6I0	LV861_HUMAN	A0A075B6I0	IGLV8-61;VPREB1;CD179a;IGI;IGVPB;VPREB	hsa:7441	88083.4	146621	74753.3	109200	259678	298500	333840	844000	153471	339783	109473	5.18713e+06	2.708e+06	4465209	1.27383e+06	785847	582606	886937	1.02333e+06	1.4136e+06	1.12585e+06	28169.2	1.2562e+06	0.190225	0.355965	0.46834
A0A075B6I4	LVX54_HUMAN	A0A075B6I4	IGLV10-54;VPREB1;CD179a;IGI;IGVPB;VPREB	hsa:7441	0	0	0	0	0	0	0	0	0	0	0	0	708218	190628	139126	432237	623825	432237	432237	771476	160149	432237	432237	1e-06	9.22546e-06	0
A0A075B6I9	LV746_HUMAN	A0A075B6I9	IGLV7-46;VPREB1;CD179a;IGI;IGVPB;VPREB	hsa:7441	117687	218076	253936	154810	656384	552428	898552	1.20075e+06	299592	452724	771500	5972841	1.93328e+06	5154050	2294304	849170	2.22427e+06	1.27107e+06	239580	1828491	2.91502e+06	342279	2.23439e+06	0.130599	0.278191	0.497364
A0A075B6J9	LV218_HUMAN	A0A075B6J9	IGLV2-18;VPREB1;CD179a;IGI;IGVPB;VPREB	hsa:7441	0	0	0	0	0	0	0	0	0	0	0	0	101067	704857	908939	54341.5	444958	742186	28848.4	524313	275264	394325	158470	1e-06	9.22546e-06	0
A0A075B6K4	LV310_HUMAN	A0A075B6K4	IGLV3-10	hsa:102725018	418284	683671	929083	161513	350962	721191	2.43013e+06	898959	462734	564417	632693	4.03527e+06	1.51809e+06	2195516	1806912	1.10742e+06	1.39114e+06	858395	1127012	1.92866e+06	1177008	726830	806091	0.391855	0.562468	0.769295
A0A075B6P5	KV228_HUMAN;KVD28_HUMAN	A0A075B6P5	IGKV2-28	hsa:102725018	0	0	0	0	0	0	0	0	0	0	0	0	200937	74149.6	166363	166363	42487.1	166363	166363	252198	361109	166363	67296.2	1e-06	9.22546e-06	0
A0A075B6Q5	HV364_HUMAN	A0A075B6Q5	IGHV3-64	hsa:101928039	172671	75269.4	0	36305.3	88489.6	140850	0	153267	172671	75894.3	128927	1.02771e+06	284558	400487	298488	180536	99428.5	334088	21095.8	225620	585093	77422.5	159399	0.470151	0.631368	0.712389
A0A075B6R2	HV404_HUMAN	A0A075B6R2	IGHV4-4	hsa:642131	226103	48958.1	226103	226103	226103	132963	35015	0	226103	0	134140	1.23164e+06	98399.8	266346	52093.5	207280	167713	55034.6	159176	285609	358693	209314	204033	0.708824	0.812665	1.20519
A0A087WSX0	LV545_HUMAN	A0A087WSX0	IGLV5-45;VPREB1;CD179a;IGI;IGVPB;VPREB	hsa:7441	438205	438205	438205	438205	1150007	635564	37668.1	370689	438205	201856	61535.5	610119	258147	420303	379282	32474.1	616516	0	343264	326539	673988	355833	369556	0.373218	0.544401	1.27659
A0A087WSY6	KVD15_HUMAN	A0A087WSY6	IGKV3D-15	hsa:102725018	37679.2	49970.2	1.15402e+06	28070	57061	228664	168244	384819	568801	690106	223823	2428874	1.32754e+06	892419	860884	372949	916728	552848	529634	1.06693e+06	1.70374e+06	272150	534833	0.197557	0.365433	0.611079
A0A0A0MRZ8	KVD11_HUMAN;KV311_HUMAN	A0A0A0MRZ8	IGKV3D-11	hsa:102725018	2.45469e+06	1.40109e+06	1.25732e+06	2.19062e+06	4316097	7267553	5.48029e+06	10222399	2790548	2.62096e+06	6.33462e+06	51432624	30458578	19148188	23481370	6632147	23958544	19182714	6.52499e+06	25185578	32977692	12350133	20256966	0.0231419	0.0829944	0.40708
A0A0A0MS14	HV145_HUMAN	A0A0A0MS14	IGHV1-45	hsa:101928039	97517.1	97517.1	97517.1	0	97517.1	62674.8	0	79883.1	97517.1	97517.1	54395.1	388150	0	0	46307.4	24195	111773	0	0	100388	274968	74560	187968	0.566091	0.708117	1.3079
A0A0A0MS15	HV349_HUMAN	A0A0A0MS15	IGHV3-49	hsa:101928039	18789.7	47091.4	161782	401339	187059	404463	301906	712551	102624	32344.9	443423	3.12172e+06	1.26122e+06	1.33534e+06	800407	208425	1.00719e+06	861241	180504	1.27957e+06	1220349	130522	933085	0.241806	0.415769	0.590214
A0A0A0MT36	KVD21_HUMAN	A0A0A0MT36	IGKV6D-21	hsa:102725018	0	0	0	0	0	0	0	0	0	0	0	0	173799	659971	659971	129377	659971	0	659971	174953	1.42257e+06	659971	2.05912e+06	1e-06	9.22546e-06	0
A0A0A0MT89	KJ01_HUMAN	A0A0A0MT89	IGKJ1		117676	525854	19740.9	0	525854	792741	335375	1.68952e+06	173001	817520	16442	1.29652e+06	686986	4558546	1.16057e+06	330014	590763	1.03188e+06	318282	1.47602e+06	3.04125e+06	0	834475	0.109389	0.245841	0.412323
A0A0B4J1U3	LV136_HUMAN	A0A0B4J1U3	IGLV1-36;VPREB1;CD179a;IGI;IGVPB;VPREB	hsa:7441	0	0	0	0	0	0	0	0	0	0	0	0	59075.5	860906	457085	299983	91136.4	307432	103637	402710	206705	299983	211156	1e-06	9.22546e-06	0
A0A0B4J1U7	HV601_HUMAN	A0A0B4J1U7	IGHV6-1	hsa:102723407	1.05666e+06	960995	95328.8	615907	760123	2.88147e+06	1213927	4629101	137231	1.44562e+06	2931592	1.58955e+06	3.29877e+06	3387870	640189	702343	2.73746e+06	1.36054e+06	1.58466e+06	2.3112e+06	6422054	611310	3.67383e+06	0.184201	0.349305	0.628167
A0A0B4J1V0	HV315_HUMAN	A0A0B4J1V0	IGHV3-15	hsa:101928039	0	375853	331476	47841.5	122576	143124	234628	367879	331476	51554.3	185599	1.78571e+06	916721	833153	715649	43853.1	492816	221144	316696	842749	191452	22878.6	662341	0.398585	0.56856	0.693274
A0A0B4J1V2	HV226_HUMAN	A0A0B4J1V2	IGHV2-26	hsa:102723407	159027	159027	0	159027	31802.8	159027	124430	60276.4	159027	20651.3	159027	717000	389758	119195	479760	211241	76236.9	198600	94289.9	102196	201636	211241	239496	0.439003	0.603804	0.752822
A0A0B4J1X5	HV374_HUMAN	A0A0B4J1X5	IGHV3-74	hsa:101928039	889781	801236	680718	877320	369790	599019	1.53691e+06	2058261	760410	935546	1.32032e+06	7725205	4456888	2.00448e+06	3179614	403432	1.59679e+06	2429032	1.05317e+06	2.28596e+06	4838038	544259	5.11739e+06	0.210687	0.38031	0.609419
A0A0B4J1X8	HV343_HUMAN	A0A0B4J1X8	IGHV3-43	hsa:101928039	576018	0	576018	576018	184831	186973	437316	670262	576018	576018	477625	2.07512e+06	630073	1931777	843115	104052	771045	417232	853572	1.03862e+06	1.79585e+06	238072	765880	0.236618	0.40954	0.674832
A0A0B4J1Y8	LV949_HUMAN	A0A0B4J1Y8	IGLV9-49;VPREB1;CD179a;IGI;IGVPB;VPREB	hsa:7441	65407.7	101626	357286	357286	592434	357286	327225	45974.5	357286	357286	357286	1.01105e+06	223117	707336	250541	131650	344180	586813	306514	741137	485572	87443.2	374366	0.781818	0.861398	0.927212
A0A0B4J1Y9	HV372_HUMAN	A0A0B4J1Y9	IGHV3-72	hsa:102723407	721221	262259	277955	414912	974452	2128573	1.06934e+06	1.93742e+06	573648	764595	1.13562e+06	9865204	5116521	6441347	3.44019e+06	1.38924e+06	3.0415e+06	2.40402e+06	2.00767e+06	2944661	5.23306e+06	865634	3.90899e+06	0.0879305	0.212452	0.501405
A0A0B4J2D5	GAL3B_HUMAN;GAL3A_HUMAN	A0A0B4J2D5	LOC102724023	hsa:102724023	1.98042e+06	1.75778e+06	2.35757e+06	2.20747e+06	2.4333e+06	1.4451e+06	749991	1478973	2.49893e+06	3.00026e+06	1.85622e+06	1.4474e+06	1956116	1.47386e+06	2.39181e+06	2207324	1.61979e+06	1.33549e+06	2.06002e+06	1.75902e+06	1.57736e+06	1.65827e+06	1.55915e+06	0.467889	0.629335	1.08576
A0A0B4J2D9	KVD13_HUMAN;KV113_HUMAN	A0A0B4J2D9	IGKV1D-13	hsa:102725018	0	0	0	0	0	0	0	0	0	0	0	0	462246	1.52235e+06	0	462246	291275	462246	462246	96435	502764	462246	360651	1e-06	9.22546e-06	0
A0A0C4DH24	KV621_HUMAN	A0A0C4DH24	IGKV6-21	hsa:102725018	0	0	0	0	0	0	0	0	0	0	0	0	516001	264491	95714	260363	313067	224742	260363	224152	260363	184371	260363	1e-06	9.22546e-06	0
A0A0C4DH25	KVD20_HUMAN	A0A0C4DH25	IGKV3D-20	hsa:102725018	355164	180387	94091.3	413511	475098	1.43014e+06	1.12298e+06	2.27877e+06	270388	257649	725685	9534887	4.85996e+06	4.87638e+06	5158329	1.40602e+06	4914231	2.26126e+06	1.72913e+06	5.56147e+06	5.58774e+06	431750	4.08696e+06	0.0254699	0.0893186	0.384372
A0A0C4DH29	HV103_HUMAN	A0A0C4DH29	IGHV1-3	hsa:101928039	365149	108201	81019.6	247885	524193	939014	938783	882868	273341	259084	451904	3366606	1.0311e+06	1.53438e+06	1420058	282840	995987	1.36456e+06	406112	1.01882e+06	1.97958e+06	308564	1.07025e+06	0.282891	0.458508	0.677769
A0A0C4DH31	HV118_HUMAN	A0A0C4DH31	IGHV1-18	hsa:101928039	23236.6	485220	485220	485220	0	167656	115077	301287	485220	0	228059	3.04644e+06	875968	727782	793896	171708	619796	369494	58320	933508	707350	43998.2	404821	0.897338	0.937637	0.935299
A0A0C4DH33	HV124_HUMAN	A0A0C4DH33	IGHV1-24	hsa:101928039	397.584	13750.1	0	0	0	76793.4	136165	22551	0	7098.26	105245	118475	199396	185211	194885	125624	38483	35221.2	30115.2	60383.8	323980	132692	55876.1	0.0166421	0.0661573	0.318725
A0A0C4DH34	HV428_HUMAN	A0A0C4DH34	IGHV4-28	hsa:102723407	453672	390413	336797	327376	1.26905e+06	1.19766e+06	1.53642e+06	2.00669e+06	1.1925e+06	1.1925e+06	871883	3.53504e+06	1.76335e+06	1670867	1.62932e+06	1.18338e+06	2.17425e+06	1.70601e+06	884868	3.13679e+06	2.10063e+06	648077	1.41753e+06	0.163218	0.321792	0.716213
A0A0C4DH38	HV551_HUMAN	A0A0C4DH38	IGHV5-51	hsa:101928039	70122.9	40500.7	569654	159122	111314	289397	333459	389926	569654	569654	318797	3.41425e+06	1.21404e+06	1.24634e+06	1.49254e+06	423011	1.10655e+06	727763	246440	1.88846e+06	793473	81347.4	612772	0.313059	0.489058	0.637279
A0A0C4DH43	HV70D_HUMAN	A0A0C4DH43	IGHV2-70D	hsa:102723407	165671	107132	166311	115504	577604	302778	672508	653962	521130	270755	521130	2.17908e+06	616182	740052	1.11214e+06	1.18963e+06	718701	1.01424e+06	670288	457225	144356	1.05335e+06	89679.5	0.350539	0.523801	0.734377
A0A0C4DH67	KV108_HUMAN	A0A0C4DH67	IGKV1-8	hsa:102725018	31499.5	37096.2	12594.4	0	3407.78	141066	85493	198983	0	41299.4	120885	1.87296e+06	912452	310164	613106	255184	692262	251444	136866	1.03476e+06	1.55796e+06	37435.2	508613	0.0917109	0.219134	0.369744
A0A0C4DH68	KV224_HUMAN	A0A0C4DH68	IGKV2-24	hsa:102725018	257858	491241	136756	662766	451404	817184	1.45533e+06	2.96743e+06	493352	1.33383e+06	654920	5485341	2.78258e+06	4858620	2390659	1.68044e+06	1.96533e+06	1.55751e+06	1540564	2.94597e+06	3.42897e+06	648476	1.65484e+06	0.0789779	0.198958	0.547661
A0A0C4DH73	KV112_HUMAN;KV139_HUMAN;KVD12_HUMAN;KVD39_HUMAN	A0A0C4DH73	IGKV1-12	hsa:102725018	148989	152171	536747	100151	536747	814265	287274	906312	536747	177936	358244	1885378	1.52852e+06	930394	1.98747e+06	541365	1.14819e+06	556382	192647	1.64525e+06	2.38203e+06	130330	674739	0.0607582	0.166651	0.503888
A0A0J9YX35	HV64D_HUMAN	A0A0J9YX35	IGHV3-64D	hsa:101928039	111474	427289	586848	294194	223200	591234	426572	569859	586848	290798	169810	2.76405e+06	570010	222695	1.20766e+06	121844	726762	298893	129269	822638	2.26016e+06	305980	878716	0.725892	0.82431	0.855618
A0A0J9YXX1	HV5X1_HUMAN	A0A0J9YXX1	IGHV5-10-1	hsa:101928039	1.42897e+06	336335	1.42897e+06	328957	506333	1.2631e+06	265334	1.35477e+06	1.42897e+06	1.42897e+06	1.42897e+06	5.94797e+06	2.48511e+06	261790	4.3942e+06	1.32285e+06	4002000	184402	200252	3.19962e+06	3172011	760902	3.91587e+06	0.278448	0.454098	0.657713
A0A0U1RRL7	MMPOS_HUMAN	A0A0U1RRL7	MMP24OS		827646	365818	444609	506186	398538	397844	312238	129343	313972	254100	741644	310728	390878	12241.7	439568	189163	0	230144	501377	112362	230144	315229	110473	0.0228902	0.0824748	1.81143
A0AV96	RBM47_HUMAN	A0AV96	RBM47;NET18	hsa:54502	1.01802e+06	1.1471e+06	889513	973548	1.86358e+06	1.99195e+06	1296909	1.03607e+06	1.41115e+06	252640	489199	350997	336858	342868	926705	438900	400305	174565	328206	475053	570917	1.20486e+06	537858	0.00811751	0.0386651	2.0325
A0AVF1	IFT56_HUMAN	A0AVF1	TTC26;IFT56;DYF13;dyf-13	hsa:79989	244222	360531	533751	373025	124964	520720	5.01888e+06	3747090	132902	415566	1122471	4279236	36056.6	1.25998e+06	1.02295e+06	96473.6	364921	24089.5	15349.2	3.32845e+06	71184.6	641250	54525.1	0.212594	0.382119	2.23669
A0AVT1	UBA6_HUMAN	A0AVT1	UBA6;MOP4;UBE1L2;E1-L2;MOP-4	hsa:55236	1438966	1.5585e+06	1.71328e+06	1.82961e+06	1.57497e+06	1.61047e+06	1.75497e+06	1.42413e+06	1.4883e+06	1.40757e+06	1.61255e+06	1.26058e+06	1.47221e+06	1.1672e+06	1.17758e+06	1.10045e+06	1.1706e+06	1.45443e+06	794611	1.14666e+06	1.19989e+06	1.61367e+06	1.13083e+06	0.000560806	0.00430027	1.27477
A0FGR8	ESYT2_HUMAN	A0FGR8	ESYT2;FAM62B;KIAA1228;CHR2SYT;E-Syt2	hsa:57488	1.3817e+06	1.06757e+06	921329	1.15894e+06	691487	1.415e+06	1.30139e+06	1.63534e+06	1.02688e+06	848052	1.35572e+06	2.11859e+06	1.61227e+06	1.22152e+06	1.46425e+06	1.34172e+06	1101615	1.42581e+06	1.29406e+06	1.3149e+06	1.03147e+06	1.48462e+06	1.29024e+06	0.473266	0.633938	0.938008
A0JLT2	MED19_HUMAN	A0JLT2	MED19;LCMR1;DT2P1G7;MED19AS	hsa:219541	347850	351103	538810	404006	473364	682281	352634	339097	530990	317689	447661	304879	379890	550279	449367	456104	406770	411573	513102	549512	463969	423397	496781	0.29881	0.474925	0.914801
A0JNW5	UH1BL_HUMAN	A0JNW5	UHRF1BP1L;KIAA0701;SHIP164	hsa:23074	50107.9	44793.8	71545.7	49451.9	94076.4	135036	59129.8	27135.5	92439.3	48122.4	131984	129200	52491.8	46644.8	40806.2	34557.4	42708	46644.8	46644.8	0	58743.8	104641	39209.8	0.0289205	0.0983317	1.6669
A0M8Q6	IGLC7_HUMAN	A0M8Q6	IGLC7;IGLL5;IGL;IGLV;VL-MAR	hsa:100423062	93160.6	51417.9	284109	144228	111530	301748	285401	48151.3	284109	284109	0	1.52134e+06	1.04797	372353	997061	490371	258911	4448.37	269878	190109	11269	103283	270976	0.924468	0.953655	1.05273
A0MZ66	SHOT1_HUMAN	A0MZ66	SHTN1;KIAA1598	hsa:57698	1739094	1055584	1.86111e+06	2.60765e+06	2.7856e+06	3.9425e+06	1.28155e+06	1.77483e+06	2807748	1.23335e+06	1.36053e+06	824120	543364	750322	1.22253e+06	816099	635305	395718	621545	740710	974896	1802539	865236	0.00190374	0.0121947	2.27728
A0PJW6	TM223_HUMAN	A0PJW6	TMEM223	hsa:79064	96602.9	45079.6	242446	117692	140521	130992	153147	109973	174686	79421.2	112710	65788.9	152259	125879	114260	232694	148188	117124	148077	137923	99846.5	80099.2	96697.9	0.614436	0.745601	0.926767
A0PJZ3	GXLT2_HUMAN	A0PJZ3	GXYLT2;GLT8D4	hsa:727936	31034.2	0	65708.5	15911.2	62338.3	11352.7	20479.7	0	0	18451.9	0	20479.7	23677.2	173972	60966.6	282890	17371.9	48098.2	167538	41466.8	80695.7	19076.7	103842	0.017836	0.0694208	0.220947
A0PK00	T120B_HUMAN	A0PK00	TMEM120B	hsa:144404	199924	101215	92806.3	74480.3	74480.3	74480.3	0	74480.3	74480.3	58670.9	37454	31291.8	192983	280730	192983	165955	303469	0	308188	220280	213522	57533	187170	0.00219237	0.0136384	0.385942
A1A4S6	RHG10_HUMAN	A1A4S6	ARHGAP10;GRAF2;PS-GAP;PSGAP	hsa:79658	145841	119050	21695	22561.7	43381.3	34880.7	40153.1	8260.34	50243.9	70648.7	87403.1	58696.8	113039	150419	74064.7	185346	265617	213242	194426	149106	128300	70244.1	178259	0.000233268	0.0019323	0.374114
A1A5D9	BICL2_HUMAN	A1A5D9	BICDL2;BICDR2;CCDC64B;BICDR-2	hsa:146439	117821	29198.2	419611	13704.5	45190	4.16599e+06	9042.47	36185.6	124747	0	73838.6	1.09251	0	9857.53	0	1.60474	16711.6	54543.3	0	29085.4	0	71218.3	2409.62	0.263538	0.437525	25.109
A1IGU5	ARH37_HUMAN	A1IGU5	ARHGEF37	hsa:389337	124768	145429	62097.2	84191.7	88206.1	314272	60437.1	148850	92795.7	112539	155889	23126.9	38902.9	30117.1	20721.3	10431	519171	8733.83	18513.5	24897.2	38740.2	52492.7	39756.5	0.379313	0.550079	1.61361
A1L020	MEX3A_HUMAN	A1L020	MEX3A;RKHD4;MEX-3A	hsa:92312	129380	350571	529831	638867	310578	282496	16846	698194	657035	778182	593234	453201	208488	221169	208488	150301	227277	40251.4	178813	186572	210834	458561	202615	0.00513363	0.0268949	2.17375
A1L0T0	ILVBL_HUMAN	A1L0T0	ILVBL;AHAS;209L8;ILV2H	hsa:10994	346459	901928	979238	920866	245705	1.12744e+06	909516	442374	556308	1015817	946271	1.21837e+06	1274059	1.18422e+06	1.05448e+06	1.21182e+06	1.31235e+06	889156	1.25144e+06	1.43819e+06	606118	698134	991573	0.0322488	0.106348	0.739573
A1L188	NDUF8_HUMAN	A1L188	NDUFAF8;C17orf89	hsa:284184	226843	291373	495529	319878	197293	89369.9	226843	226843	0	421299	0	226843	0	0	0	0	0	0	0	0	0	0	0	1e-06	9.22546e-06	#NUM!
A1L390	PKHG3_HUMAN	A1L390	PLEKHG3;KIAA0599;ARHGEF43	hsa:26030	249976	470688	257501	215952	1330494	236612	213592	930429	871588	269503	137442	110218	76783.6	884983	702184	168572	734063	91393.9	248645	622208	210826	218956	479663	0.791974	0.868411	1.0934
A1L4H1	SRCRL_HUMAN	A1L4H1	SSC5D;S5D-SRCRB	hsa:284297	0	0	0	0	0	0	0	0	0	0	0	0	32352.3	144040	47723.3	48131.6	85845.3	583836	8584.66	169375	10604.2	114562	15128.6	1e-06	9.22546e-06	0
A1X283	SPD2B_HUMAN	A1X283	SH3PXD2B;FAD49;KIAA1295;TKS4;FTHS;HOFI;TSK4	hsa:285590	885453	998024	1.08952e+06	1138419	735929	439628	596195	768215	977575	1312643	1.00206e+06	683178	1.21577e+06	1.55078e+06	825729	1.80278e+06	1.27668e+06	2.12006e+06	1.48576e+06	1.06918e+06	1.56134e+06	1.07144e+06	1.58992e+06	0.000847508	0.00621746	0.625666
A1XBS5	FA92A_HUMAN	A1XBS5	FAM92A;FAM92A1	hsa:137392	301466	299476	158355	75603.7	127252	125824	156449	156449	156449	130981	32633.9	156449	122005	43607.3	122005	161426	122005	122005	124654	122005	72978.9	169363	160004	0.192181	0.358283	1.28231
A1Z1Q3	MACD2_HUMAN	A1Z1Q3	MACROD2;C20orf133	hsa:140733	174535	221996	163495	151186	262471	203137	162581	236828	162581	76479.5	59809	75875.8	139465	50309.5	131182	376674	31452.3	274980	2084.07	106004	151688	163577	106694	0.531309	0.679315	1.16575
A2A3N6	PIPSL_HUMAN	A2A3N6	PIPSL;PSMD4P2;PIP5K1A	hsa:8394	154052	157244	262113	295884	109819	96608.4	85454.5	176509	222869	355874	204564	84481.3	178146	154887	110264	313205	202105	173886	159165	221859	186025	163089	230994	0.843013	0.904365	0.965637
A2AJT9	BCLA3_HUMAN	A2AJT9	BCLAF3;CXorf23	hsa:256643	0	0	0	0	0	0	0	0	0	0	0	0	29922.6	48234.7	48234.7	48234.7	48234.7	22248.2	94414.7	48234.7	88424.3	4412.6	49985.9	1e-06	9.22546e-06	0
A2NJV5	KV229_HUMAN	A2NJV5	IGKV2-29	hsa:102725018	3.69067e+06	2.85574e+06	3.07337e+06	3.50633e+06	2.62752e+06	14955917	6.72815e+06	11045713	2067446	2685379	5096970	48832480	23179108	14699564	15344387	6.74056e+06	20120206	16178994	16792568	19587250	23631066	4.61451e+06	20223590	0.0922042	0.219749	0.542401
A2RRD8	ZN320_HUMAN;ZN845_HUMAN	A2RRD8	ZNF320;ZFPL	hsa:162967	12732.7	17926.7	116406	9215.19	33234.4	10923.1	27824.2	0	122744	75337.7	0	38758.5	19694.6	35689.1	34765.1	34168.4	20392.3	17824.6	69757.4	22544	45751.2	18800.9	63028.7	0.771979	0.854456	1.11487
A2RRP1	NBAS_HUMAN	A2RRP1	NBAS;NAG;ILFS2;SOPH	hsa:51594	672371	565710	698937	487717	409322	1.66797e+06	278923	914415	1.63078e+06	411394	541393	638323	467616	304058	179409	596420	1.59782e+06	302567	649675	432510	762746	569615	859857	0.459678	0.621791	1.21598
A2RTX5	SYTC2_HUMAN	A2RTX5	TARSL2	hsa:123283	1.01241e+06	1.36265e+06	1361745	1.54348e+06	1.57378e+06	1.35639e+06	1.21343e+06	1234098	1.43048e+06	1.26447e+06	1.46722e+06	1.49619e+06	1.31544e+06	951376	1.18193e+06	645929	1.01699e+06	986263	784789	1422937	1.13771e+06	1532087	1.19675e+06	0.0153721	0.0626072	1.22875
A2RUB1	MEIOC_HUMAN	A2RUB1	MEIOC;C17orf104	hsa:284071	1.53977e+06	1994165	2008096	1432876	1.43756e+06	1.32475e+06	1.38506e+06	1.5421e+06	238515	1.9402e+06	795174	1.42166e+06	26832.4	80757.3	1.00454e+06	179939	161863	1.05904e+06	1.00454e+06	1.00454e+06	1.97179e+06	1577259	2.97888e+06	0.197282	0.365138	1.41523
A2RUC4	TYW5_HUMAN	A2RUC4	TYW5;C2orf60;hTYW5	hsa:129450	27673.6	76389.3	87852.2	107286	44732.8	82560.3	144318	100278	99449	132171	116819	92684.5	60171.2	52427.9	18992	42155.9	60171.2	53173.1	14127.6	114298	128728	92345.6	25292.9	0.0402888	0.124621	1.54035
A2RUS2	DEND3_HUMAN	A2RUS2	DENND3;KIAA0870	hsa:22898	218524	8410.74	18120.6	67021.9	26771.3	91794.4	75300.6	67021.9	21991	1.50504	142283	67021.9	0	0	0	0	0	0	0	0	0	0	0	1e-06	9.22546e-06	#NUM!
A3KMH1	VWA8_HUMAN	A3KMH1	VWA8;KIAA0564	hsa:23078	1.261e+06	746889	2.15894e+06	728175	1.0993e+06	124212	832629	749578	1.52996e+06	835297	299379	107191	240800	449773	270020	769864	561138	194197	961562	485639	720540	1066702	830559	0.168322	0.328714	1.46545
A3KN83	SBNO1_HUMAN	A3KN83	SBNO1;MOP3;Sno	hsa:55206	189276	230828	311132	294361	248167	249922	304307	304870	327642	283816	218007	219495	426422	282850	135917	314745	266475	450045	494868	188835	188244	236309	129743	0.662502	0.779688	0.936495
A4D161	F221A_HUMAN	A4D161	FAM221A;C7orf46	hsa:340277	4702.02	4482.11	48270.4	7618.78	213710	48270.4	48270.4	5389.37	86822.6	15167.7	48270.4	48270.4	0	0	0	0	0	0	0	0	0	0	0	1e-06	9.22546e-06	#NUM!
A4D1E9	GTPBA_HUMAN	A4D1E9	GTPBP10;OBGH2;UG0751c10;ObgH2	hsa:85865	263631	189584	442809	316292	269857	67846.3	176664	52650.3	245096	338518	96520.1	25046.7	69867.6	128543	34396.2	350632	113007	131058	314732	70865.1	147065	240918	232295	0.420271	0.585849	1.24223
A4D1P6	WDR91_HUMAN	A4D1P6	WDR91;HSPC049;SORF-1	hsa:29062	689254	714989	815586	481707	463587	753862	537187	585799	612290	775637	600908	464919	507469	684122	724892	1.97308e+06	479128	836212	584758	521937	641125	481201	522402	0.480734	0.640553	0.8636
A4D1S5	RAB19_HUMAN	A4D1S5	RAB19;RAB19B	hsa:401409	413540	321997	340575	398416	522537	498446	580983	456441	218237	34381.2	408315	381261	171132	59574.8	281832	78106.7	379599	92373.7	91697	346279	180221	154867	131200	0.00117759	0.00822425	2.13224
A4D1U4	LCHN_HUMAN	A4D1U4	LCHN;KIAA1147;PRO2561	hsa:57189	0	46943.8	61652.8	75032.3	133778	66403.1	36975.7	37390.7	85447.8	110916	28138.5	24759.5	19832.8	35128.3	85490	4.35907e+06	28419	54540.8	63975.4	71846.6	15900.2	55935.1	33245.5	0.356708	0.5293	0.134446
A5A3E0	POTEF_HUMAN	A5A3E0	POTEF;A26C1B;ACTB;POTE2alpha;POTEACTIN	hsa:728378	1.52598e+06	1.34301e+06	1.26942e+06	3.3094e+06	1.82714e+06	1.49326e+06	4754118	1.47971e+06	1.8254e+06	4.47112e+06	1.07917e+06	1.78233e+06	1.55332e+06	1.34028e+06	1.02216e+06	1.44032e+06	1944670	1.88783e+06	3.07423e+06	2.09005e+06	2.12793e+06	1.27572e+06	1462814	0.303425	0.479111	1.24771
A5D8V6	VP37C_HUMAN	A5D8V6	VPS37C;PML39	hsa:55048	459711	692574	621588	433330	660886	981495	449659	417929	552556	397213	802822	295228	468711	1.00811e+06	637188	507213	396382	461617	529943	538657	584363	586668	673694	0.822733	0.890254	0.970074
A5PLL7	TM189_HUMAN	A5PLL7	TMEM189;KUA	hsa:387521	98461.5	177857	115209	252869	35032.3	184566	113232	147517	232672	80002.4	154849	92355.1	114989	73553	99736.2	89359.5	71892.6	100836	52668.5	111841	89359.5	89359.5	89359.5	0.0209546	0.0776181	1.57102
A5PLN9	TPC13_HUMAN	A5PLN9	TRAPPC13;C5orf44	hsa:80006	399272	463229	467348	377925	385271	382206	495679	355030	431972	368246	443706	569177	565278	137672	178678	427928	406400	315873	409997	366795	196825	307583	363979	0.0415283	0.127212	1.28115
A5YKK6	CNOT1_HUMAN	A5YKK6	CNOT1;CDC39;KIAA1007;NOT1;AD-005;NOT1H	hsa:23019	2.16425e+06	2.09345e+06	1.91954e+06	1512725	2.70919e+06	1.3493e+06	2.76959e+06	579306	2.45353e+06	2.76639e+06	2.04905e+06	734566	796951	1.03024e+06	647264	1.33054e+06	933463	677737	966792	967083	2.10322e+06	2.20153e+06	1.23888e+06	0.010287	0.0465292	1.64234
A5YM69	ARG35_HUMAN	A5YM69	ARHGEF35;ARHGEF5L	hsa:445328	230421	378648	192295	57884.2	313584	474063	72234.1	268432	447478	183989	769295	308029	22704.5	105956	94896.1	105956	105956	105956	24575.2	53663.8	220096	216901	108858	0.00459987	0.0247122	2.90714
A6NC98	CC88B_HUMAN	A6NC98	CCDC88B;BRLZ;CCDC88;HKRP3;gipie	hsa:283234	35563.9	15729.7	45075.6	19457.3	111469	0	45075.6	0	40797.6	45075.6	0	182662	175143	9689.41	10894.4	35641.6	35641.6	18122.7	35641.6	35641.6	35641.6	0	0	0.658786	0.776491	1.26469
A6NCE7	MP3B2_HUMAN;MLP3B_HUMAN	A6NCE7	MAP1LC3B2;ATG8G	hsa:643246	982107	885886	881990	1280382	941399	449447	637873	1.08564e+06	518942	1.08236e+06	1.66719e+06	1687939	1568017	1.41572e+06	1.26037e+06	1807649	1.41211e+06	1.62447e+06	1.60158e+06	1.47234e+06	1237993	1.16673e+06	719875	0.0155517	0.0630908	0.725639
A6NCF6	MA13P_HUMAN	A6NCF6	MAGEA13P;MAGEA11;CT1.11;MAGE-11;MAGE11;MAGEA-11	hsa:4110	541145	1.35106e+06	399955	901264	497573	520395	1.24434e+06	209622	430073	965526	72773.6	37316.8	424029	871552	519592	669292	51850.4	594026	550770	533449	1.31615e+06	1.29466e+06	877603	0.549028	0.693444	0.853366
A6ND36	FA83G_HUMAN	A6ND36	FAM83G;PAWS1	hsa:644815	2.96324e+06	1.38268e+06	980908	1.95902e+06	2.91354e+06	9125754	9611004	11948380	1.96257e+06	2.11246e+06	13549071	33466412	18055850	20892250	29024560	7905471	20176838	19763496	6303690	15380952	7.04374e+06	5.24801e+06	9447152	0.0684331	0.180204	0.529449
A6NDB9	PALM3_HUMAN	A6NDB9	PALM3	hsa:342979	60376.9	53911	152543	233809	156735	167006	152543	152543	508301	24457.9	26200.7	142093	464768	81408.7	190812	39980.1	55820.9	169488	127583	0	169488	328252	236767	0.775975	0.857049	0.900025
A6NDG6	PGP_HUMAN	A6NDG6	PGP;AUM;G3PP;PGPase	hsa:283871	1.03082e+06	1.20363e+06	1.32783e+06	1.27266e+06	1.47623e+06	1.30192e+06	2.54951e+06	1.03755e+06	922655	950222	1.09291e+06	1.26006e+06	1.27338e+06	1.00988e+06	1.05498e+06	1.131e+06	1.10169e+06	970369	977927	1.2251e+06	970243	1.58026e+06	859524	0.188652	0.354277	1.16341
A6NDU8	CE051_HUMAN	A6NDU8	C5orf51	hsa:285636	492113	366627	649090	529326	480199	670625	504798	790732	1.01489e+06	607361	938412	810279	510445	733158	703185	252117	723213	587536	334375	670570	417055	500067	435529	0.122365	0.265693	1.22714
A6NED2	RCCD1_HUMAN	A6NED2	RCCD1	hsa:91433	146774	39648.7	37418.5	48532.8	34795.6	44433.7	34928.4	109771	66085.7	116531	53823.9	48866.7	19893.3	5624.98	36350.2	67837.1	32455.9	19768	40907.7	16782.6	54334.5	48798.6	57099.4	0.0332752	0.108581	1.79185
A6NFI3	ZN316_HUMAN	A6NFI3	ZNF316;MZF-3	hsa:100131017	0	12365.3	58475.6	94980.8	152082	38948.6	14752.8	79181.6	111427	143241	40392.9	10165.6	11013.5	52243.5	28873.6	109256	65163.5	9430.48	28785.3	78212.4	36453.5	26405.4	24117	0.27056	0.445057	1.47464
A6NGG8	PCARE_HUMAN	A6NGG8	C2orf71;RP54	hsa:388939	312574	551403	412461	301924	677673	326465	336045	680075	652002	484838	972661	128499	0	159092	1.17079e+06	0	299012	672389	225097	283155	221315	417125	496251	0.308562	0.484482	1.35647
A6NHL2	TBAL3_HUMAN	A6NHL2	TUBAL3	hsa:79861	1.73825e+06	1.69775e+06	3.20848e+06	2541651	1.74254e+06	2.25525e+06	2.49072e+06	1.68939e+06	3.77095e+06	3.20274e+06	2.33503e+06	416511	2.31438e+06	2.21118e+06	2.33023e+06	3262522	4.01438e+06	4100815	1.54436e+06	2.17553e+06	2.85563e+06	2842078	2.63218e+06	0.176274	0.338877	0.819984
A6NHQ2	FBLL1_HUMAN	A6NHQ2	FBLL1		0	0	0	0	0	0	0	0	0	0	0	0	83360.2	145222	91689.9	323235	245400	43601	64747.7	202994	170412	2.35129	276014	1e-06	9.22546e-06	0
A6NHR9	SMHD1_HUMAN	A6NHR9	SMCHD1;KIAA0650	hsa:23347	1.22769e+06	13606171	2.7112e+06	2.21839e+06	7150554	3987812	3689284	3.38611e+06	4.60198e+06	3580584	1481362	1.65942e+06	3.6857e+06	4.42196e+06	4382591	3.88143e+06	4.44605e+06	927310	1.08258e+06	3304686	2.50896e+06	12171654	2924731	0.923226	0.953028	1.03326
A6NHS7	MANS4_HUMAN	A6NHS7	MANSC4	hsa:100287284	0	0	97528.9	318201	97528.9	0	97528.9	97528.9	147142	217359	0	97528.9	194031	0	524855	1363337	524855	92265.3	1.4995e+06	0	524855	524855	524855	0.0180981	0.0702079	0.185821
A6NHX0	CAST2_HUMAN	A6NHX0	CASTOR2;GATSL1;GATSL2	hsa:729438	99397.7	77601.6	106928	73562.9	81607.5	126514	64754.7	70209.1	44630.9	173712	173868	84213.4	61977.7	78483.5	271952	183550	112561	122704	119521	61091.6	174552	113497	95615.6	0.210727	0.38031	0.773137
A6NI72	NCF1B_HUMAN;NCF1_HUMAN	A6NI72	NCF1B;SH3PXD1B;NCF1;NCF1A;NOXO2;SH3PXD1A;p47phox	hsa:653361	766026	472225	158139	392065	698890	587674	733172	209902	289932	101418	64178.7	174153	77692.7	70994.8	16281.4	18349.7	142693	33269.4	54245.4	84090.5	132767	179324	188442	0.00215642	0.0134677	4.26836
A6NIH7	U119B_HUMAN	A6NIH7	UNC119B;POC7B	hsa:84747	661287	637008	610587	711179	496505	1.00163e+06	905303	520511	589844	969386	565271	414703	806608	759544	539839	1.10998e+06	566505	673890	647064	634214	509107	677300	487485	1	1	0.99974
A6NIL9	CRAS1_HUMAN	A6NIL9	CRYM-AS1;NCRNA00169;ABCA3;ABC-C;ABC3;EST111653;LBM180;SMDP3	hsa:21	0	0	23343.4	21590.3	13691.5	94276	49484.8	219174	52482.3	6905.52	205392	37938.8	19035.2	12939.9	0	19035.2	29298.4	94773.7	19035.2	0	0	6809.91	8459.7	0.0980505	0.229372	3.17079
A6NIX2	WTIP_HUMAN	A6NIX2	WTIP	hsa:126374	0	0	0	0	0	0	0	0	0	0	0	0	0	123387	0	185553	81825.6	145407	43099.5	81825.6	96545.5	44449.4	97988.9	1e-06	9.22546e-06	0
A6NJ78	MET15_HUMAN	A6NJ78	METTL15;METT5D1	hsa:196074	131047	77973.3	78032.9	16499.1	11499	11636.1	13995.3	0	71414.6	164456	9202.75	53250.6	130443	324559	130443	130443	133698	0	293672	130443	8063.44	15590.9	137517	0.0456608	0.136628	0.408229
A6NK58	LIPT2_HUMAN	A6NK58	LIPT2	hsa:387787	331461	416512	253721	390120	430491	502906	332228	82481.5	482716	371574	60300.1	332228	17995.7	154805	226821	133024	0	226821	95262.5	173864	365832	855097	245511	0.213671	0.38351	1.46471
A6NKD9	CC85C_HUMAN	A6NKD9	CCDC85C	hsa:317762	1.17808e+06	61419.4	324563	65137.2	111168	79723.4	514866	236567	349546	324563	324563	324563	29019.4	0	6735.63	120215	120215	136736	44790.9	241847	94072.2	507313	21423.5	0.0531747	0.151683	2.69985
A6NMZ7	CO6A6_HUMAN	A6NMZ7	COL6A6	hsa:131873	826772	705801	397189	456613	137322	718276	2.14294e+06	320812	415788	615991	855760	1.31847e+06	1.93522e+06	561968	918634	1.90042e+06	713205	916094	198632	526659	1.17104e+06	661014	536614	0.466155	0.627689	0.813696
A6QL63	BTBDB_HUMAN	A6QL63	BTBD11;ABTB2B	hsa:121551	142997	69704.5	19166.7	26875.9	105544	95189.6	95189.6	95189.6	206849	95189.6	95189.6	95189.6	177591	107972	177591	136776	131706	177591	169515	272451	181961	73823.2	346521	0.00661072	0.0329324	0.536006
A6ZKI3	RTL8C_HUMAN	A6ZKI3	RTL8C;CXX1;FAM127A;MAR8;MAR8C;MART8;MART8C;Mar8;Mart8	hsa:8933	106300	139681	265498	394822	165823	308796	292549	527584	510075	345958	352626	83412.9	220841	568993	441567	176922	458172	259480	133607	641228	409816	271806	166481	0.465057	0.626744	0.854123
A7E2V4	ZSWM8_HUMAN	A7E2V4	ZSWIM8;KIAA0913	hsa:23053	147959	116755	103640	181639	81941.6	52396.3	78341.1	5162.91	38086	85672.6	102954	32907	136628	65131.1	90985.9	88012.8	44163.8	83310.9	85824.8	149289	109393	148423	135427	0.342417	0.516193	0.828648
A7E2Y1	MYH7B_HUMAN	A7E2Y1	MYH7B;KIAA1512;MHC14;MYH14	hsa:57644	1.19351e+06	541299	1.02934e+06	726064	564828	254495	171379	413247	813435	297790	233278	392103	40106.2	322126	151384	108231	306896	1.75627e+06	541766	106767	201264	340002	170463	0.300516	0.477046	1.50254
A7KAX9	RHG32_HUMAN	A7KAX9	ARHGAP32;GRIT;KIAA0712;RICS;GC-GAP;PX-RICS;p200RhoGAP;p250GAP	hsa:9743	154433	33077.3	65352.5	19673.8	55775.2	18834	37112.9	0	70083.8	60472.3	3708.08	47138.4	136025	128002	5528.04	253328	136025	0	475677	0	51472.9	119667	190547	0.0649102	0.174518	0.346543
A8CG34	P121C_HUMAN	A8CG34	POM121C	hsa:100101267	251120	114757	211649	168702	444444	172344	416325	339458	352747	484874	386410	335608	340554	225889	264883	498293	167129	296252	524427	235663	281139	283260	437619	0.74821	0.840563	0.948467
A8K2U0	A2ML1_HUMAN	A8K2U0	A2ML1;CPAMD9	hsa:144568	24270.3	613559	580500	467740	92771.1	8302.54	467740	1.20128e+06	517066	0	1.17191e+06	467740	748359	8740.44	278850	249983	0	963919	0	0	249983	249983	0	0.170986	0.332005	1.87108
A8MPS7	YDJC_HUMAN	A8MPS7	YDJC	hsa:150223	0	0	138143	22171.4	53627	90411.2	53627	0	30853.7	121727	19324.9	113639	0	0	0	0	0	0	0	0	0	0	0	1e-06	9.22546e-06	#NUM!
A8MSI8	LYRM9_HUMAN	A8MSI8	LYRM9;C17orf108;HSD24	hsa:201229	0	0	0	0	0	0	0	0	0	0	0	0	21909.3	157917	143558	143558	143927	143558	339895	71999.4	143558	143558	125698	1e-06	9.22546e-06	0
A8MVW0	F1712_HUMAN	A8MVW0	FAM171A2	hsa:284069	358.557	62856.3	52904.4	17395.2	10019.5	75299.1	46282.8	22196.5	105915	157524	4642.18	0	44012.4	51119.7	78700.5	222442	12406.6	94064.9	104537	12700.6	453008	159574	53153.1	0.109173	0.245655	0.395973
A8MW92	P20L1_HUMAN	A8MW92	PHF20L1;CGI-72;TDRD20B;URLC1	hsa:51105	31899.2	46602.2	51916.3	28219.8	22913.9	18171.4	62246.2	35067.5	52288.3	40166.4	13710.3	17608.2	0	23900	24013.1	49289.1	51181.5	0	131602	38901.2	52569.2	33558.4	22899	0.750433	0.841865	0.901449
A8MWD9	RUXGL_HUMAN;RUXG_HUMAN	A8MWD9	SNRPGP15;SNRPG;SMG;Sm-G	hsa:6637	4.63354e+06	4968082	5.60402e+06	5207776	7.31472e+06	4.87473e+06	5.25519e+06	4113832	5328492	11285408	3.95553e+06	5.8663e+06	3.84789e+06	4421400	4.04907e+06	6812568	5700982	4981182	7.7049e+06	3.51024e+06	4.37558e+06	4634076	7912733	0.564712	0.707138	1.08208
A8MWY0	K132L_HUMAN	A8MWY0	KIAA1324L;EIG121L	hsa:222223	110650	0	48307.3	88443.2	110650	110650	15059.4	303225	110650	23076.8	296438	110650	0	0	0	0	0	0	0	0	0	0	0	1e-06	9.22546e-06	#NUM!
A8MXV4	NUD19_HUMAN	A8MXV4	NUDT19;RP2	hsa:390916	663399	222425	510450	316943	1.00036e+06	585353	297710	413350	716940	47447	671638	236980	481025	430399	769713	635065	488312	62176.3	761175	434206	549410	301617	541781	0.824796	0.891471	0.955
A8MYP8	ODF3B_HUMAN	A8MYP8	ODF3B;ODF3L3	hsa:440836	537664	421173	353134	503391	170791	331026	331026	331026	331026	0	331026	331026	297411	338989	378138	139730	218686	0	83510.6	348946	544322	622474	299312	0.627732	0.755842	1.11303
A9UHW6	MI4GD_HUMAN	A9UHW6	MIF4GD;SLIP1;AD023;MIFD	hsa:57409	137560	177476	98441.4	22268	88108.9	500058	273349	665989	665989	148760	217940	4995934	410132	3.12131e+06	217769	192337	207224	457846	474594	1.85624e+06	168666	285469	184261	0.962986	0.978761	0.967006
B0I1T2	MYO1G_HUMAN	B0I1T2	MYO1G;HA2;HLA-HA2;MHAG	hsa:64005	405126	474399	140047	141734	367659	350385	333468	152584	151207	218492	363436	1.14282e+06	1.2752e+06	275906	548658	299151	177492	275427	134883	122203	125827	302412	202215	0.920153	0.951215	1.03972
B1AK53	ESPN_HUMAN	B1AK53	ESPN;DFNB36;LP2654	hsa:83715	837637	1.0525e+06	397352	20676.2	653984	134579	60567.9	397352	270441	397352	148431	397352	19170.5	0	240553	55088.6	240553	240553	150161	279454	242009	1.06063e+06	117911	0.229555	0.401833	1.65183
B2RBV5	MRUPP_HUMAN	B2RBV5	MRFAP1L1;PP784	hsa:114932	25853.2	15416.4	0	15548	41981	15285.8	11883.5	0	5111.27	17173.3	0	0	16622.7	27903.4	13011.3	16622.7	16622.7	16020.1	9032.39	25615.4	16622.7	24776.6	0	0.348851	0.522506	0.743222
B2RUZ4	SMIM1_HUMAN	B2RUZ4	SMIM1;Vel	hsa:388588	42346.8	62120.4	70056.5	15071.1	25358.9	195857	0	1.05973	33991.9	14676.4	18362.6	47318.6	38961.4	101049	0	52671.3	87855.6	25707.8	225044	177895	60097.5	123089	30745.9	0.136389	0.286764	0.521492
B7ZAQ6	GPHRA_HUMAN;GPHRB_HUMAN	B7ZAQ6	GPR89A;GPHRA;GPR89;SH120;CGI-13;UNQ192/PRO218;GPHR;GPR89B;UNQ192	hsa:653519	376822	165824	711800	605278	568764	385713	320960	742046	412047	727937	325105	602409	314722	258445	247157	1.25842e+06	484745	110420	557017	202811	424838	293207	276623	0.408975	0.57748	1.23054
B7ZBB8	PP13G_HUMAN	B7ZBB8	PPP1R3G	hsa:648791	11204	448744	777658	0	296816	33506.9	0	21735.6	18651.6	372298	460580	1.12059e+06	468592	689767	1.4446e+06	54811.2	598626	65459.7	369095	0	1.5606	0	369095	0.674002	0.788357	0.804172
B9A064	IGLL5_HUMAN	B9A064	IGLL5;IGL;IGLV;VL-MAR	hsa:100423062	3.82987e+06	2.00585e+06	2.51853e+06	3050300	1.87405e+06	10327503	6905666	12272898	935334	1.65099e+06	8823689	64981912	25369774	28871992	17106748	10432034	27011132	14855625	4.15062e+06	18708144	28137798	6.76018e+06	15631230	0.184331	0.349413	0.554445
C4AMC7	WASH3_HUMAN;WASH2_HUMAN	C4AMC7	WASH3P;FAM39DP;WASH1;FAM39E;WASH	hsa:100287171	663379	482035	522061	477974	454363	457669	715931	477580	375218	664254	693869	707607	781282	425902	542797	619627	503718	812157	530868	548077	450928	458440	594692	0.819385	0.887284	0.97859
C9J7I0	UMAD1_HUMAN	C9J7I0	UMAD1;RPA3-AS1;RPA3OS	hsa:729852	185307	155220	165355	20471.1	111541	89280.9	390287	273975	211831	155180	384627	194825	0	168085	163675	110235	320202	60150.1	185034	318363	253492	48140.1	190891	0.512051	0.665786	1.17864
C9JLW8	MCRI1_HUMAN	C9JLW8	MCRIP1;FAM195B;GRAN2;MCRIP	hsa:348262	605088	753529	715432	643672	680877	443762	934872	574828	905468	951848	527148	762641	597016	862037	747735	610811	896366	881392	524343	958439	1.04732e+06	943036	865358	0.148148	0.302315	0.872065
C9JVW0	INAM1_HUMAN	C9JVW0	INAFM1;PRR24	hsa:255783	38039.3	41707.8	91290.5	91290.5	27486.5	91290.5	0	91290.5	91290.5	26429.8	0	505370	380974	107734	242140	98307.6	0	217179	93690.1	125706	49375.9	21415.9	46241.6	0.510947	0.665261	0.726224
E9PAV3	NACAM_HUMAN;NACA_HUMAN	E9PAV3	NACA;HSD48;NAC-alpha;NACA1;skNAC	hsa:4666	4.84784e+06	5265999	5991169	5606830	5.44661e+06	5373777	5764787	5.15142e+06	5.46955e+06	5570633	5637034	5300721	4464288	5.29266e+06	6355772	7472677	6201076	4372884	4.47836e+06	6.90732e+06	5710466	4.97609e+06	6095894	0.513511	0.666679	0.962243
E9PRG8	CK098_HUMAN	E9PRG8	C11orf98;C11orf48	hsa:102288414	938119	897365	1.0716e+06	874739	975718	1.02308e+06	1.07417e+06	713305	1.47361e+06	1.16587e+06	917305	556170	749366	960430	963234	552057	993715	787409	627678	826968	794330	1076599	993040	0.145522	0.298948	1.14829
G9CGD6	CNIPF_HUMAN	G9CGD6	CNK3/IPCEF1;CNKSR3;MAGI1	hsa:154043	74367.9	188330	51312.3	90848.6	213742	36107	12421.1	0	9399.06	171888	60026.8	81004.1	111121	12213.8	131879	81113.6	81906.9	298854	10228.1	81906.9	26402.9	65349.3	0	0.985578	0.99311	1.00668
H7BZ55	CRCC2_HUMAN	H7BZ55	CROCC2	hsa:728763	1.46816e+06	2.0275e+06	1.02842e+06	1.12395e+06	1.06493e+06	650710	962769	719626	969970	709876	384390	563199	802525	571555	613723	223252	452414	677278	945437	1.02447e+06	848404	1.06794e+06	710493	0.108544	0.244795	1.34812
H_INV_HIT000292931					772226	565959	484369	570250	1.14443e+06	469622	843924	368673	1.10768e+06	1.27459e+06	3.56119e+06	316412	0	246554	112102	246554	484863	246554	246554	0	87021.3	575953	465936	0.0182421	0.0706219	3.87993
I6L899	GOG8R_HUMAN	I6L899	GOLGA8R	hsa:101059918	15631.2	29823.3	67937.4	26464.3	28872.7	61355	47464.7	53354.4	0	53354.4	202641	53354.4	0	0	0	0	0	0	0	0	0	0	0	1e-06	9.22546e-06	#NUM!
K7EJ46	SIM22_HUMAN	K7EJ46	SMIM22	hsa:440335	112523	116377	100737	164017	150509	149845	0	90777.5	52626.2	0	61139.5	90777.5	91984.5	107301	423008	0	107301	0	46580.6	107301	67918.1	121618	107301	0.673011	0.788071	0.846005
L0R6Q1	S35U4_HUMAN	L0R6Q1	SLC35A4		778498	653651	952411	927983	897717	542135	801936	590195	949427	1.54872e+06	975598	701748	988223	561856	733198	617583	430052	220937	800454	495721	467556	429190	599183	0.00927869	0.0430447	1.49119
L0R819	ASURF_HUMAN	L0R819	ASDURF		386017	370805	325176	476771	825422	290618	519646	207929	382526	410065	262216	133119	493546	40821.8	442111	577041	361257	670378	592333	442111	383956	415391	444277	0.414942	0.581571	0.865226
L0R8F8	MIDUO_HUMAN	L0R8F8	MIEF1		82272.3	90086.2	283354	184607	353304	49612.5	162482	33275.1	281534	77011	87463.3	21362.7	167483	163586	150094	165952	162411	80600.1	284966	150094	63677.6	161970	100200	0.828962	0.894649	0.947387
O00115	DNS2A_HUMAN	O00115	DNASE2;DNASE2A;DNL2;DNL	hsa:1777	1.52102e+06	2.28048e+06	1.60885e+06	2.58401e+06	1.96947e+06	2.37073e+06	2201649	2.02661e+06	2.60533e+06	1.34848e+06	1521212	1.35674e+06	1170591	821382	541380	1.46244e+06	819657	807800	1.41393e+06	1097763	917501	2.90499e+06	1.07309e+06	0.00391568	0.0216239	1.64575
O00116	ADAS_HUMAN	O00116	AGPS;AAG5;ADAP-S;ADAS;ADHAPS;ADPS;ALDHPSY;RCDP3	hsa:8540	1.55871e+06	1.61814e+06	1.06835e+06	1.45196e+06	890801	1.80469e+06	883855	1.89488e+06	1.46757e+06	633314	1.09797e+06	1.59722e+06	1681818	1.39952e+06	2.50302e+06	1.44253e+06	1.29921e+06	1.36483e+06	1.63504e+06	2404410	1.03356e+06	3.33901e+06	1.25356e+06	0.0928608	0.220658	0.756172
O00124	UBXN8_HUMAN	O00124	UBXN8;D8S2298E;REP8;UBXD6	hsa:7993	35223.1	47348.1	51644.6	65907.4	57533.1	26190.2	77065.9	38738.6	46138.4	83552.5	37558.3	51536.4	11880.5	10878.3	37768.4	62289.7	43788.1	1.10071	96467.7	0	13286.7	119969	19123.4	0.312438	0.488628	1.36454
O00139	KIF2A_HUMAN	O00139	KIF2A;KIF2;KNS2;CDCBM3;HK2	hsa:3796	1.49861e+06	1.76999e+06	1.93183e+06	1.68818e+06	2110704	2.3667e+06	1.58683e+06	1.22978e+06	2.45293e+06	1.7018e+06	1.15272e+06	732922	924658	1.02318e+06	1.04707e+06	1210061	913484	718462	1.06516e+06	819837	862436	1.57737e+06	913914	0.000634419	0.00480649	1.67374
O00142	KITM_HUMAN	O00142	TK2;MTDPS2;MTTK;SCA31	hsa:7084	1.40312e+06	980279	734360	1.30127e+06	733207	1203815	1570433	532982	962810	1.08834e+06	1.11703e+06	1.69745e+06	640183	1.01889e+06	1.56574e+06	362243	123690	248931	852680	1.69603e+06	385040	1172977	952158	0.140163	0.2916	1.35439
O00148	DX39A_HUMAN	O00148	DDX39A;DDX39;BAT1;BAT1L;DDXL;URH49	hsa:10212	1.28896e+06	1.54687e+06	1.76946e+06	1509521	1907508	1.85626e+06	4.75351e+06	1.26017e+06	1.44464e+06	2.04363e+06	1.09686e+06	875861	1.21582e+06	1.2514e+06	982954	1.62868e+06	1.26208e+06	669794	1.48246e+06	1.13696e+06	984750	1.76231e+06	1481993	0.109933	0.246597	1.41233
O00151	PDLI1_HUMAN	O00151	PDLIM1;CLIM1;CLP36;CLP-36;HEL-S-112;hCLIM1	hsa:9124	21815782	14294926	7667372	11647042	9723243	12879464	7515553	7.26881e+06	13610409	7822981	22085468	42563520	44151220	15150082	18077928	12672573	15136344	21452632	13400987	14541391	11761300	23337298	13811456	0.382537	0.553317	0.805858
O00154	BACH_HUMAN	O00154	ACOT7;BACH;ACH1;ACT;CTE-II;LACH;LACH1;hBACH	hsa:11332	671217	621347	1308116	790145	1817434	2.51063e+06	5232588	398330	946024	664897	894004	1.7979e+06	1.29816e+06	1.24616e+06	1.04883e+06	1.76573e+06	1.48576e+06	1.05479e+06	1.75605e+06	1.64524e+06	1.85248e+06	1.0584e+06	1.33002e+06	0.882413	0.928556	1.04118
O00159	MYO1C_HUMAN	O00159	MYO1C;MMI-beta;MMIb;NMI;myr2	hsa:4641	7409316	4.17963e+06	2799701	2.13456e+06	2.12512e+06	2.13084e+06	4.67238e+06	3.27037e+06	2.71322e+06	2.69415e+06	3871006	5800878	7.73916e+06	4936401	4665775	9345449	4656864	12319882	10547773	4208581	5062271	4.11269e+06	4917538	0.00966662	0.0443525	0.553713
O00160	MYO1F_HUMAN	O00160	MYO1F	hsa:4542	902959	756087	447694	398060	453983	558713	670892	350740	320984	247936	602922	1.17416e+06	1.20906e+06	403080	353410	449208	343249	441407	384974	579294	221102	482362	298646	0.359179	0.531517	1.22176
O00161	SNP23_HUMAN	O00161	SNAP23;HsT17016;SNAP-23;SNAP23A;SNAP23B	hsa:8773	2.5184e+06	2147823	2.14318e+06	2.02196e+06	2.01796e+06	1737091	2.20471e+06	1.47793e+06	2.09869e+06	1.9452e+06	2.04423e+06	2.69614e+06	2601435	1946185	2.14816e+06	2675883	1.70918e+06	2.17863e+06	2593916	1.47091e+06	2.01776e+06	2.24286e+06	2.04412e+06	0.684681	0.79692	0.97192
O00165	HAX1_HUMAN	O00165	HAX1;HS1BP1;HCLSBP1;SCN3	hsa:10456	416233	403042	703613	654587	385118	302434	317105	366562	301267	342535	248290	244940	150401	170716	226160	443637	254277	103160	481658	243563	249541	300548	177786	0.0229504	0.0825257	1.53323
O00167	EYA2_HUMAN	O00167	EYA2;EAB1	hsa:2139	116085	127662	139548	126513	197221	162352	123619	6010.38	201101	36077.9	123619	123619	61537.2	31270.7	0	61537.2	28140.6	61537.2	59909.7	13996.2	75636.2	212131	71213.8	0.0141982	0.0587292	2.00885
O00170	AIP_HUMAN	O00170	AIP;XAP2;ARA9;FKBP16;FKBP37;SMTPHN;XAP-2	hsa:9049	2.27715e+06	1.84618e+06	2.06295e+06	1.5796e+06	2.31618e+06	1.85241e+06	3060797	1.31101e+06	1.42389e+06	1.85817e+06	1.82851e+06	2.08212e+06	2.25567e+06	2.14603e+06	1.83809e+06	2.05677e+06	1.95508e+06	1.85808e+06	1.87124e+06	1.78836e+06	1917982	2.0222e+06	2174661	0.835572	0.898819	0.984307
O00178	GTPB1_HUMAN	O00178	GTPBP1;GP-1;GP1;HSPC018	hsa:9567	1.28563e+06	1.54204e+06	1.1988e+06	1382913	1.26534e+06	1.33988e+06	1.49534e+06	818519	1.57179e+06	1.59657e+06	2.23481e+06	1.04092e+06	1.42207e+06	809756	1.5454e+06	1.2981e+06	1.33802e+06	1.20707e+06	1.37984e+06	1.8276e+06	727123	1.16543e+06	1.36257e+06	0.391639	0.56237	1.09173
O00182	LEG9_HUMAN	O00182	LGALS9;HUAT;LGALS9A	hsa:3965	4.63333e+06	4.92188e+06	2.66161e+06	4.50503e+06	5486268	2000980	3.1563e+06	1.47974e+06	1981105	1430525	2.45817e+06	8805430	5.94077e+06	5065777	1.25963e+06	4.17494e+06	3.58087e+06	3.83697e+06	3884445	2967679	1.67253e+06	3.32729e+06	4.31274e+06	0.98941	0.995598	0.996752
O00186	STXB3_HUMAN	O00186	STXBP3;MUNC18-3;MUNC18C;PSP;UNC-18C	hsa:6814	1.81567e+06	1.72457e+06	2.06206e+06	1.71814e+06	2.33763e+06	1.67511e+06	2.04422e+06	1.06147e+06	1547414	2486745	1.87438e+06	832093	1.16733e+06	1.15589e+06	1.7361e+06	1.40697e+06	1.11237e+06	1.16696e+06	1.53353e+06	1.63239e+06	1991117	1703806	1.5639e+06	0.0902276	0.216679	1.20062
O00189	AP4M1_HUMAN	O00189	AP4M1;MUARP2;CPSQ3;MU-4;MU-ARP2;SPG50	hsa:9179	276765	302826	143303	230445	186055	172956	308459	46575.4	51051.8	118026	138557	93704.8	79801.9	131676	294078	139787	60563.9	139787	104551	171574	17426.9	249903	148508	0.37919	0.550067	1.23326
O00192	ARVC_HUMAN	O00192	ARVCF	hsa:421	551594	629306	325660	851933	821660	501797	60981.2	431434	528439	873362	411026	203989	17378.3	314255	170238	283777	150227	321040	338186	290086	246427	1.124e+06	240032	0.0936411	0.22179	1.62352
O00193	SMAP_HUMAN	O00193	SMAP;C11orf58;IMAGE145052	hsa:10944	1.81469e+06	1.99646e+06	2365042	2.7812e+06	2.63112e+06	1.91066e+06	2935328	2.16435e+06	2.72743e+06	2.74893e+06	1.48319e+06	1.94042e+06	2.23811e+06	2586631	1.62124e+06	2.54726e+06	1.75876e+06	1.50542e+06	1.58889e+06	1.62565e+06	1.77967e+06	3093026	2.41629e+06	0.306806	0.482684	1.10748
O00194	RB27B_HUMAN	O00194	RAB27B;C25KG	hsa:5874	643745	394047	458842	357700	253036	455874	749994	873852	143342	480184	1.1669e+06	511129	753198	272925	442204	241974	281436	313642	237152	429746	271683	222769	299012	0.0482154	0.141143	1.57948
O00203	AP3B1_HUMAN	O00203	AP3B1;ADTB3A;ADTB3;HPS;HPS2;PE	hsa:8546	3716499	3.14117e+06	3.13224e+06	3.38812e+06	3.93208e+06	2536894	2023921	2.66516e+06	3.62258e+06	3.07625e+06	3.025e+06	2009793	2472436	1990255	2.46845e+06	2.60421e+06	2.01978e+06	1977822	2973898	1778469	1.62154e+06	3454937	2.07052e+06	0.00824017	0.0391442	1.30728
O00204	ST2B1_HUMAN	O00204	SULT2B1;HSST2	hsa:6820	5351.44	13885.4	45899	60002	614443	97525.5	943090	64421.6	753118	0	682725	31144.7	52120	2.15739e+06	244314	8751.84	81584.4	2.31496e+06	2.39935e+06	2251781	379118	49123.7	135078	0.0876034	0.211877	0.301347
O00212	RHOD_HUMAN	O00212	RHOD;ARHD;RHOHP1;RHOM;Rho	hsa:29984	93605.6	74780.6	29180.8	74780.6	74780.6	15820	396290	0	36294.4	0	27053.8	74780.6	0	0	0	0	0	0	0	0	0	0	0	1e-06	9.22546e-06	#NUM!
O00213	APBB1_HUMAN	O00213	APBB1;FE65;RIR;MGC:9072	hsa:322	80365.1	62296.2	0	84637.2	9904.93	0	45197.9	45197.9	45197.9	158699	10878.9	0	146559	14728.5	27364.9	61449.3	142617	247196	117621	165886	68172.1	115447	138193	0.0125251	0.0535151	0.399264
O00214	LEG8_HUMAN	O00214	LGALS8;Gal-8;PCTA-1;PCTA1;Po66-CBP	hsa:3964	2581348	1.18274e+06	1778978	1.81517e+06	1973877	5.1374e+06	751010	5.52343e+06	1.92597e+06	2.20828e+06	3.17904e+06	3.71387e+06	1.55338e+06	1.11105e+06	1.10894e+06	3.93177e+06	4.01814e+06	3.34634e+06	7.80278e+06	2.06589e+06	2.22872e+06	1966280	4.16035e+06	0.608183	0.741246	0.874747
O00217	NDUS8_HUMAN	O00217	NDUFS8;CI-23k;CI23KD;TYKY	hsa:4728	1681420	1.82733e+06	1.19904e+06	1.66176e+06	1.49348e+06	1722442	1.16532e+06	1.94918e+06	1.02959e+06	1.39158e+06	1.59919e+06	1.4743e+06	1.47907e+06	1.81201e+06	1.6281e+06	1.90125e+06	1.7513e+06	1.18449e+06	2374526	1.7059e+06	1.70476e+06	1.4091e+06	1.58665e+06	0.179176	0.342513	0.899729
O00221	IKBE_HUMAN	O00221	NFKBIE;IKBE	hsa:4794	4.94889e+06	5331179	3.42803e+06	3.80738e+06	5.3199e+06	4824768	5.16543e+06	4.24471e+06	3.53855e+06	3.17879e+06	4323930	8.01154e+06	5.98908e+06	4.83094e+06	5.20095e+06	4.36823e+06	3.64668e+06	5062934	6.18716e+06	3.39279e+06	3.64682e+06	4233277	4088649	0.86625	0.917492	1.01577
O00231	PSD11_HUMAN	O00231	PSMD11;Rpn6;S9;p44.5	hsa:5717	2.19952e+06	3.05974e+06	2506701	2646438	5572590	4.65469e+06	3.40056e+06	5.9426e+06	2494052	2.75307e+06	7252224	2565619	3.16424e+06	2.08791e+06	2.16501e+06	2461134	2521782	1.87971e+06	1744355	2.99077e+06	2.01934e+06	3.71483e+06	2.1971e+06	0.0248782	0.0877861	1.53246
O00232	PSD12_HUMAN	O00232	PSMD12;Rpn5;p55	hsa:5718	3.21323e+06	3.68987e+06	3.94085e+06	3.83477e+06	3.79701e+06	3786474	5093482	4010524	3.76475e+06	3.73176e+06	3284087	3.44043e+06	3.11418e+06	3.32722e+06	3258810	3.09375e+06	3.48299e+06	2935338	2.73345e+06	3.40701e+06	3.06199e+06	3629816	3184866	0.00139453	0.00942223	1.18618
O00233	PSMD9_HUMAN	O00233	PSMD9;Rpn4;p27	hsa:5715	2.75436e+06	3016698	2.82802e+06	2.98884e+06	2568189	2481170	3187575	2.21732e+06	2349597	3028205	3498658	2.98674e+06	2.72206e+06	2656878	3075635	2.23898e+06	2.88081e+06	2.70962e+06	2.13208e+06	2.60176e+06	2246799	3.3203e+06	2.41971e+06	0.229944	0.40237	1.07155
O00238	BMR1B_HUMAN	O00238	BMPR1B;ALK-6;ALK6;AMDD;BDA1D;BDA2;CDw293	hsa:658	117762	196838	140535	149744	170499	95400.4	2456.98	116325	261485	46924.5	5827.31	337239	299666	146359	0	14547.8	31016.7	0	8333.47	18191.1	38540.6	292197	0	0.199122	0.366945	1.77214
O00244	ATOX1_HUMAN	O00244	ATOX1;HAH1;ATX1	hsa:475	2403678	1.7424e+06	2.99475e+06	2.36392e+06	2489330	2.16787e+06	2.14494e+06	3147984	1.51822e+06	3665649	3.27288e+06	4.01682e+06	4.02695e+06	4080122	3.99078e+06	3.64218e+06	2.59042e+06	4.34797e+06	2.31113e+06	2702364	3.53485e+06	2.36613e+06	2.75701e+06	0.0584225	0.16207	0.805167
O00255	MEN1_HUMAN	O00255	MEN1;SCG2;MEAI	hsa:4221	163928	132176	201081	118588	137551	136057	62047.8	57919.9	193936	378953	226794	70525.3	63630.6	1.05636e+06	244390	333158	109148	295082	97501.8	170487	100270	132333	218327	0.283023	0.458645	0.610818
O00257	CBX4_HUMAN	O00257	CBX4;NBP16;PC2	hsa:8535	7352.88	0	16800.7	0	41460.1	0	21753.4	21753.4	50511	57902.6	21753.4	21753.4	6957.7	6957.7	30933.8	24727.9	0	6957.7	0	0	0	0	0	0.0353597	0.113249	3.12652
O00258	WRB_HUMAN	O00258	WRB;CHD5;GET1	hsa:7485	405915	350378	692962	633169	395494	682381	202494	686929	576421	482270	344077	244968	175311	242999	136264	212407	148685	42051.3	329736	167872	245603	317824	219373	0.000199172	0.00166732	2.3335
O00264	PGRC1_HUMAN	O00264	PGRMC1;HPR6.6;PGRMC;MPR	hsa:10857	17946392	13070293	7.25344e+06	8.0572e+06	10557924	8684588	4.58623e+06	6.94209e+06	7303962	8812958	5763266	3.84438e+06	5.44497e+06	34940712	6.64259e+06	40344428	27458814	18596240	48816016	31070842	27217698	11133841	27324796	0.00228346	0.0140304	0.33784
O00267	SPT5H_HUMAN	O00267	SUPT5H;SPT5;SPT5H;Tat-CT1	hsa:6829	860450	873013	945444	928968	1.53065e+06	936835	822936	857196	1.09324e+06	961193	670096	502008	561625	753741	585345	1.098e+06	707818	726401	772950	656365	687505	1.09762e+06	1.00695e+06	0.177124	0.339822	1.16322
O00268	TAF4_HUMAN	O00268	TAF4;TAF2C;TAF2C1;TAF4A;TAFII130;TAFII135	hsa:6874	264832	178669	156866	227536	455546	158995	135250	40661.7	346881	116251	99929	11082.9	33506.9	273208	335361	207150	126302	55372.7	178485	232405	84532.2	262010	135871	0.865461	0.917353	1.04448
O00273	DFFA_HUMAN	O00273	DFFA;DFF1;DFF45;H13;DFF-45;ICAD	hsa:1676	1.08454e+06	1178330	1.37713e+06	1.09834e+06	1.61316e+06	1411858	1.80032e+06	1.85249e+06	1.20736e+06	2120784	1.04368e+06	840845	1.08787e+06	1.23326e+06	1.05111e+06	1.20762e+06	1.22286e+06	1.03528e+06	1.26876e+06	1099333	1.33643e+06	1.09328e+06	976236	0.06032	0.16564	1.20862
O00287	RFXAP_HUMAN	O00287	RFXAP	hsa:5994	227755	154336	351447	156340	218184	151407	53879.3	282724	180183	250503	108908	49786.7	275256	225622	87306.9	533455	154524	201746	572293	205529	254579	204083	313423	0.0929791	0.220773	0.661643
O00291	HIP1_HUMAN	O00291	HIP1;HIP-I;ILWEQ;SHON;SHONbeta;SHONgamma	hsa:3092	1.49931e+06	1.62852e+06	1.49621e+06	1.62262e+06	1.60293e+06	1.61277e+06	1562027	1.98993e+06	880419	1.62046e+06	1.83727e+06	1.2493e+06	1.53641e+06	1.35908e+06	1.26719e+06	14182328	1.26764e+06	1.39242e+06	1.74638e+06	1.07936e+06	1241955	1.13896e+06	1.35069e+06	0.431523	0.596799	0.618655
O00299	CLIC1_HUMAN	O00299	CLIC1;G6;NCC27	hsa:1192	15429064	13273931	16708504	14426698	15563083	21741944	41229096	20115282	18419458	14907148	23634364	35984180	29602664	13787525	21952184	13979462	18634922	19274364	8530037	12370451	12598461	15215402	11990594	0.13962	0.291149	1.2953
O00303	EIF3F_HUMAN	O00303	EIF3F;EIF3S5;eIF3-p47	hsa:8665	2204201	2.12774e+06	2.18048e+06	2548182	1.91021e+06	1769500	2.34011e+06	1.82317e+06	1.95525e+06	2.51673e+06	2.04996e+06	2.25402e+06	2.53335e+06	2.19074e+06	2.38528e+06	3452282	2.43444e+06	2512223	2542852	2635315	2.37303e+06	2366677	2.24828e+06	0.00689969	0.0339724	0.850588
O00308	WWP2_HUMAN	O00308	WWP2;AIP2;WWp2-like	hsa:11060	59340.5	49084.5	94175.2	64591.7	85938.5	73292.6	101017	0	64591.7	43893.9	74582.5	64591.7	59260.8	83262.7	184596	56036.6	0	39653	55403.8	45942.7	49840.2	54121.9	23750.7	0.74496	0.838202	1.08996
O00329	PK3CD_HUMAN	O00329	PIK3CD;APDS;IMD14;P110DELTA;PI3K;p110D	hsa:5293	89896.3	104371	22123.4	75316.8	38933.2	15667.7	64561.2	0	101016	42827.5	90274.4	567208	560850	50998.2	73743.5	383423	47241	21235.2	412500	16025.3	0	65310.5	30135.5	0.508716	0.663448	0.668796
O00330	ODPX_HUMAN	O00330	PDHX;PDX1;DLDBP;E3BP;OPDX;proX	hsa:8050	979314	940460	1.7557e+06	1.31539e+06	1.06019e+06	1.63129e+06	1.36659e+06	2.13663e+06	1.53483e+06	1.24427e+06	1.98483e+06	886271	1.72029e+06	869525	1.54829e+06	997849	1.95291e+06	1.09361e+06	1.53609e+06	2.10616e+06	879780	973035	1.14979e+06	0.783234	0.862357	1.04083
O00338	ST1C2_HUMAN	O00338	SULT1C2;SULT1C1;ST1C1;ST1C2;humSULTC2	hsa:6819	155360	206556	126986	48695.6	125545	261546	19990.4	97159.8	248570	0	37066.3	24092.9	135290	0	49091.8	101720	4031.14	0	76902.7	13431.3	63006.6	0	32014.9	0.0315519	0.10485	2.60561
O00339	MATN2_HUMAN	O00339	MATN2;UNQ193/PRO219	hsa:4147	853292	1.15307e+06	339861	2.13753e+06	2.66414e+06	406296	36814.1	768853	175622	553521	249911	122857	81429.9	215816	75054.4	448365	385825	1.34753e+06	497118	323172	476674	432341	374503	0.181331	0.344897	1.86209
O00391	QSOX1_HUMAN	O00391	QSOX1;QSCN6;UNQ2520/PRO6013;Q6	hsa:5768	851814	1277845	1.50022e+06	5843231	1.36627e+06	1.21827e+06	1.05204e+06	2.56711e+06	688949	1.4582e+06	1.14366e+06	735042	878356	549852	1.12266e+06	336168	396453	753126	450526	413225	210127	1.31105e+06	176669	0.029026	0.098655	2.73722
O00399	DCTN6_HUMAN	O00399	DCTN6;WS3;WS-3;p27	hsa:10671	1.29588e+06	860705	1.40209e+06	1.01316e+06	506447	1.02395e+06	1.08472e+06	1.24807e+06	1.08443e+06	1.50876e+06	1.24648e+06	1483514	1.74166e+06	1.55466e+06	1.10196e+06	1.25512e+06	963863	1.07909e+06	1.36968e+06	985135	1.50315e+06	950224	1.02165e+06	0.499499	0.655753	0.93239
O00400	ACATN_HUMAN	O00400	SLC33A1;ACATN;AT1;AT-1;CCHLND;SPG42	hsa:9197	1.47027e+06	1.28559e+06	1187051	1.09088e+06	713233	1.20219e+06	655537	1.28043e+06	584355	748963	1.09514e+06	1.48505e+06	1982878	1.01139e+06	1.56025e+06	1.32771e+06	1.09345e+06	810218	1413662	1467353	911417	897504	871440	0.341192	0.515508	0.878992
O00401	WASL_HUMAN	O00401	WASL;N-WASP;NWASP;WASPB	hsa:8976	729540	715116	771626	532898	773295	549763	905653	23507400	649748	861463	777948	966886	1.23857e+06	88734472	795071	1.01531e+06	730822	6.0296e+06	1.22121e+06	768340	1.0433e+06	723326	836237	0.427515	0.593073	0.282114
O00410	IPO5_HUMAN	O00410	IPO5;KPNB3;RANBP5;IMB3;Pse1;imp5	hsa:3843	2895731	3.21993e+06	3.40256e+06	3.02718e+06	3.39401e+06	3.74982e+06	3215434	2661285	2838301	2.76006e+06	2.05191e+06	2.56608e+06	3011837	2566191	2431857	4303237	2.97579e+06	2.32317e+06	3.5542e+06	2.8996e+06	3.05841e+06	2698696	2.69229e+06	0.926541	0.954389	1.00877
O00411	RPOM_HUMAN	O00411	POLRMT;APOLMT;MTRNAP;MTRPOL;h-mtRPOL	hsa:5442	187095	215792	146760	192438	390811	177982	77211.4	174764	72940.2	260961	25649.9	174764	37814.8	71701.4	149730	14985	71701.4	71701.4	12839.4	71701.4	10764.9	204075	71701.4	0.00528516	0.0275368	2.43739
O00418	EF2K_HUMAN	O00418	EEF2K;HSU93850;eEF-2K	hsa:29904	126859	114239	66109.2	113405	131581	148083	94949.4	75380.8	214519	135708	45107.8	87759.1	55389.5	91001.5	103603	89302.2	112424	67571.8	69847.9	51294.2	146472	55359.4	154752	0.196734	0.364487	1.2446
O00422	SAP18_HUMAN	O00422	SAP18;GIG38;2HOR0202;SAP18P	hsa:10284	2.90245e+06	2461907	2.29772e+06	2.11814e+06	3126451	2121245	2.50503e+06	1.71173e+06	2.55916e+06	3.55433e+06	1464277	1650881	1.67547e+06	2653919	1.99505e+06	3.21388e+06	2.49864e+06	1.83314e+06	3.7058e+06	2.09262e+06	2.62855e+06	2.40298e+06	2937850	0.591744	0.729413	0.944376
O00423	EMAL1_HUMAN	O00423	EML1;EMAP1;EMAPL;EMAPL1;ELP79;EMAP;HuEMAP	hsa:2009	495669	3.33228e+06	1.22894e+06	1.31355e+06	362721	153098	428339	772174	118792	344962	338479	3.94651e+06	3.19531e+06	1.29289e+06	339233	474136	1.24379e+06	713836	424990	1.36872e+06	1.32185e+06	1.78826e+06	1107722	0.753154	0.843237	0.886605
O00425	IF2B3_HUMAN	O00425	IGF2BP3;IMP3;KOC1;VICKZ3;CT98;IMP-3;KOC	hsa:10643	460581	113888	315602	376532	10792.8	1.62257e+06	3.35874e+06	414957	0	287511	216054	62974.4	84557.7	393729	507651	218025	97541.2	13800	218025	160833	62456.4	149015	492645	0.201212	0.369317	2.76734
O00429	DNM1L_HUMAN	O00429	DNM1L;DLP1;DRP1;DVLP;DYMPLE;EMPF;HDYNIV	hsa:10059	686252	976537	1.05984e+06	1.18357e+06	1.37102e+06	1.38466e+06	1.59612e+06	1.12575e+06	1.29454e+06	1.2203e+06	1574058	1.18498e+06	1.38965e+06	1.11495e+06	1.18806e+06	1.03022e+06	825162	1210163	746467	1.05276e+06	929890	1.36863e+06	1020415	0.157216	0.314134	1.13134
O00442	RTCA_HUMAN	O00442	RTCA;RPC;RPC1;RTC1;RTCD1	hsa:8634	1.11798e+06	1.29883e+06	1.15036e+06	1.18964e+06	1.09664e+06	964640	778127	1.11022e+06	1.06174e+06	1.26089e+06	1389832	1.248e+06	1.48373e+06	883447	643968	1.39474e+06	585737	921547	1.06903e+06	707457	872163	924975	835348	0.0552158	0.155751	1.2137
O00443	P3C2A_HUMAN	O00443	PIK3C2A;CPK;PI3-K-C2(ALPHA);PI3-K-C2A;PI3K-C2-alpha;PI3K-C2alpha	hsa:5286	324286	384680	311972	306753	267353	419723	458955	341531	388341	337607	399082	124182	375246	221280	174552	371887	206482	243138	292702	295699	190539	340168	207612	0.0377203	0.118699	1.27625
O00453	LST1_HUMAN	O00453	LST1;B144;D6S49E;LST-1	hsa:7940	216800	235646	127594	125598	114479	216772	143357	14993.3	143357	0	143357	238332	0	0	0	0	0	0	0	0	0	0	0	1e-06	9.22546e-06	#NUM!
O00459	P85B_HUMAN	O00459	PIK3R2;MPPH;MPPH1;P85B;p85;p85-BETA	hsa:5296	118784	182918	96616.6	107560	213471	421798	88790.8	43943	168747	130111	92767.3	48011.5	44333.5	90806.7	36497.1	138416	60782.5	86641.2	35146.6	50281.8	137653	285698	97077.6	0.220518	0.391207	1.47717
O00461	GOLI4_HUMAN	O00461	GOLIM4;GIMPC;GOLPH4;GPP130;P138	hsa:27333	449179	746838	2.51164e+06	1.68644e+06	1.28367e+06	882401	360110	1.67561e+06	3014999	1.10807e+06	629567	904136	916628	552205	381723	887909	435540	542357	921058	508772	498253	942364	383415	0.0232917	0.0834369	2.0059
O00462	MANBA_HUMAN	O00462	MANBA;MANB1	hsa:4126	450938	369358	315252	424745	315420	651832	106759	498704	239298	82983.5	402168	158229	222899	253648	120991	413092	208192	92458.2	408435	209537	250850	383479	164323	0.155964	0.312894	1.3494
O00463	TRAF5_HUMAN	O00463	TRAF5;RNF84;MGC:39780	hsa:7188	356682	129469	309073	225333	168140	59010.2	42568.3	785330	37938.4	199501	66439.8	729646	282256	110255	656583	109484	44429.8	45000.4	1.50659e+06	0	142962	36205.7	657301	0.673954	0.788357	0.793647
O00468	AGRIN_HUMAN	O00468	AGRN;AGRIN;CMS8;CMSPPD	hsa:375790	2.6743e+06	3.20024e+06	2.79582e+06	4.96038e+06	3603118	2503063	2.79071e+06	2.24361e+06	4707034	4.63567e+06	3834690	2.63091e+06	3.41543e+06	1.67041e+06	2.03793e+06	2.14267e+06	1.88221e+06	3.22939e+06	4222235	1.74485e+06	2.78799e+06	6.3078e+06	2179871	0.323668	0.498391	1.17638
O00469	PLOD2_HUMAN	O00469	PLOD2;BRKS2;LH2;TLH	hsa:5352	749041	1.83668e+06	1168583	1.19144e+06	1.89857e+06	2.38462e+06	548716	913338	1.95614e+06	888854	444966	197604	163714	194157	370200	329370	481020	485134	431788	637431	295340	1.3435e+06	241936	0.00479064	0.0254776	2.61321
O00470	MEIS1_HUMAN	O00470	MEIS1	hsa:4211	1.01857e+06	930915	964654	1233148	1.53957e+06	622110	89801.4	206857	588987	1.65467e+06	548331	804334	963461	2.07153e+06	1.76535e+06	1.77726e+06	1.96062e+06	1799016	1.87357e+06	1853518	1.72471e+06	1.01688e+06	2.16036e+06	9.73199e-05	0.000844477	0.493074
O00471	EXOC5_HUMAN	O00471	EXOC5;SEC10;SEC10L1;HSEC10;PRO1912;SEC10P	hsa:10640	904143	756445	844119	732356	710595	801326	706521	690986	781397	836503	952447	989603	1.01615e+06	912404	897577	580621	964931	814262	761065	725743	855815	940529	769676	0.52128	0.672052	0.963069
O00478	BT3A3_HUMAN	O00478	BTN3A3;BTF3;BTN3.3	hsa:10384	1418726	1.73467e+06	1.08725e+06	1.37924e+06	2.0372e+06	718871	1.60937e+06	828206	421369	1445970	1.01113e+06	435533	314147	175290	1.26985e+06	293444	944361	317315	487514	934278	1318447	1.36125e+06	1.18607e+06	0.0655841	0.175526	1.5055
O00479	HMGN4_HUMAN	O00479	HMGN4;HMG17L3;NHC	hsa:10473	2.41091e+06	1.10871e+06	548091	604727	1288879	1.07604e+06	529666	1.5942e+06	448026	1.56681e+06	1.52177e+06	996456	599388	1.71041e+06	1.17803e+06	1.44543e+06	1811921	1.68895e+06	4.19761e+06	1.59024e+06	1.20663e+06	1.64944e+06	2.26175e+06	0.0714254	0.185838	0.649081
O00481	BT3A1_HUMAN	O00481	BTN3A1;BTF5;BT3.1;BTN3.1;CD277	hsa:11119	0	0	0	0	0	0	0	0	0	0	0	0	217853	90702.9	27069.3	119758	90702.9	90702.9	67800.4	90702.9	90702.9	78724.8	33011.4	1e-06	9.22546e-06	0
O00483	NDUA4_HUMAN	O00483	NDUFA4;CI-9k;CI-MLRQ;MLRQ	hsa:4697	8.3439e+06	8291392	4.83115e+06	5172729	7461799	6082688	3.89303e+06	6.81107e+06	9074100	8.37297e+06	6549954	4804829	8075480	5.25453e+06	6.27016e+06	8414179	3.68039e+06	4590153	10493874	4592461	6.38724e+06	3.09306e+06	5505549	0.471359	0.632454	1.10084
O00487	PSDE_HUMAN	O00487	PSMD14;POH1;PAD1;RPN11	hsa:10213	2.21471e+06	2415552	2.65022e+06	2.50238e+06	2.35959e+06	1.89582e+06	2973000	1798005	2.39817e+06	2905699	2.08875e+06	2.08508e+06	2372130	1.83838e+06	1.76401e+06	2.93441e+06	1.72751e+06	1.95652e+06	2.9625e+06	1.98589e+06	2310380	2.13406e+06	1.87886e+06	0.274749	0.450154	1.08653
O00488	ZN593_HUMAN	O00488	ZNF593;ZT86	hsa:51042	236549	225761	171128	203708	299140	278868	390279	229716	421675	359296	171780	230401	208389	494023	265467	232254	260514	91914.4	231688	389369	378771	439977	182860	0.637615	0.762136	0.929101
O00499	BIN1_HUMAN	O00499	BIN1;AMPHL;AMPH2;SH3P9	hsa:274	1.20317e+06	1.25538e+06	902072	1.36785e+06	2.00375e+06	1.41843e+06	1.22557e+06	1.18367e+06	1.59848e+06	1.29821e+06	1.52439e+06	4.44914e+06	4.09911e+06	2.71996e+06	2.54829e+06	3.4478e+06	2.60189e+06	2.34066e+06	1.83731e+06	2.73294e+06	3.0327e+06	1.42957e+06	2457765	0.00680732	0.0336397	0.608962
O00501	CLD5_HUMAN	O00501	CLDN5;AWAL;TMVCF;BEC1;CPETRL1	hsa:7122	292083	204464	40000.6	83844.5	52068.4	197066	58235.1	19110.3	197066	91690.1	512138	617021	383068	233412	184147	382416	90241.9	350362	86173.7	179640	125877	232840	109137	0.797002	0.872251	0.919572
O00505	IMA4_HUMAN	O00505	KPNA3;QIP2;IPOA4;SRP1;SRP1gamma;SRP4;hSRP1	hsa:3839	1.27386e+06	1447417	1.59376e+06	1.21294e+06	1.47024e+06	1.57691e+06	938480	1.58325e+06	2.33791e+06	1.64459e+06	1.24208e+06	681516	894011	1.43019e+06	1.55648e+06	548797	1.37523e+06	885148	1.2201e+06	1.11819e+06	1.45187e+06	1.5355e+06	1.65736e+06	0.26715	0.441546	1.13992
O00506	STK25_HUMAN	O00506	STK25;SOK1;YSK1	hsa:10494	449008	344047	445866	345347	559610	196585	473318	194773	158752	482973	370628	247850	356335	140456	276319	334626	90381.7	463895	209939	241798	181495	495375	248008	0.153024	0.30918	1.28776
O00512	BCL9_HUMAN	O00512	BCL9;LGS	hsa:607	134247	26102.2	190721	166481	103392	72547.7	0	115792	85290.5	177185	115792	201957	108434	97064.5	209068	90037.6	400518	197978	490819	272995	110469	180121	142241	0.0508079	0.146802	0.553851
O00515	LAD1_HUMAN	O00515	LAD1;LAD;LadA	hsa:3898	1.07162e+06	925304	2.31368e+06	2.99416e+06	2.15831e+06	1.1816e+06	5.67061e+06	3.01358e+06	1.25153e+06	904414	950043	86034.9	263549	412298	1.18052e+06	421995	325985	190569	666043	221778	482627	1.05539e+06	278007	0.008865	0.0415378	3.75433
O00519	FAAH1_HUMAN	O00519	FAAH;FAAH1;FAAH-1;PSAB	hsa:2166	521578	405382	702600	404064	475549	416497	63069.8	736481	307708	298252	297180	133484	78477.8	136601	113265	271845	564002	69294.8	377367	272716	168090	351674	182302	0.0392975	0.122232	1.68818
O00522	KRIT1_HUMAN	O00522	KRIT1;CCM1;CAM	hsa:889	203974	123189	176736	176736	176736	176736	80298.9	249136	176736	395185	93757.6	91607.7	442862	234862	370063	276914	93283.8	378292	513831	189861	129694	276914	139480	0.052874	0.151185	0.638232
O00533	NCHL1_HUMAN	O00533	CHL1;CALL;L1CAM2	hsa:10752	33292.1	285029	189847	181805	434880	0	189847	189847	189847	393923	189847	0	0	0	0	0	0	0	0	0	0	0	0	1e-06	9.22546e-06	#NUM!
O00534	VMA5A_HUMAN	O00534	VWA5A;BCSC1;LOH11CR2A;BCSC-1	hsa:4013	1.45174e+06	2218556	1.66386e+06	2.37253e+06	2307920	3167204	2.16019e+06	2.60355e+06	823704	720685	1.47874e+06	681000	680069	1.04394e+06	907146	754831	1.20147e+06	966962	697488	1.31872e+06	872947	1.03235e+06	1.05632e+06	0.00386525	0.021393	1.88426
O00541	PESC_HUMAN	O00541	PES1;PES	hsa:23481	697878	593433	657758	558831	775591	468927	1.01135e+06	438908	916287	1.22264e+06	347110	360293	605580	713323	764322	961569	748648	375573	1.08594e+06	789697	670930	1.19346e+06	811801	0.252266	0.425432	0.84605
O00559	RCAS1_HUMAN	O00559	EBAG9;RCAS1;EB9;PDAF	hsa:9166	287061	427171	371481	203396	377240	785103	274588	847881	648714	478431	1.86016e+06	1.36165e+06	393493	397273	500146	3.65288e+06	2951959	249052	515839	329571	572747	589419	363989	0.452512	0.615656	0.690604
O00560	SDCB1_HUMAN	O00560	SDCBP;MDA9;SYCL;MDA-9;ST1;TACIP18	hsa:6386	1.1605e+06	1.23758e+06	1187494	1.77921e+06	1.19261e+06	1.25604e+06	518126	2302019	509026	899119	647522	943455	1.78145e+06	445400	1130762	991186	379880	839206	938780	874026	590476	1.32778e+06	718372	0.246746	0.420155	1.2475
O00562	PITM1_HUMAN	O00562	PITPNM1;DRES9;NIR2;PITPNM;RDGB;RDGB1;RDGBA;RDGBA1;Rd9	hsa:9600	437213	425928	191720	358066	362409	106502	284302	5350.84	250926	44988.2	142363	263906	422606	207953	281206	133618	116267	103134	208055	65692	84979.4	458198	126894	0.519558	0.67086	1.1927
O00566	MPP10_HUMAN	O00566	MPHOSPH10;MPP10;CT90;MPP10P;PPP1R106	hsa:10199	355156	440456	373278	272635	470809	405697	725957	359845	501536	804778	290290	212922	299290	533134	514623	656857	561653	300613	628172	509532	432721	485516	534194	0.325817	0.500888	0.875852
O00567	NOP56_HUMAN	O00567	NOP56;NOL5A;SCA36	hsa:10528	5767664	5.01535e+06	4775482	4.33993e+06	5312211	3.79461e+06	3.30606e+06	3367659	5.46389e+06	10964192	3571068	3.17269e+06	4.46581e+06	5.58787e+06	3.68142e+06	7.40161e+06	5434458	4.48118e+06	7663080	4959211	5.35437e+06	5730901	6.68909e+06	0.348136	0.52193	0.877908
O00571	DDX3X_HUMAN	O00571	DDX3X;DBX;DDX3;CAP-Rf;DDX14;HLP2;MRX102	hsa:1654	3.69945e+06	4.78947e+06	4415608	4684441	4246357	4903931	5423149	4084859	5176412	3.50369e+06	3.73834e+06	3101457	3.9979e+06	4.18257e+06	3.60415e+06	4009896	4045997	4171757	3.73879e+06	4265695	3499542	4.40648e+06	3.84749e+06	0.159511	0.316853	1.08414
O00584	RNT2_HUMAN	O00584	RNASET2;RNASE6PL;bA514O12.3	hsa:8635	3054232	5.09753e+06	5070967	8122593	8.02489e+06	7149863	3.96387e+06	11290314	6181332	3.81652e+06	6.72436e+06	1.60575e+06	1.1425e+06	2281910	4041154	3.45094e+06	3649447	2.05258e+06	3.54804e+06	3.86244e+06	6272572	3.43351e+06	3.71735e+06	0.0115979	0.0506433	1.71579
O00592	PODXL_HUMAN	O00592	PODXL;PCLP;PCLP1;Gp200;PC;PCLP-1	hsa:5420	3.85785e+06	5.318e+06	1.44574e+06	2019069	2371349	642887	1209804	1.2509e+06	2195885	1.21372e+06	694726	2228843	1.05176e+06	723849	2239465	1693777	890071	1.804e+06	1.3555e+06	1.1692e+06	1.80193e+06	3743175	1.01598e+06	0.34954	0.523042	1.28148
O00602	FCN1_HUMAN	O00602	FCN1;FCNM	hsa:2219	374842	156552	1.24267e+06	103356	338844	1.35686e+06	682401	1.24267e+06	5685806	1.24267e+06	1.24267e+06	1.24267e+06	0	0	0	0	0	0	0	0	0	0	0	1e-06	9.22546e-06	#NUM!
O00625	PIR_HUMAN	O00625	PIR	hsa:8544	878869	1.55622e+06	2.17009e+06	1439902	1.80141e+06	1.17922e+06	951973	2.29954e+06	532696	1.10217e+06	1.65688e+06	293596	2.94918e+06	976011	1336829	1061252	622614	2.96044e+06	10204361	905392	840437	1.78796e+06	632784	0.321732	0.496453	0.598942
O00628	PEX7_HUMAN	O00628	PEX7;PTS2R;PBD9B;RCDP1;RD	hsa:5191	56503.2	244922	157171	198491	175322	193131	426953	197622	131839	259049	132835	197622	0	0	0	0	0	0	0	0	0	0	0	1e-06	9.22546e-06	#NUM!
O00629	IMA3_HUMAN	O00629	KPNA4;QIP1;IPOA3;SRP3	hsa:3840	1.60701e+06	1831867	2.18448e+06	1.74554e+06	1.40989e+06	2.09958e+06	2.05033e+06	2.01643e+06	2.10118e+06	2.31945e+06	1.88742e+06	1.42232e+06	1.63071e+06	1557469	1.62643e+06	1.71001e+06	1.7765e+06	1.8667e+06	1648278	2.1372e+06	1.2862e+06	1.64968e+06	1.41792e+06	0.0463836	0.137951	1.1354
O00635	TRI38_HUMAN	O00635	TRIM38;RNF15;RORET	hsa:10475	381595	278745	327530	144387	146632	339002	167221	335631	447482	265493	273676	886010	295527	62638.3	185880	403968	188683	155755	377819	171643	1.48449e+06	163828	188360	0.994057	0.999003	0.995115
O00712	NFIB_HUMAN	O00712	NFIB;CTF;HMGIC/NFIB;NF-I/B;NF1-B;NFI-B;NFI-RED;NFIB2;NFIB3	hsa:4781	331662	340257	319031	293848	417352	480853	297178	254250	607204	365751	460663	82483.8	97560.3	528591	196770	563692	448464	299523	458689	445374	507427	246885	482043	0.563876	0.706371	0.911416
O00716	E2F3_HUMAN	O00716	E2F3;KIAA0075;E2F-3	hsa:1871	0	39647.5	20451.1	22299.8	27694	0	19655.5	39392.5	52174.9	3738.28	0	20459.4	0	0	0	0	0	0	0	0	0	0	0	1e-06	9.22546e-06	#NUM!
O00743	PPP6_HUMAN	O00743	PPP6C;PPP6;PP6;PP6C	hsa:5537	1.22949e+06	626021	754990	867769	1.00468e+06	895141	643239	625626	859592	1.28755e+06	892313	495064	802350	413053	434561	586936	302485	608645	2.39803e+06	340386	836731	639842	733168	0.562032	0.705143	1.15277
O00746	NDKM_HUMAN	O00746	NME4;NM23D;NDPK-D;NM23H4;nm23-H4	hsa:4833	158397	81838.9	239141	83348.9	156223	158541	31420.6	121457	885709	147852	11021.5	30930.5	35056.3	74878.2	279946	399968	279063	250628	557566	348642	289880	147717	444238	0.204163	0.372859	0.621187
O00748	EST2_HUMAN	O00748	CES2;ICE;CE-2;CES2A1;PCE-2;iCE	hsa:8824	445709	52125.9	24908.8	154816	111113	31595.6	22412.5	22018.9	120808	27301.8	38704.4	24429.7	1.01238e+06	35888.5	267310	800073	55256.6	0	619798	62973.5	10360.9	21077	55296.2	0.152448	0.308568	0.335423
O00750	P3C2B_HUMAN	O00750	PIK3C2B;C2-PI3K	hsa:5287	77694.8	24379	66096	65837.9	109783	148023	32072.6	66096	54019.9	62825.2	20228.5	66096	0	0	0	0	0	0	0	0	0	0	0	1e-06	9.22546e-06	#NUM!
O00754	MA2B1_HUMAN	O00754	MAN2B1;LAMAN;MANB	hsa:4125	1107476	1223023	654268	856861	712205	1528672	968906	688404	843273	928317	773567	1.43699e+06	1328052	1.31583e+06	1.03876e+06	1.56159e+06	848438	1278603	1612052	909612	1122613	1120008	904556	0.0767618	0.195309	0.824005
O00757	F16P2_HUMAN	O00757	FBP2	hsa:8789	1.27369e+06	1.29841e+06	767322	974073	1.16738e+06	693864	684841	1.72044e+06	662020	428199	1288402	616289	486341	431279	0	763348	1129210	540679	704014	397786	2.35451e+06	1.07442e+06	884651	0.444823	0.609195	1.21037
O00762	UBE2C_HUMAN	O00762	UBE2C;UBCH10;dJ447F3.2	hsa:11065	1.75187e+06	161434	253295	253012	2733946	279219	695722	117976	117397	55294.7	7845.94	95432	132260	342849	520963	895539	194339	28093	114807	1.45624e+06	200502	2.36406e+06	167900	0.906176	0.943402	0.93165
O00764	PDXK_HUMAN	O00764	PDXK;C21orf124;C21orf97;PKH;PNK;PRED79;HEL-S-1a	hsa:8566	1.56882e+06	2.33755e+06	2649917	3.20607e+06	2494514	5522043	4.0008e+06	3.43252e+06	5686264	2659928	5339122	2.21896e+06	2.33065e+06	2.17586e+06	1.64404e+06	2.37162e+06	1.59634e+06	3031286	1.17707e+06	1.86034e+06	2.01422e+06	2.68027e+06	1.61256e+06	0.00644816	0.032234	1.67554
O00767	ACOD_HUMAN	O00767	SCD;FADS5;MSTP008;SCD1;SCDOS;hSCD1	hsa:6319	348673	349073	343077	465151	556705	326351	1.08694e+06	100497	572894	184728	155143	408112	100406	100406	100406	100406	100651	20814.5	267373	63029.4	34263.3	151062	65650.3	0.00169185	0.010993	4.06461
O14494	PLPP1_HUMAN	O14494	PLPP1;LPP1;PPAP2A;LLP1a;PAP-2a;PAP2	hsa:8611	1.1151e+06	685034	233043	160410	338468	110148	245291	93659.1	75945.7	495587	549547	1.13892e+06	2108086	1.03533e+06	683731	1.56095e+06	1.11192e+06	1769405	2406512	1.06268e+06	800945	714954	1.22599e+06	0.000463676	0.00364981	0.331783
O14495	PLPP3_HUMAN	O14495	PLPP3;LPP3;PPAP2B;Dri42;PAP2B;VCIP	hsa:8613	1.55647e+06	601607	281933	439340	242742	287832	322012	220024	2.33759e+06	237891	887026	4.34298e+06	3.87096e+06	1.13568e+06	1.01075e+06	1.36806e+06	1535478	1069877	1.34806e+06	1093776	1.06077e+06	1355638	1.61478e+06	0.246179	0.419489	0.654626
O14497	ARI1A_HUMAN	O14497	ARID1A;BAF250;BAF250A;C1orf4;OSA1;SMARCF1;B120;BAF250a;BM029;CSS2;ELD;MRD14;P270;hELD;hOSA1	hsa:8289	593575	536441	517652	541528	719394	12347358	10986970	18926266	1.47305e+06	644934	321063	107713	31441574	366328	51587132	10360252	399206	331093	1.25173e+06	27469442	418729	668415	580062	0.210286	0.380019	0.35027
O14498	ISLR_HUMAN	O14498	ISLR;UNQ189/PRO215;HsT17563;Meflin	hsa:3671	567015	488669	286351	137683	386265	257039	716531	344223	49219.2	408993	990343	10787062	3.75588e+06	2769240	1184622	1.10143e+06	1.45173e+06	3.68209e+06	1.07178e+06	1133564	2.50814e+06	716452	1.78025e+06	0.501026	0.65703	0.668131
O14508	SOCS2_HUMAN	O14508	SOCS2;CIS2;SSI2;STATI2;Cish2;SOCS-2;SSI-2	hsa:8835	0	0	0	0	0	0	0	0	0	0	0	0	135715	426084	114034	27044.8	50821.6	167312	135715	101821	136985	135715	61616.3	1e-06	9.22546e-06	0
O14519	CDKA1_HUMAN	O14519	CDK2AP1;CDKAP1;DOC1;DORC1;ST19;doc-1;p12DOC-1	hsa:8099	126748	231018	216054	247542	325230	117985	113278	178821	69205.9	237844	152438	186717	10864	313198	84029.3	141041	148428	197979	21413.6	198715	25976.9	227754	182052	0.244426	0.417909	1.30156
O14521	DHSD_HUMAN	O14521	SDHD;SDH4;CBT1;CII-4;CWS3;PGL;PGL1;QPs3;cybS	hsa:6392	4.88504e+06	5.0615e+06	5156745	5.51234e+06	6511954	4.37416e+06	5646834	4.48612e+06	2.98696e+06	4.43048e+06	4241921	539383	633460	4.36738e+06	3.39225e+06	574602	5.06694e+06	351678	5872173	3.73737e+06	4.95112e+06	6507820	5656262	0.366298	0.537694	1.20034
O14523	C2C2L_HUMAN	O14523	C2CD2L;KIAA0285;TMEM24;DLNB23	hsa:9854	118336	109085	55643	113369	86384.8	37477.6	133814	100562	46210.4	62989.7	62480.1	24323.2	44039.1	74902	67035.4	93944.5	0	77786.4	82646.4	158382	32736.8	137910	54539.1	0.80326	0.875772	1.05769
O14524	NEMP1_HUMAN	O14524	NEMP1;KIAA0286;TMEM194;TMEM194A	hsa:23306	258809	33620564	119106	211145	14730337	14574798	9914430	567506	78543.7	439726	21954786	61133.7	272441	70775.9	3.40758e+06	156881	168881	554565	486482	84646.6	133230	229023	16434808	0.107733	0.244083	4.02225
O14530	TXND9_HUMAN	O14530	TXNDC9;APACD;PHLP3	hsa:10190	472267	464369	510437	468597	442974	336557	562148	261333	299230	431142	389890	354479	349240	348991	225592	315558	227892	170222	373399	177336	281145	338305	285784	0.000645634	0.0048759	1.47967
O14531	DPYL4_HUMAN	O14531	DPYSL4;CRMP3;ULIP4;DRP-4	hsa:10570	58927.5	0	0	0	1.03396	15427.5	284.937	11988.8	0	37034.9	0	23533.8	617586	323681	28485.3	243253	254988	168628	225256	215782	227199	0	123687	0.00171998	0.0111452	0.0555608
O14545	TRAD1_HUMAN	O14545	TRAFD1;FLN29	hsa:10906	73763.9	38674.1	160941	119290	72113	102012	242228	111984	63404.5	192021	54199.8	93160.8	347011	201497	41339.7	309744	45721.2	158414	341102	45481.7	191359	45713	59668.8	0.230955	0.403396	0.679038
O14548	COX7R_HUMAN	O14548	COX7A2L;COX7AR;COX7RP;EB1;SIG81	hsa:9167	1716617	1.11934e+06	1.08159e+06	969957	1.7061e+06	970323	948903	1317401	2.62442e+06	2.21469e+06	846266	971180	1.41842e+06	1.4699e+06	1.83944e+06	1.75751e+06	873554	766314	1.62556e+06	1.36057e+06	747312	1.47523e+06	1237626	0.806356	0.877937	1.03716
O14558	HSPB6_HUMAN	O14558	HSPB6;HEL55;Hsp20;PPP1R91	hsa:126393	894691	276970	140311	98792.7	279079	355720	304791	185967	293077	141523	1.77456e+06	13539451	16393940	2194519	5.84164e+06	2.38905e+06	2.07534e+06	25486504	1.50019e+06	2.19349e+06	3.48963e+06	292232	2008350	0.123112	0.266667	0.262448
O14561	ACPM_HUMAN	O14561	NDUFAB1;ACP;FASN2A;SDAP	hsa:4706	2.6442e+06	2.8316e+06	2.51689e+06	2.65477e+06	2.90853e+06	2344466	2.36164e+06	2555861	3.11928e+06	3.11269e+06	2.55492e+06	2.6297e+06	2697643	3.60332e+06	1.80641e+06	3.98034e+06	2.19262e+06	3.20214e+06	3650716	2.82073e+06	2.50979e+06	2.93424e+06	2.23246e+06	0.40125	0.57116	0.934175
O14562	UBFD1_HUMAN	O14562	UBFD1;UBPH	hsa:56061	2.17685e+06	2.84259e+06	3.02485e+06	2.8339e+06	3667450	2.67099e+06	2613218	2.04289e+06	3161880	4766496	2.30038e+06	1.47582e+06	1.67043e+06	3.13124e+06	2501141	2.95721e+06	3091006	2379334	2.2895e+06	3.58309e+06	3.51433e+06	2505921	2879189	0.920759	0.951635	1.00907
O14569	C56D2_HUMAN	O14569	CYB561D2;101F6;LUCA12.2;TSP10;XXcos-LUCA11.4	hsa:11068	677285	1.4707e+06	365797	1.09706e+06	1.22573e+06	885083	1.31147e+06	971164	503458	347194	392086	357340	703833	423033	553576	337662	343133	396228	2113817	397981	1.33358e+06	745519	1.3783e+06	0.973828	0.985905	1.00886
O14578	CTRO_HUMAN	O14578	CIT;CRIK;KIAA0949;STK21	hsa:11113	1.87814e+06	599567	198401	170099	273036	133017	215392	386417	201081	254186	381864	2.83924e+06	2.08611e+06	468705	563511	643075	394302	2.40304e+06	953726	355088	330173	377706	387595	0.575579	0.716211	0.770153
O14579	COPE_HUMAN	O14579	COPE;epsilon-COP	hsa:11316	2.73894e+06	3.45914e+06	3.65586e+06	4481133	3.03407e+06	3.18303e+06	4223424	3.67602e+06	3.58012e+06	2.6457e+06	3.02503e+06	3.54248e+06	4.04655e+06	3.22793e+06	4.22403e+06	3.42579e+06	3.40506e+06	3052418	2.40171e+06	3.92013e+06	4.56156e+06	3.55951e+06	3.33894e+06	0.624367	0.753224	0.965382
O14593	RFXK_HUMAN	O14593	RFXANK;ANKRA1;RFXB;BLS;F14150_1;RFX-B	hsa:8625	50306.5	63727.3	112176	89124.2	31639	96076.8	13533.2	120401	111941	42498.2	22437.6	64784.8	70343.7	98822.5	70343.7	27480.8	133967	27827.2	70343.7	86045.3	78697.9	64201.4	45707.3	0.88377	0.929392	0.969817
O14595	CTDS2_HUMAN	O14595	CTDSP2;NIF2;OS4;SCP2;PSR2	hsa:10106	55002.2	57930.7	48345	47816.7	28627	39027	97154.6	0	63135.4	67756.9	68558.4	0	128233	22292.5	8061.17	66045.5	0	66045.5	66045.5	66045.5	60068.8	83822	159841	0.285879	0.461225	0.723433
O14613	BORG1_HUMAN	O14613	CDC42EP2;BORG1;CEP2	hsa:10435	157880	43170.9	41257.3	0	49745.9	31691.9	72310.8	0	13049.7	111110	19668	678794	279968	340550	63575.8	819391	526446	716183	456988	477946	626456	203942	647805	0.00050691	0.00394111	0.216528
O14617	AP3D1_HUMAN	O14617	AP3D1;PRO0039;ADTD;hBLVR	hsa:8943	2.10669e+06	2.24636e+06	2.12981e+06	2338455	2.53236e+06	3.87212e+06	2985480	6197573	2.07829e+06	2.08052e+06	4.01346e+06	18611930	5853626	10401584	8962858	2652440	8788369	4.74893e+06	2.62349e+06	9256487	9349758	2573493	7041335	0.174276	0.33626	0.649487
O14618	CCS_HUMAN	O14618	CCS	hsa:9973	1.39427e+06	1.19849e+06	1.0273e+06	1.07629e+06	1.26977e+06	548793	865169	768301	776409	2.77178e+06	706062	1075077	997144	1.65166e+06	1.16478e+06	798917	1.23071e+06	1.07831e+06	1.32483e+06	1.64393e+06	1.64159e+06	1.23394e+06	1.56691e+06	0.352256	0.524881	0.861983
O14638	ENPP3_HUMAN	O14638	ENPP3;PDNP3;B10;CD203c;NPP3;PD-IBETA	hsa:5169	0	34599.6	274824	503416	44308.6	73385.2	806445	105429	126278	41017.1	7.51639e+06	151251	304509	45307.7	2.25663e+06	194165	19605.3	23418.4	143139	0	176171	0	186459	0.449946	0.613434	2.6485
O14639	ABLM1_HUMAN	O14639	ABLIM1;ABLIM;KIAA0059;LIMAB1;LIMATIN;abLIM-1	hsa:3983	2.36141e+06	1.28514e+06	1.09727e+06	986947	1009030	2.02087e+06	106729	880584	1.66644e+06	1233049	371990	2.02454e+06	770357	916334	1.27727e+06	545188	506648	961400	282643	599723	233181	1.19744e+06	357219	0.0229181	0.0824748	1.80327
O14641	DVL2_HUMAN	O14641	DVL2	hsa:1856	357427	368188	412318	281965	294946	366991	155217	266402	414955	503385	311684	190371	276281	546725	319876	718221	574949	473727	336344	761642	657499	441838	649479	0.00372226	0.0207587	0.624826
O14645	IDLC_HUMAN	O14645	DNALI1;P28;dJ423B22.5;hp28	hsa:7802	1.0889e+06	1167769	284637	208633	192178	130798	402714	402714	36469.9	112324	402714	402714	415168	334307	415168	797834	169548	54920.1	845817	283018	118556	1.05821e+06	74304.5	0.935583	0.962242	0.970002
O14646	CHD1_HUMAN	O14646	CHD1	hsa:1105	78096.5	53135.4	65234.9	38209.5	46861.3	60061.1	167696	13931.6	108348	58412.6	5980.52	57213.2	78917.7	48019.9	43265.8	51171.3	125550	35555	39015.3	33655.7	54785.7	48956.2	68060.9	0.696772	0.804678	1.10122
O14647	CHD2_HUMAN	O14647	CHD2;EEOC	hsa:1106	242162	191735	107501	124216	146116	68573.1	103328	45710.8	186605	231669	54006.7	51540.2	72844	112738	76323	204723	127430	85716.9	199495	114400	179946	148987	181525	0.753267	0.843237	0.946551
O14653	GOSR2_HUMAN	O14653	GOSR2;GS27;Bos1;EPM6	hsa:9570	1.13096e+06	1.17233e+06	740761	1.04622e+06	1.30428e+06	988465	961133	1.28683e+06	956083	1.01602e+06	1277266	1010762	1.47498e+06	1.47499e+06	1.20016e+06	1.93816e+06	1.31971e+06	1357730	2254784	1.40237e+06	1.55039e+06	1.36225e+06	1.51158e+06	0.000461623	0.00364178	0.701418
O14656	TOR1A_HUMAN	O14656	TOR1A;DQ2;DYT1;TA;TORA	hsa:1861	1.18711e+06	954019	1.02879e+06	911423	871849	908554	1.7424e+06	838947	654512	1.14522e+06	924900	989283	1.15333e+06	754163	597901	1.00339e+06	739887	595806	1.29741e+06	714856	604681	367804	910833	0.0711732	0.185555	1.27504
O14657	TOR1B_HUMAN	O14657	TOR1B;DQ1;FKSG18	hsa:27348	293724	290647	135685	146184	189690	325585	414174	216188	157428	279584	223816	300770	347553	175028	168281	223185	150241	190924	292771	192651	132620	103396	198476	0.13474	0.283864	1.25312
O14662	STX16_HUMAN	O14662	STX16;SYN16	hsa:8675	390743	456831	527440	446339	344541	482885	532045	528474	481178	372486	577197	324376	600239	292728	347961	235958	254664	264955	408157	306046	373068	367706	428987	0.0173792	0.0679494	1.29086
O14672	ADA10_HUMAN	O14672	ADAM10;KUZ;MADM;AD10;AD18;CD156c;CDw156;HsT18717;RAK;kuz	hsa:102	2.89231e+06	2.16343e+06	2396880	1.95465e+06	2.29146e+06	2.55425e+06	3410412	2.17626e+06	3185666	1.70302e+06	2.17776e+06	3.49595e+06	3095934	2.19074e+06	2717081	2.48806e+06	1.97776e+06	1637605	2.74387e+06	1.71438e+06	2488608	2.34204e+06	1.97603e+06	0.323313	0.498086	1.09839
O14678	ABCD4_HUMAN	O14678	ABCD4;PXMP1L;ABC41;EST352188;MAHCJ;P70R;P79R;PMP69	hsa:5826	126460	64730.2	72068.3	64105.8	166478	9053.97	81726.9	117578	63773.7	133198	47945.2	33604.7	61427.3	46055.3	95823.6	159015	38590	30928.1	98840	36964.5	55514.2	119938	50130.2	0.600129	0.735954	1.13334
O14681	EI24_HUMAN	O14681	EI24;PIG8;EPG4;TP53I8	hsa:9538	272307	718254	588927	819340	936483	494339	688108	1.69355e+06	857025	946557	444400	454963	430256	617776	462765	1.08781e+06	870121	193081	1.11844e+06	651723	1.04653e+06	798209	755427	0.926105	0.954147	1.01734
O14683	P5I11_HUMAN	O14683	TP53I11;PIG11	hsa:9537	242357	269548	309069	257950	285270	374972	578730	121896	564798	274281	198458	338146	380653	414005	280677	605489	217792	966400	683246	521604	420053	238046	360971	0.0788727	0.198909	0.687279
O14684	PTGES_HUMAN	O14684	PTGES;MGST1L1;MPGES1;PGES;PIG12;MGST-IV;MGST1-L1;MPGES;PP102;PP1294;TP53I12;mPGES-1	hsa:9536	465958	214186	44405.1	341914	232669	19058.1	6650521	26896.4	171734	56137.6	252705	44705.6	570039	399398	35630.6	605161	0	237431	341156	210799	333169	610350	237638	0.495543	0.652362	2.18132
O14686	KMT2D_HUMAN	O14686	KMT2D;ALR;MLL2;MLL4;AAD10;CAGL114;KABUK1;KMS;TNRC21	hsa:8085	72630.3	47203.2	90052.6	47565.8	106524	25563.9	13314.7	213186	68922.2	76282.3	46116.2	0	15848.6	57280.4	50397.2	15481	17589.1	53192.9	88752.9	304174	28072.9	39592.4	57179.3	0.967993	0.982272	1.01721
O14727	APAF_HUMAN	O14727	APAF1;KIAA0413;APAF-1;CED4	hsa:317	529472	383623	469836	182223	860814	515995	353132	202590	317295	249654	143330	195006	209687	142966	134559	283245	62716.9	1002924	395658	305936	189235	109885	162477	0.350965	0.523936	1.34567
O14730	RIOK3_HUMAN	O14730	RIOK3;SUDD	hsa:8780	56656.2	15381.7	180346	52645.8	53510.1	56656.2	25848.3	83619	12820.6	39556.3	59715.4	43118.8	135236	152978	152978	55990	152978	152978	0	346699	238664	141277	152978	0.00549191	0.0282771	0.370356
O14732	IMPA2_HUMAN	O14732	IMPA2;IMP.18P	hsa:3613	223147	182060	248263	95720.2	334864	671859	3.30306e+06	112007	303138	195901	153608	801085	978418	165250	705458	151599	51850	322901	383864	167907	214049	184311	141798	0.398182	0.568418	1.75135
O14733	MP2K7_HUMAN	O14733	MAP2K7;JNKK2;MEK7;MKK7;PRKMK7;SKK4;MAPKK7;MEK;MEK_7;SAPKK-4;SAPKK4	hsa:5609	253248	334868	398711	307424	411329	360776	598358	213186	420321	479984	203576	25942.4	233179	178844	285120	221093	174652	272278	90198.7	339855	442740	407274	1.27436e+06	0.83866	0.901223	0.937278
O14734	ACOT8_HUMAN	O14734	ACOT8;ACTEIII;PTE1;PTE2;HNAACTE;NAP1;PTE-1;PTE-2;hACTE-III;hTE	hsa:10005	131792	231479	113179	154416	280722	139067	59447.3	62839.6	118474	16243.8	332403	149097	228973	197136	496695	140906	0	177912	194605	179111	54316.2	164813	122561	0.53755	0.684227	0.838037
O14735	CDIPT_HUMAN	O14735	CDIPT;PIS;PIS1	hsa:10423	2.2321e+06	1.47608e+06	1.43427e+06	1.29746e+06	1.16205e+06	1328561	1.50479e+06	1.4936e+06	1.03292e+06	2.1556e+06	1911751	2.13213e+06	2898039	2140151	1.8377e+06	2.40279e+06	1.95314e+06	1.93567e+06	2422304	2.06144e+06	1.69621e+06	1.74725e+06	1.95608e+06	0.00493447	0.0261205	0.761993
O14737	PDCD5_HUMAN	O14737	PDCD5;TFAR19	hsa:9141	1.95135e+06	2.53815e+06	2.71393e+06	2451773	2.63259e+06	2.28884e+06	2.70888e+06	1.93863e+06	2.63158e+06	3210839	2.48983e+06	2.53293e+06	2567753	2552963	2.28183e+06	2548458	2.54365e+06	2.71977e+06	2.01479e+06	2765922	2.81863e+06	2.24537e+06	2.46676e+06	0.93594	0.962296	1.00203
O14744	ANM5_HUMAN	O14744	PRMT5;HRMT1L5;IBP72;JBP1;SKB1;SKB1Hs	hsa:10419	2.48225e+06	3315750	4.24968e+06	3.23018e+06	3685185	2.45506e+06	1.83544e+06	2.70165e+06	2.87034e+06	4.02231e+06	2.22246e+06	1.67843e+06	2140865	2.24071e+06	2.29376e+06	2981388	2.44525e+06	2188227	2692870	2.98953e+06	2.04271e+06	4.00001e+06	2530214	0.318278	0.493533	1.11587
O14745	NHRF1_HUMAN	O14745	SLC9A3R1;NHERF;NHERF1;EBP50;NHERF-1;NPHLOP2	hsa:9368	8.19831e+06	8510760	5810673	6194801	11116760	11036717	3.75521e+06	4882304	9464755	3.52647e+06	4.19213e+06	3.95723e+06	3131795	3.44734e+06	4.74628e+06	6368846	10862948	3.42021e+06	10648540	8626144	12878125	19611952	12342069	0.270185	0.444595	0.769383
O14763	TR10B_HUMAN	O14763	TNFRSF10B;DR5;KILLER;TRAILR2;TRICK2;ZTNFR9;UNQ160/PRO186;CD262;KILLER/DR5;TRAIL-R2;TRICK2A;TRICK2B;TRICKB	hsa:8795	40243.9	80985.9	282570	57975.2	113984	146342	430722	125382	186154	137141	45394.3	149718	17937.9	29483.5	67937	225169	13434.9	67937	39131.5	46876.2	109211	67839.4	62349.5	0.0388702	0.1213	2.20377
O14772	FPGT_HUMAN	O14772	FPGT;GFPP	hsa:8790	174856	303773	346885	357673	323222	284853	196970	462572	254760	162877	227932	138872	135898	202070	255612	85972.8	233171	131870	99115.9	368116	314944	133316	308552	0.125388	0.269692	1.30723
O14773	TPP1_HUMAN	O14773	TPP1;CLN2;GIG1;UNQ267/PRO304;LPIC;SCAR7;TPP-1	hsa:1200	7.16732e+06	6.81348e+06	4384748	5231546	4.28651e+06	4.89558e+06	4875290	3.12907e+06	5.29451e+06	3.70333e+06	5869418	9292220	9442794	10370879	4994078	6648358	5733071	10423519	7.39839e+06	5193010	4.47525e+06	4.95309e+06	6.20867e+06	0.0901664	0.216641	0.784945
O14775	GNB5_HUMAN	O14775	GNB5;GB5	hsa:10681	15226.6	100232	26383.6	15721.7	40271	67048.1	67048.1	67048.1	245796	67048.1	25705.7	67048.1	45732.5	65813	26670.8	48347.8	48347.8	20662.3	48347.8	48347.8	0	160132	19424.5	0.402938	0.572276	1.38679
O14776	TCRG1_HUMAN	O14776	TCERG1;CA150;TAF2S;Urn1	hsa:10915	1.53921e+06	1.40045e+06	1.41533e+06	1.17738e+06	1.10155e+06	711719	767181	817628	2.11213e+06	2.34607e+06	1.0427e+06	909627	1.12966e+06	1.02942e+06	1133868	2.03885e+06	1.26701e+06	1.67696e+06	2.03591e+06	1.47511e+06	1283844	1.41444e+06	1.65907e+06	0.312636	0.488776	0.871064
O14777	NDC80_HUMAN	O14777	NDC80;HEC;HEC1;KNTC2;HsHec1;TID3;hsNDC80	hsa:10403	542988	542988	18464.9	17060.1	43940.6	313386	301729	1.24444e+06	6100.11	11829.6	1.29876e+06	2.17417e+06	1.13726e+06	625552	65466.2	542857	1.03154e+06	1869591	159934	47397.2	400504	37263.1	54069.1	1	1	1.00024
O14786	NRP1_HUMAN	O14786	NRP1;NRP;VEGF165R;BDCA4;CD304;NP1	hsa:8829	985942	639164	74434.2	210489	195283	310003	539779	240772	240327	305634	446270	578934	1.51128e+06	1.38465e+06	1.57836e+06	2478342	1.70797e+06	2.03874e+06	1.40449e+06	1.24789e+06	1.59653e+06	762708	2.27282e+06	1.83014e-06	1.68511e-05	0.242984
O14787	TNPO2_HUMAN	O14787	TNPO2;IPO3;KPNB2B;TRN2	hsa:30000	785598	659054	722806	784612	797601	715700	612542	663655	709172	952186	678882	623819	766999	986034	957838	990649	894280	658135	693291	935925	1.16102e+06	562525	921638	0.031821	0.105327	0.837519
O14791	APOL1_HUMAN	O14791	APOL1;APOL;APO-L;APOL-I;FSGS4	hsa:8542	689248	1.62966e+06	477888	1482619	1.17086e+06	1.37607e+06	3.23061e+06	1.62391e+06	704864	3179059	2.70464e+06	4.12792e+06	2.41662e+06	2.00871e+06	2.61178e+06	1121928	2.13353e+06	3.7545e+06	1.98016e+06	2135287	2.12527e+06	2.51372e+06	2.19793e+06	0.315729	0.491427	0.821255
O14795	UN13B_HUMAN	O14795	UNC13B;UNC13;MUNC13;Unc13h2	hsa:10497	95238.9	131934	126743	110310	180533	137291	41877	101860	191230	112641	125310	25867.3	114869	113221	145798	160644	80487	36352.8	193217	151514	51346.1	88861.2	141209	0.960652	0.978199	0.990798
O14796	SH21B_HUMAN	O14796	SH2D1B;EAT2	hsa:117157	13960.5	41020.5	0	0	87198.6	61482.5	34303.2	124597	124597	10523.5	128794	868690	461092	45848.9	125137	152477	152477	57746.4	237433	37810.2	41040.7	27029.6	339152	0.743302	0.837229	0.817157
O14802	RPC1_HUMAN	O14802	POLR3A;ADDH;HLD7;RPC1;RPC155;hRPC155	hsa:11128	700526	388932	468686	431454	494038	311188	406532	469400	301610	661646	308289	150748	328971	1.29518e+06	702543	607477	298752	320793	518662	393155	323430	351914	575092	0.345768	0.519561	0.816769
O14807	RASM_HUMAN	O14807	MRAS;RRAS3;M-RAs;R-RAS3	hsa:22808	144775	74758.9	276302	276302	1.04721e+06	69389.9	458419	144.549	276302	84235.1	172979	434809	341294	221152	62330.7	244206	2.7852	376225	230481	181523	107110	50905.7	181523	0.307754	0.483633	1.52213
O14818	PSA7_HUMAN	O14818	PSMA7;HSPC;C6;HEL-S-276;RC6-1;XAPC7	hsa:5688	11971537	14441723	15151721	13639448	15926472	13388954	19308496	11652764	12726476	13274684	12212140	11909869	12278875	10086029	10865148	9596351	10148838	9069215	9614414	10600040	10931839	11435360	10609962	0.000241915	0.00199696	1.31733
O14828	SCAM3_HUMAN	O14828	SCAMP3;C1orf3;PROPIN1	hsa:10067	403843	730420	1.6698e+06	2.36934e+06	556635	761511	725451	2.26197e+06	818307	830585	1.5993e+06	1002896	1.07272e+06	731041	653628	647849	465454	649016	908496	451649	764712	776548	623520	0.0477703	0.140445	1.62511
O14832	PAHX_HUMAN	O14832	PHYH;PAHX;LN1;LNAP1;PHYH1;RD	hsa:5264	94139.1	109110	178484	252159	101052	246448	172328	231713	68615.9	152197	127587	248632	31289.4	287256	389124	130697	106514	2.93234e+06	147952	1480862	230653	524188	1.46123e+06	0.0766467	0.195186	0.235332
O14841	OPLA_HUMAN	O14841	OPLAH;5-Opase;OPLA;OPLAHD	hsa:26873	252015	395895	1.01615e+06	708745	585267	834748	433489	1.00256e+06	1.4143e+06	341900	778491	832205	853434	981634	1.18316e+06	629840	801078	638925	480571	732367	877808	595407	986841	0.496827	0.6536	0.899372
O14867	BACH1_HUMAN	O14867	BACH1;BACH-1;BTBD24	hsa:571	310818	972013	145516	39320	1.75481e+06	52646.4	252481	22067	194655	58407.5	44273.2	214652	116429	140814	70375.5	111358	47191.7	52252.2	735271	110275	156181	1.34331e+06	177874	0.757803	0.846133	1.2162
O14874	BCKD_HUMAN	O14874	BCKDK;BCKDKD;BDK	hsa:10295	346862	311611	619063	195607	193841	627800	162192	385949	427695	297691	334532	175421	315197	321319	415653	993753	394061	92648.5	351356	327810	233437	345838	189922	0.793748	0.869814	0.939064
O14879	IFIT3_HUMAN	O14879	IFIT3;CIG-49;IFI60;IFIT4;ISG60;GARG-49;IRG2;P60;RIG-G;cig41	hsa:3437	2.58587e+06	1.54049e+06	825703	1444945	2131920	1.12353e+06	1797467	78659.5	78384.9	493033	688015	414939	766977	800742	484083	982141	109988	1.12106e+06	252942	851567	1139500	2751930	700184	0.543676	0.688792	1.21499
O14880	MGST3_HUMAN	O14880	MGST3;GST-III	hsa:4259	5035670	4901782	7697748	8526337	3.4375e+06	4.87088e+06	2.78653e+06	5594568	5.8956e+06	4368892	6474977	3316078	3415848	3255556	4.37627e+06	2669730	2853372	4987021	4.35444e+06	3107345	3596561	4850514	2.69425e+06	0.0118858	0.0514744	1.43583
O14893	GEMI2_HUMAN	O14893	GEMIN2;SIP1;SIP1-delta	hsa:8487	962274	807531	979575	539770	1.35541e+06	658844	188024	949893	756010	810331	384742	163242	672312	512425	565083	199013	352621	211193	361503	252138	1.02527e+06	760632	602774	0.111278	0.249052	1.42207
O14896	IRF6_HUMAN	O14896	IRF6;LPS;OFC6;PIT;PPS;PPS1;VWS;VWS1	hsa:3664	288292	413034	171729	678167	300599	109643	7588709	174699	300627	123631	112486	5.93298e+06	19804.6	17711928	140516	3.7816e+06	107408	739995	452951	926635	173521	249620	140463	0.625932	0.754632	0.607297
O14907	TX1B3_HUMAN	O14907	TAX1BP3;TIP1;TIP-1	hsa:30851	3341589	1793268	2.1432e+06	2.67194e+06	1.0329e+06	1.9554e+06	2.69115e+06	2.70347e+06	1.9336e+06	2367749	2004231	1.84408e+06	1.85204e+06	4.54726e+06	2.05413e+06	5559593	3.64189e+06	5.91405e+06	3918775	4.00556e+06	4.62598e+06	1.91398e+06	5.28867e+06	0.00286224	0.0167584	0.560356
O14908	GIPC1_HUMAN	O14908	GIPC1;C19orf3;GIPC;RGS19IP1;GLUT1CBP;Hs.6454;IIP-1;NIP;SEMCAP;SYNECTIIN;SYNECTIN;TIP-2	hsa:10755	1.73604e+06	1.29329e+06	1.52323e+06	1.87678e+06	1.78467e+06	3.00003e+06	3.86415e+06	1972582	2.16095e+06	1.09853e+06	1.78887e+06	762248	1.02666e+06	892427	1.14832e+06	993355	934992	1.02912e+06	1.06748e+06	1.06727e+06	815718	1.45726e+06	845220	0.00380884	0.0211323	1.85818
O14910	LIN7A_HUMAN	O14910	LIN7A;MALS1;VELI1;LIN-7A;LIN7;MALS-1;TIP-33	hsa:8825	221754	241676	172677	164260	9835.7	20279.3	241676	474299	241676	238729	783160	90090.3	36904	18759.6	103779	281094	99619.1	396782	156028	69358.8	120556	143405	151173	0.169465	0.330166	1.68526
O14920	IKKB_HUMAN	O14920	IKBKB;IKKB;IKK-beta;IKK2;IMD15;NFKBIKB	hsa:3551	255183	335320	237440	169717	184460	294664	247507	122857	113752	169823	278971	1.56945e+06	421416	234740	298616	208779	644400	443916	250922	165489	236570	237409	259881	0.852945	0.909955	1.07213
O14925	TIM23_HUMAN;TI23B_HUMAN	O14925	TIMM23;TIM23	hsa:100287932	1.063e+06	1.2635e+06	1.18135e+06	825853	583994	1.02442e+06	1004535	831797	855192	917962	658167	526788	766531	669487	1.15687e+06	1.42357e+06	2.2273e+06	934494	1.1627e+06	1.31302e+06	986023	873997	761532	0.149326	0.304	0.801745
O14929	HAT1_HUMAN	O14929	HAT1;KAT1	hsa:8520	1.72484e+06	1.95295e+06	1.82849e+06	2004012	3408443	2.47926e+06	4894438	1.9281e+06	2.44466e+06	1.4296e+06	1192670	1489870	1315323	2.18375e+06	1.40339e+06	2335332	2346315	1.35288e+06	1.9103e+06	2613026	2.22395e+06	3119900	1.88235e+06	0.623788	0.752716	1.08196
O14933	UB2L6_HUMAN	O14933	UBE2L6;UBCH8;RIG-B	hsa:9246	1.43815e+06	1.32404e+06	1.14548e+06	1.02244e+06	1.53774e+06	1.49207e+06	3.07137e+06	1589764	664101	496728	1.06162e+06	5932485	3646036	2503906	2.65413e+06	1.58607e+06	2.24364e+06	1.68861e+06	1.27573e+06	2.661e+06	3.41998e+06	1.92711e+06	2.14705e+06	0.220597	0.391207	0.739504
O14936	CSKP_HUMAN	O14936	CASK;LIN2;CAGH39;CAMGUK;CMG;FGS4;MICPCH;MRXSNA;TNRC8	hsa:8573	2495997	1.83978e+06	1.54986e+06	1.41854e+06	1.89771e+06	1.41588e+06	461698	1.90057e+06	1.81517e+06	3.0806e+06	3.15915e+06	715414	902184	1.63549e+06	1.64096e+06	1.60317e+06	1.02228e+06	2.33014e+06	1.20027e+06	1.05071e+06	1.69401e+06	1569844	1.62086e+06	0.231535	0.403818	1.22544
O14939	PLD2_HUMAN	O14939	PLD2	hsa:5338	115341	85612.6	46231.4	126998	27857.5	66942.7	79251.2	57644.9	18732.3	100662	52305.9	9000	71168.7	125314	63946.9	182817	112814	44927.4	153034	81698.1	33819.9	119154	102767	0.0686927	0.180687	0.66061
O14949	QCR8_HUMAN	O14949	UQCRQ;MC3DN4;QCR8;QP-C;QPC;UQCR7	hsa:27089	2.01665e+06	1.95333e+06	1.88985e+06	1.75834e+06	2359586	1367237	1.6965e+06	1.67567e+06	2.67731e+06	2252202	1.60294e+06	1.15953e+06	1.42999e+06	1.55667e+06	1.79457e+06	1.8305e+06	1511087	1.17459e+06	2.84606e+06	1.87027e+06	1.53042e+06	1.89099e+06	1.66719e+06	0.472466	0.633325	1.07535
O14950	ML12B_HUMAN;ML12A_HUMAN	O14950	MYL12B;MRLC2;MYLC2B;MLC-B	hsa:103910	20425320	15027464	11749106	13675800	17355888	13665798	19359764	14784804	12182591	14261227	12954658	15109911	18490584	13310894	12133368	13790507	11000281	20130496	24845108	10953490	11377300	10533656	13534739	0.805492	0.877207	1.03377
O14957	QCR10_HUMAN	O14957	UQCR11;UQCR;0710008D09Rik;QCR10	hsa:10975	326001	361367	212668	259300	81369.7	224133	197944	256074	222146	222146	128169	174434	172334	279005	172265	154294	136688	50035.5	166017	240321	69456.5	172056	113391	0.0406491	0.125331	1.41587
O14964	HGS_HUMAN	O14964	HGS;HRS	hsa:9146	1.35013e+06	1.29791e+06	1.44645e+06	1.41632e+06	1.65431e+06	1.26948e+06	1.37796e+06	1338204	1.33056e+06	1.42385e+06	1.52209e+06	1.94347e+06	1.88321e+06	1.4783e+06	1.52884e+06	1.63271e+06	1.55599e+06	1.9578e+06	2014210	1.51824e+06	1.47968e+06	1457201	1.25088e+06	0.0910029	0.218019	0.896724
O14966	RAB7L_HUMAN	O14966	RAB29;RAB7L1;RAB7L	hsa:8934	430474	347511	375315	688185	187462	497125	474109	643683	347221	210254	420511	307330	390516	312502	78950.8	374687	322008	553273	413195	603143	288792	404110	527847	0.713684	0.81616	1.05842
O14967	CLGN_HUMAN	O14967	CLGN	hsa:1047	382213	1195425	3.23686e+06	1.78563e+06	1.30148e+06	685122	1.69273e+06	4399412	180494	2.30646e+06	1.45421e+06	1.69273e+06	35530.4	6135.09	176665	228933	9850.3	176665	159964	7169.82	27653.3	1.11475e+06	1.02163	0.00101013	0.00726538	9.58159
O14972	VP26C_HUMAN	O14972	DSCR3;DCRA;DSCRA	hsa:10311	551722	484139	547598	545846	526642	649980	691733	778854	501289	574115	647916	685340	771311	600581	642727	535352	612429	494435	393553	502137	924440	563990	472977	0.894248	0.936164	1.01113
O14974	MYPT1_HUMAN	O14974	PPP1R12A;MBS;MYPT1;M130	hsa:4659	2.95611e+06	1.92195e+06	1.67385e+06	1.54545e+06	1.08241e+06	2.24876e+06	2.45715e+06	2.15696e+06	1.54631e+06	2126021	2.47151e+06	3.36048e+06	3.30447e+06	2.96798e+06	2558523	4578124	2.67684e+06	5604081	2971793	3.37257e+06	2721223	1.83811e+06	2.58913e+06	0.00973399	0.0444896	0.66561
O14975	S27A2_HUMAN	O14975	SLC27A2;ACSVL1;FACVL1;FATP2;VLACS;HsT17226;VLCS;hFACVL1	hsa:11001	479599	383331	427886	262275	242794	166529	553285	191222	238608	262223	262780	457827	501670	223857	301705	566560	274038	1.87782e+06	586036	357639	364908	431058	395428	0.174167	0.336154	0.61234
O14976	GAK_HUMAN	O14976	GAK;DNAJ26;DNAJC26	hsa:2580	790163	880466	845132	944908	1.12905e+06	988763	1.08072e+06	838449	1.03065e+06	726699	1.01152e+06	584888	897179	625697	951929	853849	727072	549502	721599	662420	833707	1032511	668455	0.0571804	0.159463	1.16697
O14979	HNRDL_HUMAN	O14979	HNRNPDL;HNRPDL;JKTBP;HNRNP;JKTBP2;LGMD1G;laAUF1	hsa:9987	8964914	8479324	10457488	8735227	12534337	8982982	8008315	7.67119e+06	12017815	14527473	7822586	6.3801e+06	7.42504e+06	10382648	7950550	17289056	11114515	8812298	15683532	10751577	9854306	8918067	11431559	0.256125	0.429574	0.878108
O14980	XPO1_HUMAN	O14980	XPO1;CRM1;emb;exp1	hsa:7514	3.24687e+06	3.59911e+06	4.26607e+06	4517822	4.83972e+06	4.18262e+06	3.51167e+06	4.06751e+06	4.25277e+06	6.38011e+06	4.27404e+06	3721805	2.98718e+06	3.97643e+06	3.76897e+06	4.31143e+06	4.33052e+06	3.29948e+06	3.47898e+06	2.92473e+06	4727701	4.24602e+06	4.23126e+06	0.191181	0.35712	1.10262
O14981	BTAF1_HUMAN	O14981	BTAF1;TAF172;MOT1;TAF(II)170;TAFII170	hsa:9044	397428	339115	375692	595491	405997	423148	421719	666376	461245	388672	520851	448501	592301	426983	764299	674514	631891	442083	226795	621718	281261	830307	220159	0.369509	0.540652	0.873648
O15013	ARHGA_HUMAN	O15013	ARHGEF10;KIAA0294;GEF10;SNCV	hsa:9639	107490	71301.7	89735.8	87236.8	87076.7	108125	115658	129115	117140	51960	94404.4	154057	181489	171066	156950	225629	101330	207784	155769	125777	153337	102699	136101	0.00117664	0.00822425	0.647402
O15014	ZN609_HUMAN	O15014	ZNF609;KIAA0295	hsa:23060	771849	704388	150166	389021	829031	465236	46609.3	309956	484317	394034	175022	65685.1	121207	121064	98815	100289	256041	68403.6	74912	186923	95396.8	239610	165665	0.0064416	0.032234	2.87016
O15016	TRI66_HUMAN	O15016	TRIM66;C11orf29;KIAA0298;TIF1D;TIF1DELTA	hsa:9866	814772	721414	821630	483997	712257	528487	370675	555131	654929	856911	829914	596545	540827	649896	793214	810555	840205	1.15799e+06	404587	745321	1.01127e+06	602846	843188	0.209237	0.378556	0.867206
O15020	SPTN2_HUMAN	O15020	SPTBN2;KIAA0302;SCA5;GTRAP41;SCAR14	hsa:6712	581368	486446	1.94237e+06	777858	1.06073e+06	817525	674654	312287	1.53919e+06	576907	845487	22603.4	56229.3	707675	182578	521016	1.54423e+06	190644	574556	454319	392369	411498	613498	0.147172	0.300904	1.56398
O15021	MAST4_HUMAN	O15021	MAST4;KIAA0303	hsa:375449	32717.5	36626	29298.9	0	91378.5	76890.7	36626	36626	62722.7	0	0	36626	0	0	0	0	0	0	0	0	0	0	0	1e-06	9.22546e-06	#NUM!
O15027	SC16A_HUMAN	O15027	SEC16A;KIAA0310;SEC16;SEC16L;p250	hsa:9919	1.32241e+06	1.77744e+06	1.76318e+06	2.30034e+06	3.03852e+06	1.52997e+06	1.70255e+06	1.85285e+06	1.75979e+06	1.80638e+06	1.3754e+06	682838	1.13492e+06	1.58626e+06	1553892	1.68695e+06	1075427	1.08088e+06	1.43769e+06	1.07343e+06	1236965	817683	1383271	0.0222495	0.0811125	1.36266
O15031	PLXB2_HUMAN	O15031	PLXNB2;KIAA0315;MM1;Nbla00445;PLEXB2;dJ402G11.3	hsa:23654	1.76471e+06	1.21462e+06	996154	948608	1524575	1387824	1.32983e+06	937971	1.7629e+06	1.3215e+06	1.07672e+06	777455	590305	1.06938e+06	718342	2406354	922115	1.52959e+06	1549395	854551	1172103	1.36832e+06	1.21122e+06	0.868076	0.91869	1.02969
O15037	KHNYN_HUMAN	O15037	KHNYN;KIAA0323	hsa:23351	41255.7	56467.8	57834.5	23181.8	96305.2	53749	53830.8	33580.3	87795.9	91568.9	31513.2	47311	103333	89984.8	146038	66241.9	0	72318.7	141483	17160.6	11170.5	42610.9	38319.6	0.557636	0.70133	0.848398
O15040	TCPR2_HUMAN	O15040	TECPR2;KIAA0297;KIAA0329;SPG49	hsa:9895	67918.4	46542	53967.3	16425.2	18164.9	48708.2	24943	58817.3	58254.7	40626.5	83010.1	69245.2	197169	65878	46333.9	76153.8	50977.4	102807	85083.3	64527.5	60795.1	68324.4	62120.6	0.0426872	0.130132	0.610947
O15041	SEM3E_HUMAN	O15041	SEMA3E;KIAA0331;SEMAH;M-SEMAH;M-SemaK;coll-5	hsa:9723	12444.6	34529.6	0	27306.7	5623.43	19288.4	19288.4	0	55114.6	19288.4	19288.4	19288.4	0	0	0	0	0	0	0	0	0	0	0	1e-06	9.22546e-06	#NUM!
O15042	SR140_HUMAN	O15042	U2SURP;KIAA0332;SR140;fSAPa	hsa:23350	1.88679e+06	1.42708e+06	1.56556e+06	1.51004e+06	2.05143e+06	1.38464e+06	1.96577e+06	1450696	1.57444e+06	2.37404e+06	834675	840305	1.0896e+06	1.63506e+06	1.30613e+06	2.018e+06	1.74516e+06	963551	2388021	1.65193e+06	1.60785e+06	1.48949e+06	1.66278e+06	0.867855	0.918558	0.984952
O15047	SET1A_HUMAN	O15047	SETD1A;KIAA0339;KMT2F;SET1;SET1A;Set1;Set1A	hsa:9739	212559	295737	324841	313270	364876	179753	173148	124650	268717	477698	135087	117343	134490	280642	131332	247973	279644	141810	216677	183134	202698	268016	285162	0.384514	0.555331	1.1548
O15056	SYNJ2_HUMAN	O15056	SYNJ2;KIAA0348;INPP5H	hsa:8871	110035	60121.1	82929.8	135784	87119.5	85406.1	47703.4	196852	64944	79929.8	173436	0	157588	226174	408052	81763.2	256513	158808	65395.7	40590.8	157588	107908	73084.7	0.0940659	0.222519	0.594515
O15061	SYNEM_HUMAN	O15061	SYNM;DMN;KIAA0353;SYN	hsa:23336	305550	86046.2	5.82898e+06	243149	117347	6392.57	123221	148466	100338	122402	97555.3	5980064	27261.8	227274	284844	155685	15300.3	1576261	187980	25630.5	130006	220305	282733	0.242114	0.415939	3.84992
O15066	KIF3B_HUMAN	O15066	KIF3B;KIAA0359;FLA8;HH0048;KLP-11	hsa:9371	406519	500894	208531	577171	514018	304104	136272	492050	238574	6083.78	550789	10732	48165.9	46798.1	471258	150920	51592.3	279839	387042	128912	42163.1	459441	224905	0.13822	0.289268	1.57873
O15067	PUR4_HUMAN	O15067	PFAS;KIAA0361;FGAMS;FGAR-AT;FGARAT;PURL	hsa:5198	1.7179e+06	1.98467e+06	2.02023e+06	2.04217e+06	3.0991e+06	2.12512e+06	2.21657e+06	2.23981e+06	2.23374e+06	3590136	1.10675e+06	1.22148e+06	1.26083e+06	1.79567e+06	1.77067e+06	1.68649e+06	1.7176e+06	882813	1.34679e+06	1.88094e+06	1913954	2.32851e+06	2.1223e+06	0.081396	0.202806	1.25435
O15068	MCF2L_HUMAN	O15068	MCF2L;KIAA0362;OST;ARHGEF14;DBS	hsa:23263	51692.7	81799.1	167388	178673	175069	218558	19088.2	145508	126673	142561	82368.6	0	70808	68362.3	53695.8	44730.4	55698.9	53870.7	114892	42742.2	107527	125802	70633.5	0.0680799	0.179573	1.57475
O15069	NACAD_HUMAN	O15069	NACAD;KIAA0363	hsa:23148	126340	165195	38354	73252.8	214869	45690.5	21714.6	93774.5	0	68686.8	42092.9	59962.2	34880	233424	176331	152398	25999.4	107231	20078.2	211263	186581	161177	156744	0.0789305	0.198909	0.593936
O15075	DCLK1_HUMAN	O15075	DCLK1;DCAMKL1;DCDC3A;KIAA0369;CL1;CLICK1;DCLK	hsa:9201	279803	126476	138169	355637	224779	0	297408	23695.3	10281.9	53399.8	10210.5	138169	358907	131502	116025	83436.9	219975	566845	108390	361427	166497	777797	324312	0.0574595	0.160054	0.472724
O15078	CE290_HUMAN	O15078	CEP290;BBS14;KIAA0373;NPHP6;3H11Ag;CT87;JBTS5;LCA10;MKS4;POC3;SLSN6;rd16	hsa:80184	44524.5	1.27127e+06	1.19273e+06	1.53572e+06	15196.6	208084	10463.6	17133.7	19481.3	22513.1	8043.11	395014	0	0	19431.6	0	148877	33704.5	74083.9	148877	939520	61654.1	211497	0.206949	0.37585	2.6533
O15084	ANR28_HUMAN	O15084	ANKRD28;KIAA0379;PITK;PPP1R65	hsa:23243	443479	436504	464880	456056	597630	303574	388446	416866	574949	510114	441308	230346	287488	324489	239955	499891	369734	304966	312937	265350	334065	482989	374480	0.0240136	0.0855067	1.27108
O15085	ARHGB_HUMAN	O15085	ARHGEF11;KIAA0380;GTRAP48;PDZ-RHOGEF	hsa:9826	5.74824e+06	7027286	8.04098e+06	7787920	11854626	15809266	11674759	9430599	11879436	6.69833e+06	3.84783e+06	7.19162e+06	10401894	6241157	18307700	4.33568e+06	6205266	7.02342e+06	4.65541e+06	7.25498e+06	4.91751e+06	5.33088e+06	4.56024e+06	0.283644	0.459018	1.23779
O15091	MRPP3_HUMAN	O15091	KIAA0391;MRPP3;PRORP	hsa:9692	178509	172557	354877	175144	178267	207014	159637	176800	287385	174785	112806	19734.9	90190.5	139884	139049	299042	191283	147249	261477	159699	76179.9	280936	146254	0.832038	0.896237	1.04305
O15111	IKKA_HUMAN	O15111	CHUK;IKKA;TCF16;IKBKA;IKK-alpha;IKK1;NFKBIKA	hsa:1147	188424	162816	155196	220042	95717.9	151895	155463	113688	176377	69752.3	127437	131327	301022	102812	162341	75094.8	76732.7	81115.7	35063.2	6401.85	97166.4	291249	82419.3	0.402317	0.571993	1.22193
O15116	LSM1_HUMAN	O15116	LSM1;CASM;YJL124C	hsa:27257	620963	592048	761285	770632	391373	680443	571429	643317	666998	733019	549550	661825	1041177	816461	808964	739515	572886	1.05204e+06	795638	867153	885659	1.14762e+06	755693	0.00123601	0.00855828	0.738808
O15117	FYB1_HUMAN	O15117	FYB1;FYB;SLAP130;ADAP;PRO0823;SLAP-130	hsa:2533	294365	268227	211308	78735.3	252953	104887	191171	0	123889	96569.1	229190	371815	347095	82231.8	164686	53353	41837.5	48866.3	15571	34361.7	62600.1	102101	24218.2	0.0327303	0.107475	2.08599
O15118	NPC1_HUMAN	O15118	NPC1;NPC	hsa:4864	278286	336155	476986	283929	341074	407026	459263	446590	375446	331180	324985	380249	201694	231264	223199	555530	281075	212095	388287	205564	393852	365712	444039	0.218413	0.388494	1.1624
O15119	TBX3_HUMAN	O15119	TBX3;TBX3-ISO;UMS;XHL	hsa:6926	769940	796006	667473	521418	354488	521418	521418	297545	521418	313626	243420	728846	20003.8	688936	192741	439359	439752	591649	385678	374292	913840	461805	571803	0.522015	0.672569	1.12909
O15120	PLCB_HUMAN	O15120	AGPAT2;1-AGPAT2;BSCL;BSCL1;LPAAB;LPAAT-beta	hsa:10555	454991	397438	478035	621686	760796	764923	885702	293446	529100	251839	648332	1.28182e+06	445600	1.47131e+06	1.08184e+06	636641	1.51553e+06	1.1028e+06	936723	1743084	1.56663e+06	758566	1.38386e+06	0.00247738	0.0149699	0.534235
O15121	DEGS1_HUMAN	O15121	DEGS1;DES1;MLD;MIG15;DEGS;DEGS-1;Des-1;FADS7	hsa:8560	538293	308997	578456	689332	201940	775086	186461	577408	556896	125630	646259	467938	652951	703748	544475	126388	465038	951914	305116	716325	818086	680981	202378	0.378951	0.549974	0.840166
O15123	ANGP2_HUMAN	O15123	ANGPT2;AGPT2;ANG2	hsa:285	0	672967	0	391404	842388	223012	451676	31444	1.42852e+06	382679	44603.2	123455	32561.6	323943	938198	112083	323943	835889	18340.3	323943	323943	0	330532	0.707793	0.812031	1.18131
O15126	SCAM1_HUMAN	O15126	SCAMP1;SCAMP;SCAMP37	hsa:9522	1.62259e+06	1.67162e+06	1.56797e+06	1.65473e+06	1.47136e+06	1.58307e+06	1.00611e+06	1.38935e+06	1457948	2.19831e+06	1.40598e+06	1.03044e+06	1282225	1.05186e+06	1.21876e+06	1.40656e+06	1.06002e+06	1.0971e+06	1.50583e+06	1.48403e+06	1.16219e+06	2.1494e+06	1.28988e+06	0.23225	0.404616	1.12556
O15127	SCAM2_HUMAN	O15127	SCAMP2	hsa:10066	811783	1.50205e+06	744234	1.25192e+06	837627	618392	1.42992e+06	691247	778710	801684	1.4352e+06	2.13461e+06	2.0501e+06	522915	1.07738e+06	1.13267e+06	1.14051e+06	756624	1.27892e+06	877980	871814	1.3154e+06	640630	0.871348	0.921259	1.02452
O15143	ARC1B_HUMAN	O15143	ARPC1B;ARC41;p40-ARC;p41-ARC	hsa:10095	4.18656e+06	4.60496e+06	3930702	4382189	4708092	4356888	5897358	3717918	4087150	2.26183e+06	4.40479e+06	8140497	6889266	3.16119e+06	3.64269e+06	3487831	2777684	5.06162e+06	2760262	2428622	2.64064e+06	3.60858e+06	3.00848e+06	0.100599	0.233664	1.26999
O15144	ARPC2_HUMAN	O15144	ARPC2;ARC34;PRO2446;PNAS-139;p34-Arc	hsa:10109	7.44454e+06	7.06541e+06	6.64811e+06	6902799	8456189	6.39373e+06	9844876	7.13012e+06	6906222	6.15874e+06	7425952	13717326	13066707	7024959	7.67911e+06	7090245	5931007	8615537	5.70762e+06	6091892	5.93015e+06	6771984	5971826	0.517617	0.669356	1.07977
O15145	ARPC3_HUMAN	O15145	ARPC3;ARC21;p21-Arc	hsa:10094	5.05627e+06	4.58076e+06	4.25884e+06	4.03263e+06	6121613	3.81756e+06	5682915	4711763	4745838	3995883	5347705	9133698	8650619	3622570	5888765	3.51888e+06	3.73078e+06	6427370	3.43363e+06	3.29878e+06	4247955	4296004	4.03418e+06	0.480427	0.640457	1.1019
O15155	BET1_HUMAN	O15155	BET1;HBET1	hsa:10282	1.76369e+06	1.22312e+06	1.2584e+06	1.26986e+06	1.21991e+06	1.41758e+06	901423	2.34396e+06	999527	750948	730178	1.10305e+06	958063	1.16259e+06	917569	1.39278e+06	1.52989e+06	651434	1.31795e+06	1.29817e+06	1.05069e+06	869260	1497018	0.527101	0.676276	1.08602
O15156	ZBT7B_HUMAN	O15156	ZBTB7B;ZBTB15;ZFP67;ZNF857B;CKROX;THPOK;ZFP-67;c-KROX;hcKROX	hsa:51043	109923	188690	480121	306530	174782	144295	331842	515734	488901	232688	184962	81229.8	108195	221941	258839	308612	213480	94068	143758	152586	115838	354605	384460	0.311718	0.48802	1.26029
O15160	RPAC1_HUMAN	O15160	POLR1C;POLR1E;AC40;HLD11;RPA39;RPA40;RPA5;RPAC1;RPC40;TCS3	hsa:9533	695141	842058	799643	621853	630897	573438	816660	722082	655924	983454	404119	504350	818525	699231	1.19474e+06	1.07053e+06	915958	827924	1061269	1.00889e+06	600582	803509	675074	0.0153954	0.0626625	0.781518
O15162	PLS1_HUMAN	O15162	PLSCR1;MMTRA1B	hsa:5359	505116	537842	257468	495879	504517	255431	1.088e+06	20528.2	151627	89360.8	142412	63635.6	4.16261e+06	126694	31921.7	88664.3	0	221522	415699	22162.3	117751	302021	35252.9	0.682302	0.795076	0.682288
O15164	TIF1A_HUMAN	O15164	TRIM24;RNF82;TIF1;TIF1A;PTC6;TF1A;TIF1ALPHA;hTIF1	hsa:8805	338580	353933	360962	342027	346031	182195	194995	197570	560817	458015	149060	13503.8	61533.7	278527	169901	376910	293406	262344	679415	304575	459109	291556	448529	0.556091	0.700037	0.884277
O15173	PGRC2_HUMAN	O15173	PGRMC2;DG6;PMBP	hsa:10424	7.61468e+06	5.9529e+06	4682649	4456088	4.93463e+06	4.54008e+06	2.49032e+06	4865051	4.44144e+06	5244812	3.97202e+06	5.08035e+06	4991127	12165194	4562190	14658764	10189721	7548347	14143324	9997337	9781444	5.74127e+06	10690807	0.00116229	0.00815495	0.511333
O15194	CTDSL_HUMAN	O15194	CTDSPL;C3orf8;NIF1;NIFL;SCP3;YA22;HYA22;PSR1;RBSP3	hsa:10217	32708.1	69105.8	154682	127520	68700	36459.6	103704	181687	61018	81099.3	45010.3	79540.1	14921.2	133925	357079	149069	194347	0	200144	149811	103749	72785.3	50429.1	0.215689	0.385834	0.669209
O15211	RGL2_HUMAN	O15211	RGL2;RAB2L;HKE1.5;KE1.5	hsa:5863	232939	194508	68802.5	179925	219536	286041	76695.8	162114	146446	45379	156595	27483.6	259112	303314	54175	222362	86064.9	81947.3	137603	36716.1	66301.6	120756	87730.4	0.618335	0.748229	1.13095
O15212	PFD6_HUMAN	O15212	PFDN6;HKE2;PFD6;H2-KE2;KE-2	hsa:10471	912527	1.13461e+06	1423252	1.62364e+06	810206	1.34311e+06	1.35482e+06	1.5877e+06	834855	1.31221e+06	1.15934e+06	1.89937e+06	1.87137e+06	1.61868e+06	1.34353e+06	1.76035e+06	1.46175e+06	1.82806e+06	1.46203e+06	1.45018e+06	1.5356e+06	933459	1548885	0.0567902	0.158889	0.839345
O15213	WDR46_HUMAN	O15213	WDR46;BING4;C6orf11;FP221;UTP7	hsa:9277	660722	653531	525378	453804	663696	429667	631846	433581	620467	725819	389389	384989	471094	538359	536512	704515	622060	399555	749428	400054	243642	677446	614580	0.919222	0.950564	1.0114
O15217	GSTA4_HUMAN	O15217	GSTA4;GSTA4-4;GTA4	hsa:2941	68867.3	82657.9	136571	128737	128737	356699	128737	51601.4	128737	27948.3	128737	176811	185018	414164	164454	323698	391719	550100	116881	513502	300938	46553.5	230266	0.00874747	0.0410872	0.437434
O15226	NKRF_HUMAN	O15226	NKRF;ITBA4;NRF	hsa:55922	340981	336076	355248	285806	221824	190944	541974	170066	145291	473134	101504	152218	83337.7	134440	96927.2	290231	209270	71520.2	290626	307286	239581	442891	284951	0.328326	0.503154	1.23979
O15228	GNPAT_HUMAN	O15228	GNPAT;DAPAT;DHAPAT;DAP-AT;RCDP2	hsa:8443	384878	436801	846374	602748	798925	980409	240447	528186	270381	125942	248757	1.64732e+06	231894	247180	301966	379076	423552	32695	187631	147709	157949	402803	278490	0.0205705	0.0766389	2.33562
O15229	KMO_HUMAN	O15229	KMO;dJ317G22.1	hsa:8564	211656	82586.3	170394	0	0	57907.2	576927	326393	281596	13035.2	0	0	54100.5	184627	378564	1.64408e+06	1.33432e+06	79382.9	4.82423e+06	1.19718e+06	1.95674e+06	0	1.48272e+06	0.033342	0.108624	0.120061
O15230	LAMA5_HUMAN	O15230	LAMA5;KIAA0533;KIAA1907	hsa:3911	898033	1.09186e+06	751645	1430639	899852	721256	1.21749e+06	943026	1386210	1949059	1.77237e+06	3.30325e+06	4562353	527495	2.37493e+06	609940	670994	1.80511e+06	1.56719e+06	1.00817e+06	947156	808598	603811	0.906234	0.943402	0.968696
O15231	ZN185_HUMAN	O15231	ZNF185;SCELL	hsa:7739	1605246	456599	246193	497354	714584	888702	2.82544e+06	469158	1.26133e+06	659175	1.583e+06	512342	177607	2.09471e+06	1.21497e+06	2.67994e+06	3.4012e+06	3.95516e+06	2323324	3.26427e+06	3.77997e+06	574898	2.99571e+06	0.00500336	0.0263631	0.405964
O15234	CASC3_HUMAN	O15234	CASC3;MLN51;BTZ	hsa:22794	41665.7	0	41665.7	31123.6	41665.7	0	80439.4	0	42515	220913	0	0	0	0	0	0	0	0	0	0	0	0	0	1e-06	9.22546e-06	#NUM!
O15235	RT12_HUMAN	O15235	MRPS12;RPMS12;RPSM12;MPR-S12;MT-RPS12;RPS12	hsa:6183	139479	208621	529159	188502	38513.5	187351	82639.3	339772	120156	141336	201035	303969	103773	166826	255535	86604.2	252593	173186	136778	327111	253147	178673	194786	0.770994	0.854117	1.06802
O15243	OBRG_HUMAN	O15243	LEPROT;LEPR;OBR;OB-RGRP;OBRGRP;VPS55	hsa:54741	264618	254734	186291	275059	247089	150342	331009	217080	148837	258411	355560	276035	507133	124166	324802	224690	40371.9	224690	173426	224690	224690	178244	224690	0.59013	0.728018	1.09969
O15247	CLIC2_HUMAN	O15247	CLIC2;CLIC2b;MRXS32;XAP121	hsa:1193	642993	332439	211792	98581	167944	100828	275048	145690	80176.1	183049	432779	953599	1.01941e+06	618070	451739	622414	629356	1.11973e+06	310291	558047	482054	443687	672597	0.0052258	0.0273024	0.479667
O15254	ACOX3_HUMAN	O15254	ACOX3;BRCOX;PRCOX	hsa:8310	750984	1.0281e+06	1.92294e+06	1.38111e+06	1.05263e+06	1.61714e+06	556077	2.41774e+06	2.12971e+06	633248	1.99881e+06	846032	770740	378675	1.8379e+06	558449	412146	218810	686154	295518	179568	544234	641078	0.00337146	0.0191419	2.29537
O15258	RER1_HUMAN	O15258	RER1	hsa:11079	2.87818e+06	2.81457e+06	2849638	3126493	2.79692e+06	3.78187e+06	3470685	2.87225e+06	2.86962e+06	2.03206e+06	2.69755e+06	4912024	4569790	3.46871e+06	3.32356e+06	3.3407e+06	2652958	2462932	4.3387e+06	2.89666e+06	2.51334e+06	3.16433e+06	2.40337e+06	0.743108	0.83711	0.96798
O15259	NPHP1_HUMAN	O15259	NPHP1;NPH1;JBTS4;SLSN1	hsa:4867	112032	168214	90964.3	63489.1	32238.8	0	53084.2	0	13005.3	22716.9	28180.7	53084.2	58595.6	31812.5	58595.6	43335.6	18903.5	58595.6	39203.7	91261.6	28476.2	184189	31582.4	0.786686	0.864554	0.905941
O15260	SURF4_HUMAN	O15260	SURF4;SURF-4;ERV29	hsa:6836	1.60365e+06	1.87856e+06	1.74838e+06	2.0394e+06	1.49606e+06	2.10131e+06	1.52978e+06	3.10075e+06	1.99069e+06	1.27567e+06	1908658	2.55736e+06	3.66261e+06	2.85661e+06	3.4137e+06	2.64697e+06	2.94244e+06	3.38864e+06	2.61147e+06	3445987	3.06329e+06	1.52167e+06	2553638	0.000409092	0.00326072	0.663232
O15264	MK13_HUMAN	O15264	MAPK13;PRKM13;SAPK4;MAPK_13;MAPK-13;p38delta	hsa:5603	436289	9741346	594019	525197	4557726	630188	970341	407952	415458	467278	510617	203918	733094	173707	481238	1.56519e+06	297791	2865250	170398	218270	580014	592043	367336	0.313827	0.489591	2.21754
O15269	SPTC1_HUMAN	O15269	SPTLC1;LCB1;HSAN1;HSN1;LBC1;SPT1;SPTI	hsa:10558	1361670	987494	937527	1.04346e+06	976975	565702	1.76876e+06	806141	642424	1.09321e+06	924003	811500	1.35963e+06	1.19371e+06	971064	1982606	1.24528e+06	1.16925e+06	2.44084e+06	1.11817e+06	1.27467e+06	676140	1.4192e+06	0.0535354	0.152342	0.735706
O15270	SPTC2_HUMAN	O15270	SPTLC2;KIAA0526;LCB2;HSN1C;LCB2A;NSAN1C;SPT2;hLCB2a	hsa:9517	1.17337e+06	1.47015e+06	649096	1.19167e+06	1.43695e+06	2619122	2.35318e+06	2.63634e+06	898133	684405	738106	2.19566e+06	7.16648e+06	4591448	4.98831e+06	23606638	12237833	4.25069e+06	3.80537e+06	12771789	8611931	1.09551e+06	6.10256e+06	0.00557538	0.0285783	0.185393
O15294	OGT1_HUMAN	O15294	OGT;HINCUT-1;HRNT1;O-GLCNAC	hsa:8473	1.16587e+06	1.26128e+06	1.22386e+06	1.4738e+06	470966	1.36405e+06	802167	1.07765e+06	1455791	1.44832e+06	931287	1.09601e+06	672414	1.03216e+06	1263716	2.84165e+06	622528	3.65805e+06	2.64837e+06	916459	731576	1.39276e+06	801837	0.293375	0.469316	0.761297
O15305	PMM2_HUMAN	O15305	PMM2;CDG1;CDG1a;CDGS;PMI;PMI1;PMM_2	hsa:5373	1568108	1.98698e+06	1.92297e+06	2147537	2.05651e+06	2.22486e+06	2768953	2.89202e+06	2943755	1767812	1.68661e+06	1.57638e+06	1.76548e+06	1.61635e+06	2.3971e+06	1.3542e+06	1.11347e+06	1.45371e+06	1.38156e+06	991304	1.71394e+06	1.7855e+06	1.40356e+06	0.00416714	0.0227349	1.37922
O15321	TM9S1_HUMAN	O15321	TM9SF1;HMP70;MP70	hsa:10548	1.48382e+06	1.95137e+06	1.80127e+06	2.13061e+06	1.41915e+06	1.77758e+06	1.16096e+06	1.97277e+06	1.32854e+06	730115	1.01595e+06	1.10762e+06	1.79189e+06	1009274	1.72395e+06	3.3186e+06	1.13699e+06	861451	1947824	1.05187e+06	1.38809e+06	1416651	1.13559e+06	0.871654	0.921346	0.976619
O15327	INP4B_HUMAN	O15327	INPP4B	hsa:8821	101788	165367	85566.2	100637	91071.4	80346.5	755569	90742.8	71101.7	47347.4	186881	355910	399210	269090	370440	112954	256747	285646	103085	194272	141895	73992.8	238361	0.515124	0.667868	0.799215
O15344	TRI18_HUMAN	O15344	MID1;FXY;RNF59;TRIM18;XPRF;BBBG1;GBBB1;MIDIN;OGS1;OS;OSX;ZNFXY	hsa:4281	280822	184777	252475	349810	424248	846464	60122.1	473680	694625	417405	262131	45492.1	71607.9	192425	85994.9	579310	313416	449998	525738	582870	526988	189384	296063	0.904072	0.942578	1.03162
O15347	HMGB3_HUMAN	O15347	HMGB3;HMG2A;HMG4;HMG-2a;HMG-4	hsa:3149	5799983	4109794	5708319	4.77925e+06	8145275	5.30413e+06	6198260	3015094	6.46264e+06	11860616	3.08391e+06	3680168	2336046	3.66966e+06	4055756	4.7108e+06	4.964e+06	1.92174e+06	2.78105e+06	4.61995e+06	4763485	5830006	5346461	0.0653338	0.175202	1.38822
O15355	PPM1G_HUMAN	O15355	PPM1G;PPM1C;PP2CG;PP2CGAMMA;PPP2CG	hsa:5496	1514309	1.64557e+06	1.61482e+06	1.91297e+06	1.78102e+06	1.90422e+06	2.61889e+06	1.44958e+06	1.5633e+06	2.26844e+06	1.34686e+06	1.55731e+06	1.39822e+06	1.82649e+06	1.29699e+06	1.73756e+06	1610934	1.19954e+06	1480436	1.54213e+06	1.39541e+06	2.23167e+06	1.5097e+06	0.17914	0.342512	1.12673
O15357	SHIP2_HUMAN	O15357	INPPL1;SHIP2;OPSMD	hsa:3636	281339	448976	496927	272885	504656	33148.2	133836	363917	103915	524595	387736	454579	562808	365870	407529	782151	347757	697616	902518	273282	382590	404122	358921	0.0506881	0.146612	0.669558
O15371	EIF3D_HUMAN	O15371	EIF3D;EIF3S7;eIF3-p66;eIF3-zeta	hsa:8664	2.8039e+06	2.75769e+06	2.50636e+06	2730787	4.08584e+06	2.02962e+06	4.1332e+06	1.74725e+06	2722320	3.39608e+06	2.15163e+06	2413215	2.74877e+06	2685610	2.20729e+06	3.26604e+06	2.40181e+06	2.25171e+06	2763179	1.97485e+06	2.61516e+06	3.4979e+06	2620474	0.562848	0.705734	1.05701
O15372	EIF3H_HUMAN	O15372	EIF3H;EIF3S3;eIF3-gamma;eIF3-p40	hsa:8667	1.64121e+06	1.21998e+06	959846	1.16466e+06	990098	1.11665e+06	2.44735e+06	533606	995033	2.01481e+06	883090	1.09147e+06	1374112	1.06712e+06	948432	1.38439e+06	915730	1.1039e+06	1.8059e+06	954570	1.28863e+06	1.35157e+06	1.20168e+06	0.863844	0.916151	1.03038
O15379	HDAC3_HUMAN	O15379	HDAC3;HD3;RPD3;RPD3-2	hsa:8841	112768	148392	224555	166817	226392	241362	134903	101405	275086	262908	226049	168527	89546.1	190878	153335	315516	248797	197067	197405	280157	316538	114547	327271	0.335319	0.509472	0.863163
O15381	NVL_HUMAN	O15381	NVL;NVL2	hsa:4931	135616	151892	299214	322742	98575	163073	88254.2	223391	104711	164777	129558	51382.8	83707.2	139317	48682.8	214803	114778	395131	214709	151736	152263	195371	143797	0.828107	0.894134	0.955667
O15382	BCAT2_HUMAN	O15382	BCAT2;BCATM;BCT2;ECA40;BCAM;PP18	hsa:587	2171566	1654550	2938097	1.60635e+06	1.44156e+06	2336196	659237	2.25e+06	3.63495e+06	1.98814e+06	2115811	989763	1.67844e+06	1.11726e+06	2.5609e+06	1.55305e+06	1.02506e+06	562373	1.7652e+06	1.59606e+06	1963058	1.51583e+06	1.2145e+06	0.105262	0.24038	1.31733
O15397	IPO8_HUMAN	O15397	IPO8;RANBP8	hsa:10526	258147	297328	338250	269669	330578	423240	609345	234019	370512	480185	249009	280685	318413	346058	337305	441436	390879	156385	419746	392668	296311	285509	400451	0.980425	0.99015	1.00283
O15400	STX7_HUMAN	O15400	STX7	hsa:8417	2.67699e+06	3.08339e+06	2.80271e+06	3.36242e+06	3.22837e+06	2.38067e+06	2.32769e+06	2639243	1.29188e+06	2.25514e+06	3.37455e+06	3.57384e+06	8671264	2.31086e+06	2.69556e+06	12414485	2.10023e+06	2.98639e+06	2.7854e+06	1.98856e+06	2.32652e+06	2.68176e+06	2.43906e+06	0.271963	0.446644	0.696937
O15427	MOT4_HUMAN	O15427	SLC16A3;MCT4;MCT_3;MCT_4;MCT-3;MCT-4;MCT3	hsa:9123	229147	464773	70341.1	411311	544050	1.41038e+06	954050	52489.9	1.38064e+06	276938	573541	622588	843771	235477	1.38892e+06	387540	286597	337784	154639	518638	66401.6	207040	192364	0.362403	0.534297	1.3872
O15431	COPT1_HUMAN	O15431	SLC31A1;COPT1;CTR1	hsa:1317	173619	183203	264879	280005	333995	180147	0	1.42356	309466	12260.6	188667	327358	44383.5	160894	0	80123.4	169026	67699	83613.6	0	301283	115253	297439	0.16997	0.330843	1.56534
O15438	MRP3_HUMAN	O15438	ABCC3;CMOAT2;MLP2;MRP3;ABC31;EST90757;MOAT-D;cMOAT2	hsa:8714	104336	39046.3	91242.3	88552.6	149889	1.13822e+06	579390	464828	269930	37456.2	101143	373748	592808	81279.4	931720	129284	33319.8	199943	34557.6	34504.6	69050.5	284508	108527	0.646074	0.767518	1.26077
O15439	MRP4_HUMAN	O15439	ABCC4;MRP4;MOAT-B;MOATB	hsa:10257	548459	641137	883768	404341	865015	451507	872480	405083	613614	373925	532005	74864.8	202654	329021	326315	465571	162722	352217	521894	598335	122999	356498	471391	0.0258145	0.0900649	1.56299
O15446	RPA34_HUMAN	O15446	CD3EAP;ASE1;CAST;PAF49;ASE-1	hsa:10849	392542	219192	424592	156457	630592	361281	1.05059e+06	297943	441775	776990	227853	235922	220513	637777	361778	736163	521098	304864	817537	493987	383224	302820	702167	0.52505	0.675072	0.872154
O15455	TLR3_HUMAN	O15455	TLR3;CD283;IIAE2	hsa:7098	2050160	1.15348e+06	656047	439238	1.25857e+06	744865	1.84677e+06	731020	910886	1.23615e+06	361819	186308	337217	3.66939e+06	1.5923e+06	300579	2.28189e+06	474638	235037	17743.2	2.05739e+06	2450991	169731	0.509868	0.664381	0.780951
O15460	P4HA2_HUMAN	O15460	P4HA2;UNQ290/PRO330	hsa:8974	1471009	1.79029e+06	817079	1.67737e+06	1.65421e+06	1.56023e+06	1.24271e+06	808737	2.31186e+06	989950	558269	648410	975054	2.85916e+06	1.37804e+06	2437797	2724598	2190926	4856421	2.44091e+06	2804884	590515	3.24151e+06	0.0115008	0.0504284	0.537209
O15484	CAN5_HUMAN	O15484	CAPN5;NCL3;ADNIV;HTRA3;VRNI;nCL-3	hsa:726	385890	244264	152539	104656	258005	145471	41073.5	16854.1	135901	142264	354221	712925	695534	619673	327821	946908	465339	770423	717472	420198	429444	277783	587110	0.000467157	0.00367417	0.394643
O15488	GLYG2_HUMAN	O15488	GYG2;GN-2;GN2	hsa:8908	59799.1	222870	79332	45038	71731.6	332617	38559	17100.9	204483	97205.9	32329.9	0	0	0	36960.2	87258.6	8873.83	126843	39050.8	16769.9	39050.8	0	74751.8	0.073378	0.189221	2.56304
O15498	YKT6_HUMAN	O15498	YKT6	hsa:10652	805088	961147	937962	1077063	1225887	1275824	1.52605e+06	1.64955e+06	1.14089e+06	1.05864e+06	1.65729e+06	1.41012e+06	1134153	1.27439e+06	1.21788e+06	865639	1.20396e+06	1.21457e+06	749248	1292129	1.15574e+06	1.41584e+06	1001055	0.381898	0.552646	1.07775
O15504	NUPL2_HUMAN	O15504	NUPL2;CG1;NLP-1;NLP_1;hCG1	hsa:11097	259117	214464	265246	212478	284458	221502	274111	160485	250854	219056	256178	176204	259667	229728	249407	226218	301066	152172	321305	209083	190517	178935	236787	0.958234	0.977762	1.00251
O15511	ARPC5_HUMAN	O15511	ARPC5;ARC16;dJ127C7.3;p16-Arc	hsa:10092	7131258	7.49199e+06	6.62126e+06	7918854	5558449	7314984	8454232	7010258	6.0864e+06	6018766	8.03025e+06	16150949	12293595	7.18062e+06	7.88123e+06	5183158	5745947	9029742	5.27715e+06	6.42132e+06	6498478	6.22884e+06	5650494	0.452198	0.61546	1.11088
O15514	RPB4_HUMAN	O15514	POLR2D;HSRBP4;HSRPB4;RBP4;RPB16	hsa:5433	1.08577e+06	1.39332e+06	505574	1.17787e+06	1.21429e+06	561847	1.02666e+06	550096	1.03251e+06	1.494e+06	355648	463253	604161	705311	1.05282e+06	1.34739e+06	869712	813256	857944	1.32561e+06	566179	1.25457e+06	1.24764e+06	0.666395	0.78235	0.93529
O15530	PDPK1_HUMAN	O15530	PDPK1;PDK1;PDPK2;PDPK2P;PRO0461	hsa:5170	241202	348693	271601	262183	329009	203806	252474	122524	198539	170966	342524	262397	347778	171184	333505	252737	169865	217608	163206	198380	161072	273695	119942	0.313809	0.489591	1.14382
O15533	TPSN_HUMAN	O15533	TAPBP;NGS17;TAPA;TPN;TPSN	hsa:6892	3.18474e+06	5.91976e+06	4.95316e+06	4.88605e+06	4850643	2.93796e+06	3.98282e+06	1.2516e+06	2.49804e+06	1.01013e+06	5352221	4.9035e+06	4.42486e+06	1.40328e+06	3.15041e+06	2077525	1737965	1.89531e+06	2.11649e+06	1.63683e+06	1802055	3.84341e+06	2.4011e+06	0.0206604	0.0768834	1.58252
O15541	R113A_HUMAN	O15541	RNF113A;RNF113;ZNF183;Cwc24;TTD5	hsa:7737	333740	385095	370130	405488	510818	210059	222205	81884.4	356327	569962	299450	98567.1	305609	297847	132426	259513	127461	209161	196447	103631	323099	388082	444502	0.231357	0.403653	1.26388
O15550	KDM6A_HUMAN	O15550	KDM6A;UTX;KABUK2;bA386N14.2	hsa:7403	119622	149656	123991	97518.6	150322	117757	116758	89436	174287	127045	123826	59338	23958.9	76197.1	142066	189698	182534	27633.2	116913	188587	83661.1	94150.4	151599	0.807732	0.878973	1.04054
O15551	CLD3_HUMAN	O15551	CLDN3;C7orf1;CPETR2;CPE-R2;HRVP1;RVP1	hsa:1365	2.85279e+06	2868305	2.22849e+06	2.18337e+06	3767630	2044136	2.07231e+06	2.43053e+06	4.20449e+06	1254295	1.45528e+06	941244	1.38036e+06	1.05059e+06	2.15927e+06	756021	1.51205e+06	584513	2405835	1.3852e+06	2394889	3577203	1.98474e+06	0.119458	0.261375	1.35192
O15554	KCNN4_HUMAN	O15554	KCNN4;IK1;IKCA1;KCA4;SK4;DHS2;IK;KCa3.1;hIKCa1;hKCa4;hSK4	hsa:3783	7381.13	2.05661e+06	2130758	1.65756e+06	8673.53	0	2.02835e+06	1.23521e+06	1.74071e+06	2.56576e+06	0	1.221e+06	17627.4	6311.05	17627.4	63966.3	17089.6	1273.12	6140.57	22800.4	1659.64	17627.4	21778.6	0.00127753	0.0087881	69.2672
O43143	DHX15_HUMAN	O43143	DHX15;DBP1;DDX15;HRH2;PRP43;PRPF43;PrPp43p	hsa:1665	3.90738e+06	3.72976e+06	3.80224e+06	3.67995e+06	4.1859e+06	2.96902e+06	4285932	2.83976e+06	6016470	5931631	2.58472e+06	1.75588e+06	2.88367e+06	3.42556e+06	3.16089e+06	4.01072e+06	3.01566e+06	3.09175e+06	4917333	3049216	3.51515e+06	3.43273e+06	3623149	0.408827	0.577357	1.0985
O43148	MCES_HUMAN	O43148	RNMT;KIAA0398;CMT1;CMT1c;MET;RG7MT1;cm1p;hCMT1;hMet	hsa:8731	1.5855e+06	1.38716e+06	2.32674e+06	1.97117e+06	2.16157e+06	3.64518e+06	1.46729e+06	1090841	1.30245e+06	2.89392e+06	691558	830301	1.01366e+06	1.00089e+06	1.365e+06	1.55299e+06	4.35315e+06	1.67651e+06	1.31684e+06	1.80399e+06	5.04069e+06	1.5606e+06	1.7565e+06	0.593397	0.73071	0.872259
O43149	ZZEF1_HUMAN	O43149	ZZEF1;KIAA0399;ZZZ4	hsa:23140	650109	307337	261763	147252	315981	196070	349003	191816	254335	180772	318628	252148	981632	282312	203463	720478	188322	1.33279e+06	694233	218654	372755	513090	308949	0.0598844	0.165017	0.539789
O43150	ASAP2_HUMAN	O43150	ASAP2;DDEF2;KIAA0400;AMAP2;CENTB3;PAG3;PAP;Pap-alpha;SHAG1	hsa:8853	87907.4	65532.5	81859.6	119123	84312.6	383516	187867	38888.2	159391	132678	240893	142146	60611.5	228631	82003.7	262922	58665.3	109103	59636.9	221532	81692	141215	92872.3	0.636685	0.761503	1.12979
O43155	FLRT2_HUMAN	O43155	FLRT2;KIAA0405;UNQ232/PRO265	hsa:23768	58006.8	27046.5	0	4621.71	1.11915	141612	34798.3	2936.69	8276.82	116537	72832.1	229974	767947	362203	269470	671834	268474	712364	772923	323465	362462	107621	267494	0.000264882	0.0021752	0.130691
O43156	TTI1_HUMAN	O43156	TTI1;KIAA0406;SMG10;smg-10	hsa:9675	85680.2	215988	230465	206056	75249.9	92270.6	164750	112686	69342.7	90877.9	392368	56470.5	49501.2	199677	244216	80626.5	177377	110869	68758.9	174973	316580	104391	169231	0.895048	0.936413	0.968549
O43157	PLXB1_HUMAN	O43157	PLXNB1;KIAA0407;PLXN5;SEP;PLEXIN-B1	hsa:5364	249417	309746	451546	201067	359594	184906	95001.7	182626	820024	445119	163452	314773	123354	155230	741480	282543	148778	113177	292283	1.1729e+06	160885	54662	284890	0.959516	0.978199	0.980827
O43159	RRP8_HUMAN	O43159	RRP8;KIAA0409;NML;hucep-1	hsa:23378	272968	201624	254153	206039	299094	176944	199100	82592.5	289430	316871	68616.2	77082.7	129520	208809	131733	220010	129309	114432	379597	207432	218156	243098	182234	0.840032	0.902288	1.03533
O43166	SI1L1_HUMAN	O43166	SIPA1L1;E6TP1;KIAA0440	hsa:26037	205336	454609	143412	153314	1.00398e+06	209912	1.01983	50091.3	165195	348922	139691	261315	222445	130941	233532	97383.2	0	48632.5	60344.2	18984.9	951866	507846	174916	0.735315	0.830834	1.17474
O43169	CYB5B_HUMAN	O43169	CYB5B;CYB5M;OMB5;CYB5-M;CYPB5M	hsa:80777	4.70054e+06	3256015	4.91056e+06	7.26565e+06	4.63655e+06	5395730	3.29488e+06	5377186	6190364	2.21259e+06	7559249	4212704	3200527	3643936	6528846	3.73433e+06	4262993	4606048	5812232	7765477	3025025	2.37305e+06	2.71451e+06	0.402521	0.572112	1.13484
O43172	PRP4_HUMAN	O43172	PRPF4;PRP4;HPRP4;HPRP4P;Prp4p;RP70;SNRNP60	hsa:9128	1.52219e+06	1.41081e+06	1473405	1.48367e+06	1.86791e+06	1.52992e+06	1.75386e+06	1.13802e+06	1.97351e+06	2050441	807189	752406	1.06129e+06	1.35761e+06	1.01657e+06	2.05476e+06	1.42597e+06	1.22893e+06	2.1746e+06	1.39129e+06	1.22004e+06	1.07895e+06	1.5194e+06	0.678771	0.792412	1.04853
O43175	SERA_HUMAN	O43175	PHGDH;PGDH3;3-PGDH;3PGDH;HEL-S-113;NLS;NLS1;PDG;PGAD;PGD;PGDH;PHGDHD;SERA	hsa:26227	3678355	3.55482e+06	6549448	3.80791e+06	7256483	8.18909e+06	974589	1.99915e+06	11715221	8339676	1828087	88565	317608	2426500	879388	4371916	3540124	1.82115e+06	2.64205e+06	4.53845e+06	3703392	8330475	2.74375e+06	0.197868	0.365795	1.50502
O43181	NDUS4_HUMAN	O43181	NDUFS4;AQDQ;CI-18;CI-18_kDa;CI-AQDQ	hsa:4724	1.24013e+06	1.28441e+06	415799	1.00093e+06	1.29361e+06	1.53602e+06	991496	1.34899e+06	847095	954492	976645	921277	1.47325e+06	1.11638e+06	980437	1.75526e+06	1.43842e+06	954966	2.15843e+06	1.20786e+06	1.20044e+06	949476	1.11282e+06	0.121859	0.264776	0.818479
O43184	ADA12_HUMAN	O43184	ADAM12;MLTN;UNQ346/PRO545;ADAM12-OT1;CAR10;MCMP;MCMPMltna;MLTNA	hsa:8038	0	15985.5	0	9534.1	0	9534.1	41219	9534.1	0	9534.1	9534.1	9534.1	0	1.00272e+06	633199	155118	502976	380155	384617	0	0	3.9064e+06	0	0.0978387	0.229046	0.015057
O43189	PHF1_HUMAN	O43189	PHF1;PCL1;MTF2L2;PHF2;TDRD19C;hPHF1	hsa:5252	235909	188585	92989.1	206747	68758.3	0	23352.7	73053.7	0	133211	157893	92299.8	619650	282735	176142	635101	286075	351549	260332	110651	90299.6	156090	264039	0.00755431	0.0364952	0.36092
O43237	DC1L2_HUMAN	O43237	DYNC1LI2;DNCLI2;LIC2	hsa:1783	3077854	2.55105e+06	3.58856e+06	3097722	4.6955e+06	3.59669e+06	4319497	2.53087e+06	4.26164e+06	5772657	4.10573e+06	2.83921e+06	2247925	3600358	3.16336e+06	3.38756e+06	3535989	2.27414e+06	2460283	3.1045e+06	3590270	3584062	3.1706e+06	0.0799848	0.200819	1.19388
O43242	PSMD3_HUMAN	O43242	PSMD3;P58;RPN3;S3;TSTA2	hsa:5709	2.42475e+06	2.80829e+06	3.21462e+06	3020526	4.27682e+06	3133570	3872951	3005669	3.1901e+06	3.34542e+06	2797548	3.25488e+06	3.0626e+06	2.80857e+06	2.51082e+06	3.22866e+06	2.64828e+06	2234377	2.56799e+06	2.90483e+06	2613413	2.88504e+06	2.48917e+06	0.00948681	0.0438667	1.17347
O43251	RFOX2_HUMAN	O43251	RBFOX2;FOX2;HRNBP2;RBM9;RTA;Fox-2;HNRBP2;dJ106I20.3;fxh	hsa:23543	609700	462607	385363	410696	513170	496634	433965	585862	665209	1115379	353522	293220	702327	999909	484608	1.29304e+06	1.04078e+06	807384	1024246	933912	987664	545233	1.20936e+06	0.000911	0.00662691	0.578176
O43252	PAPS1_HUMAN	O43252	PAPSS1;ATPSK1;PAPSS;SK1	hsa:9061	3505146	3.17324e+06	3987281	2.77142e+06	1.93511e+06	3.52354e+06	948075	4045836	4628747	3.0686e+06	4.02056e+06	5571539	3.51925e+06	3502445	11106304	4134837	7619380	2.91256e+06	3.42484e+06	7.01733e+06	6202131	6057486	6169503	0.0181708	0.0704063	0.612128
O43264	ZW10_HUMAN	O43264	ZW10;HZW10;KNTC1AP	hsa:9183	875020	1.84209e+06	931670	841805	2131018	1.67474e+06	1.34772e+06	2.42031e+06	684873	663258	787630	477041	633534	1744016	466692	770891	454213	613573	1.26842e+06	541955	635567	595703	776160	0.0570863	0.159248	1.5827
O43272	PROD_HUMAN	O43272	PRODH;PIG6;POX2;PRODH2;HSPOX2;POX;PRODH1;TP53I6	hsa:5625	104019	443094	466895	0	125448	409261	2.93125e+06	104126	314758	666587	326590	210173	899824	590192	554553	1.32086e+06	681955	253738	292572	5579.89	1510610	701326	690298	0.519725	0.670985	0.745675
O43278	SPIT1_HUMAN	O43278	SPINT1;HAI1;UNQ223/PRO256;HAI;MANSC2	hsa:6692	1.3013e+06	1.44745e+06	1.3632e+06	1847055	1.96473e+06	1.55159e+06	3118373	2.10766e+06	3206602	1.53595e+06	2.3862e+06	396414	951367	614054	2.13137e+06	641568	668193	278072	596198	675150	767022	1.54374e+06	654382	0.00206632	0.0129991	2.13991
O43281	EFS_HUMAN	O43281	EFS;CASS3;CAS3;EFS1;EFS2;HEFS;SIN	hsa:10278	0	0	0	0	0	0	0	0	0	0	0	0	194971	110815	194971	746668	160817	151038	83569.2	117964	178625	34518.4	170724	1e-06	9.22546e-06	0
O43290	SNUT1_HUMAN	O43290	SART1;Ara1;HOMS1;SART1259;SNRNP110;Snu66	hsa:9092	1.19396e+06	1.12555e+06	1.34069e+06	1.02037e+06	1211272	891813	1.09915e+06	777036	1.40364e+06	1.31058e+06	935003	814627	610611	1.48849e+06	1.03578e+06	1.82044e+06	1.36166e+06	1.01743e+06	1433174	1.35571e+06	1.11641e+06	1.01041e+06	1.36508e+06	0.206457	0.375288	0.883576
O43291	SPIT2_HUMAN	O43291	SPINT2;HAI2;KOP;DIAR3;HAI-2;Kop;PB	hsa:10653	1.62905e+06	19160666	1.11576e+06	3.57743e+06	10011960	766828	782147	1.92003e+06	1.63077e+06	876169	1.51875e+06	827107	17572.3	486494	97747.9	40880.7	135707	0	35429.1	46822040	546079	12452303	628034	0.680681	0.793821	0.655628
O43292	GPAA1_HUMAN	O43292	GPAA1;GAA1;hGAA1	hsa:8733	696984	927873	833528	789639	1.0398e+06	770356	683229	672770	608213	825311	885572	691343	937049	921489	672012	1541996	865734	467063	1.89871e+06	863619	856452	760585	972887	0.152981	0.30918	0.803082
O43293	DAPK3_HUMAN	O43293	DAPK3;ZIPK;DLK;ZIP	hsa:1613	215621	210406	268217	101358	190305	135480	408084	158273	88285.6	238316	194243	235952	93014.1	238965	242331	279393	213696	793875	492590	235853	229548	171208	215738	0.189796	0.355572	0.698902
O43294	TGFI1_HUMAN	O43294	TGFB1I1;ARA55;HIC-5;HIC5;TSC-5	hsa:7041	2.22372e+06	1.0458e+06	601062	245577	372035	323261	1.29775e+06	809713	130539	914542	1.20915e+06	2.39112e+06	2.98407e+06	1485401	919965	1.85286e+06	1.13804e+06	8634892	1.94952e+06	1428305	1256531	1.12442e+06	1.10548e+06	0.111628	0.249557	0.44392
O43295	SRGP3_HUMAN	O43295	SRGAP3;ARHGAP14;KIAA0411;KIAA1156;MEGAP;SRGAP2;WRP	hsa:9901	67068.8	207158	119405	138151	369660	298167	119713	115574	162916	214916	157724	210108	295977	111185	127408	141950	111623	385462	406298	102604	202251	104311	199189	0.691321	0.801112	0.913441
O43299	AP5Z1_HUMAN	O43299	AP5Z1;KIAA0415;SPG48;zeta	hsa:9907	127615	139030	75409.4	55289	40549.9	122509	204525	106824	121639	83245.9	120946	90522	149874	107422	108910	134852	125911	62152	95753.9	74466.7	47520.4	97452.2	75362.9	0.580909	0.719877	1.09363
O43301	HS12A_HUMAN	O43301	HSPA12A;KIAA0417	hsa:259217	1.07104e+06	635808	1772226	785752	826814	458176	145608	2.01149e+06	30914.2	642673	3.16073e+06	996127	803885	1.14984e+06	624963	1.52938e+06	1.1399e+06	1.90081e+06	851518	1.13192e+06	1.10511e+06	963375	1.3507e+06	0.722721	0.822018	0.915641
O43303	CP110_HUMAN	O43303	CCP110;CEP110;CP110;KIAA0419;Cep110	hsa:9738	94453.7	139143	134984	100911	86934.5	136082	12627.2	64230.3	60415.1	19873.5	72650.8	83845.9	0	41128.2	8418.16	268686	117762	13645.3	29418.3	21195.1	44206.5	204185	75877	0.766348	0.851014	1.11859
O43306	ADCY6_HUMAN	O43306	ADCY6;KIAA0422;AC6;LCCS8	hsa:112	124615	88209.1	129009	91075.5	51891.3	81882.6	104207	99644.9	157873	147110	70758	104207	0	71736.9	42602.5	124789	50745.1	70345.4	143918	67176.8	77947.2	68685.4	71159.1	0.0387178	0.120984	1.45262
O43307	ARHG9_HUMAN;SPT13_HUMAN;ARHG4_HUMAN	O43307	ARHGEF9;ARHDH9;KIAA0424;COLLYBISTIN;EIEE8;HPEM-2;PEM-2;PEM2	hsa:23229	52118.9	87685.9	50897.9	27671.7	43531.8	40062.5	97958.9	35325.9	46407.1	75223.9	0	0	69300.5	42386.1	39061.9	47738	0	16090.7	20349.8	23544.6	73169	59320.1	38720.4	0.519078	0.670514	1.18804
O43310	CTIF_HUMAN	O43310	CTIF;KIAA0427;Gm672	hsa:9811	83640.2	84435.6	58149.5	39201.7	44374.1	66141.1	16114.2	43406.7	44757	78821.2	111083	211506	226662	80072.6	49117.4	151096	114503	263449	129401	177052	106538	124041	76436.2	0.0191444	0.0729286	0.539361
O43314	VIP2_HUMAN	O43314	PPIP5K2;HISPPD1;KIAA0433;VIP2;CFAP160;IP7K2	hsa:23262	322139	210164	434801	264063	322670	396333	224452	226405	368394	300619	134738	328362	419414	321203	282649	372170	341404	150041	148507	271204	453136	347279	370525	0.574936	0.715692	0.931325
O43318	M3K7_HUMAN	O43318	MAP3K7;TAK1;MEKK7;TGF1a	hsa:6885	35231.2	28271.4	33868.6	32718.1	77800.7	76556	90821.8	84155.2	64397	72989.3	54253.5	4969.02	36193.6	67297.9	39983.1	28806.5	68911.7	133602	86376.6	37020.7	55065.9	33984.7	57682.8	0.750757	0.842129	0.932453
O43324	MCA3_HUMAN	O43324	EEF1E1;AIMP3;P18	hsa:9521	1.82307e+06	2.4456e+06	2665239	2.34855e+06	2.21805e+06	2.06274e+06	2852378	2.14812e+06	2109514	2.13089e+06	1.9241e+06	1.26615e+06	2.04465e+06	1.5671e+06	1.80574e+06	1.90618e+06	1.42562e+06	1.44887e+06	1.358e+06	1469212	1.71964e+06	1.82174e+06	1.58955e+06	0.00130558	0.00894809	1.31239
O43325	LYRM1_HUMAN	O43325	LYRM1;A211C6.1	hsa:57149	356339	396602	637694	733437	111852	213932	109057	446876	425350	130373	400803	190186	31059.2	195609	80434.5	0	80434.5	57057.4	83538.3	80434.5	0	42355.1	233856	0.000842141	0.00618287	4.30216
O43347	MSI1H_HUMAN	O43347	MSI1	hsa:4440	439014	610389	283572	346906	799579	682529	229726	166611	772699	978049	239001	141451	0	356854	133256	670906	309023	130390	532658	336639	154758	514416	312337	0.132714	0.280966	1.51117
O43353	RIPK2_HUMAN	O43353	RIPK2;CARDIAK;RICK;RIP2;UNQ277/PRO314/PRO34092;CARD3;CCK;GIG30	hsa:8767	593886	1.13341e+06	477407	645915	470786	401776	726989	443517	409436	337833	237639	219488	188710	181655	288491	337302	114597	138433	91800.8	69853.2	160910	172747	197626	0.000693951	0.00520354	2.87824
O43374	RASL2_HUMAN	O43374	RASA4;CAPRI;GAPL;KIAA0538	hsa:10156	165269	16947.7	7033.22	0	38987.2	38987.2	0	0	0	0	74524.7	126097	282240	195875	159327	220475	102581	130405	274063	35926.3	112038	46313.2	73987.3	0.00231946	0.0141781	0.262583
O43390	HNRPR_HUMAN	O43390	HNRNPR;HNRPR;hnRNP-R	hsa:10236	3.14122e+06	3.78105e+06	4.82121e+06	4688818	4.28831e+06	4.06207e+06	2.27556e+06	4483762	5.33612e+06	5.74039e+06	5424190	3350611	3105611	5.69978e+06	4.26998e+06	5031320	5681371	4447795	4729863	4.84779e+06	5.33953e+06	3.86922e+06	5.25472e+06	0.230015	0.40242	0.901172
O43395	PRPF3_HUMAN	O43395	PRPF3;HPRP3;PRP3;HPRP3P;Prp3p;RP18;SNRNP90	hsa:9129	1350947	1.37572e+06	1.61383e+06	1.57724e+06	1.90289e+06	1.75983e+06	2426934	1.18484e+06	1.52712e+06	1.53298e+06	1.08405e+06	1.59815e+06	750298	1.58083e+06	1401065	1.83786e+06	1.26549e+06	897681	1.29611e+06	1314818	1.21742e+06	1.07361e+06	1.50007e+06	0.0466728	0.138458	1.2279
O43396	TXNL1_HUMAN	O43396	TXNL1;TRP32;TXL;TXNL;HEL-S-114;TXL-1;Txl	hsa:9352	7.36785e+06	7979522	8611056	8.05847e+06	10533363	7.84371e+06	7.65778e+06	9367378	8614528	8432731	7.55022e+06	6.30428e+06	5.21332e+06	7617739	6666373	6500047	7502277	8059024	6205877	7767759	8367784	7168641	7466237	0.0189862	0.0725588	1.14761
O43399	TPD54_HUMAN	O43399	TPD52L2;D54;TPD54	hsa:7165	2624139	2.37455e+06	3.15086e+06	2489961	2793545	2.51774e+06	4.53094e+06	2655140	2.87954e+06	4.19351e+06	3720968	5112491	5.19273e+06	2.80727e+06	3943918	2852474	2.80923e+06	3.39018e+06	3048432	2.39562e+06	3093500	2.69209e+06	2.45979e+06	0.782896	0.862184	1.03184
O43402	EMC8_HUMAN	O43402	EMC8;C16orf2;C16orf4;COX4AL;COX4NB;FAM158B;NOC4	hsa:10328	1098116	1.05386e+06	1.12129e+06	1.16886e+06	1.02621e+06	915772	1.2108e+06	607447	928328	1083870	938121	917100	998942	773841	672248	1.10783e+06	800524	939864	1.37697e+06	764618	895927	1.09418e+06	987906	0.417801	0.583457	1.06253
O43414	ERI3_HUMAN	O43414	ERI3;PINT1;PRNPIP;PRNPIP1	hsa:79033	847038	1.07921e+06	1.52823e+06	1.53444e+06	715145	1.42433e+06	401816	1.08521e+06	1.61184e+06	1.97583e+06	1.0651e+06	805778	618914	1.29563e+06	914024	1.04139e+06	1.00802e+06	1.08289e+06	774427	874929	1.16372e+06	1.19421e+06	1.14458e+06	0.281209	0.457126	1.16093
O43422	P52K_HUMAN	O43422	THAP12;DAP4;P52RIPK;PRKRIR;THAP0;P52rIPK	hsa:5612	54959	59912.7	81874.7	70402.4	63572.8	22109.4	45339.4	58116.7	64327.4	58714.7	10421.7	53613.7	41964	52873.1	38307.5	69017.8	88951.1	87375.7	1168270	72459.2	18753.2	48971.5	81849.8	0.313067	0.489058	0.33342
O43424	GRID2_HUMAN	O43424	GRID2;GLURD2;GluD2;SCAR18	hsa:2895	123332	377405	119359	439490	750413	1.46159e+06	3.09535e+06	2744597	8691.79	792720	1.40766e+06	63163.5	5.15551e+06	9723321	10000714	0	6.43268e+06	11728744	964165	7974816	7827229	1.20032e+06	5.06867e+06	0.00161764	0.0106256	0.157926
O43426	SYNJ1_HUMAN	O43426	SYNJ1;KIAA0910;INPP5G;PARK20	hsa:8867	13186.7	38545.6	55368.4	10903	15211.2	8208.25	50560.8	17183	12107.3	38008.4	2.06338e+06	21226.1	126868	0	0	37577.5	0	458232	177632	94818.9	94818.9	53060.7	0	0.576568	0.716626	2.05997
O43427	FIBP_HUMAN	O43427	FIBP;FGFIBP;FIBP-1	hsa:9158	886001	453688	627256	399775	795048	450016	376581	415075	400918	1.40383e+06	748802	295779	548691	717175	355075	1.01471e+06	607005	1.75129e+06	695943	543339	1.55478e+06	506177	969264	0.160518	0.318188	0.717699
O43432	IF4G3_HUMAN	O43432	EIF4G3;eIF-4G_3;eIF4G_3;eIF4GII	hsa:8672	1363527	1.54917e+06	1483909	1.63004e+06	2.11183e+06	1.74644e+06	3065533	1.64559e+06	1.95094e+06	1.75062e+06	1.25329e+06	1.29748e+06	1.12586e+06	1.43748e+06	1.45643e+06	1.44159e+06	1.43655e+06	1.13714e+06	1363707	1.42731e+06	1.58012e+06	1.43503e+06	1.42577e+06	0.0336896	0.109339	1.25179
O43447	PPIH_HUMAN	O43447	PPIH;CYP20;CYPH;CYP-20;SnuCyp-20;USA-CYP	hsa:10465	1.51859e+06	1.26485e+06	1.37306e+06	1.74058e+06	1.56362e+06	1.28907e+06	2.02479e+06	1.35527e+06	1.68237e+06	1.96417e+06	666658	993819	1176468	1.49985e+06	990102	1.71318e+06	1.42393e+06	1.41645e+06	2144890	1.27678e+06	1534007	1.39863e+06	1.48316e+06	0.945003	0.96805	0.995412
O43464	HTRA2_HUMAN	O43464	HTRA2;OMI;PRSS25;PARK13	hsa:27429	957923	969959	926462	776980	455001	609683	472067	619084	763922	1.11717e+06	772248	477784	1.17977e+06	607995	809070	1.39469e+06	516272	929206	1.40262e+06	760907	1.18525e+06	800612	777609	0.091088	0.218028	0.788797
O43488	ARK72_HUMAN	O43488	AKR7A2;AFAR;AFAR1;AKR7;AFB1-AR1	hsa:8574	4353505	5307127	5.3848e+06	4.09595e+06	3742924	3929087	2.18167e+06	3.32905e+06	4.20336e+06	4535830	3.97936e+06	3815653	3.75717e+06	5342134	4165341	4.24491e+06	5820367	5846603	4350704	6.69355e+06	5781338	5701526	4734574	0.00969019	0.0444247	0.793554
O43490	PROM1_HUMAN	O43490	PROM1;PROML1;MSTP061;AC133;CD133;CORD12;MCDR2;RP41;STGD4	hsa:8842	306597	916719	1.91663e+06	636588	597232	1.30991e+06	379484	4713286	550639	1.82577e+06	274566	86806.3	130389	25508.5	66297.6	25775.5	105896	0	10175.1	51418.4	174782	601244	35695.2	0.0188326	0.0722045	10.0947
O43491	E41L2_HUMAN	O43491	EPB41L2;4.1-G;4.1G	hsa:2037	7659387	6265846	6517385	4097395	3.28529e+06	3.04e+06	2.30919e+06	2.7989e+06	2583910	5489199	2.67134e+06	3.16515e+06	3.13053e+06	4.5394e+06	2.14242e+06	9024838	7022892	3.78583e+06	8721823	5949965	7.67038e+06	10547274	6989228	0.0379749	0.119162	0.657697
O43493	TGON2_HUMAN	O43493	TGOLN2;TGN46;TGN51	hsa:10618	334954	431519	374014	706918	375907	381401	1.19236e+06	815591	239299	309853	558070	809203	759883	511120	542541	902498	446933	489064	1372514	414874	461154	197981	424138	0.700813	0.807773	0.917564
O43504	LTOR5_HUMAN	O43504	LAMTOR5;HBXIP;XIP	hsa:10542	3.92493e+06	3.80153e+06	3.6706e+06	4166806	4.55024e+06	4.67239e+06	4.38672e+06	4387029	3.60382e+06	3.41842e+06	3628233	4291654	6.20759e+06	4471485	3.94071e+06	5418006	3932454	4211742	5.0565e+06	4134835	3.2401e+06	4385274	3.41969e+06	0.233282	0.405766	0.918257
O43505	B4GA1_HUMAN	O43505	B4GAT1;B3GNT1;B3GNT6;B3GN-T1;BETA3GNTI;MDDGA13;iGAT;iGNT	hsa:11041	212048	176590	286546	350038	579374	359825	541678	324012	210181	644371	226535	41937	232501	381503	197232	611466	280539	254617	499874	213706	472227	374050	327096	0.752058	0.842593	0.942493
O43513	MED7_HUMAN	O43513	MED7;ARC34;CRSP9;CRSP33	hsa:9443	297848	287487	275522	263697	131566	285861	258751	194994	301992	268639	93931.7	25564.4	151287	194802	221919	346753	218494	532787	397763	235388	323097	296938	267995	0.131483	0.279356	0.772469
O43516	WIPF1_HUMAN	O43516	WIPF1;WASPIP;WIP;PRPL-2;WAS2	hsa:7456	614410	649199	213035	234729	414449	446288	395359	95889	96674.2	270280	583713	2.62203e+06	3.96603e+06	710604	609073	3.37211e+06	473913	2.27901e+06	331374	328587	193849	374636	493921	0.180851	0.344536	0.463185
O43520	AT8B1_HUMAN	O43520	ATP8B1;ATPIC;FIC1;PFIC;BRIC;ICP1;PFIC1	hsa:5205	2.45615e+06	2.85989e+06	309468	2.21189e+06	644954	131406	572758	158221	572525	380549	1.02859e+06	0	1.33334e+06	1.33334e+06	1.33334e+06	1.33334e+06	1.35874e+06	0	2577646	1.33334e+06	2.47992e+06	1.26576e+06	317996	0.303372	0.479106	0.707895
O43521	B2L11_HUMAN	O43521	BCL2L11;BIM;BAM;BOD	hsa:10018	396454	103620	879948	304325	191327	225407	508302	307131	406016	583486	396454	454977	0	0	0	0	0	0	0	0	0	0	0	1e-06	9.22546e-06	#NUM!
O43524	FOXO3_HUMAN	O43524	FOXO3;FKHRL1;FOXO3A;AF6q21;FKHRL1P2;FOXO2	hsa:2309	141684	150456	225071	277129	91173.1	197836	179999	1.03339e+06	258381	273283	102591	732908	0	355927	76495.2	243721	1.77185e+06	138154	247005	869938	145934	169177	174251	0.671163	0.786975	0.801101
O43556	SGCE_HUMAN	O43556	SGCE;ESG;UNQ433/PRO840;DYT11	hsa:8910	213738	54185	147225	31839.3	281141	12309.3	14780.8	152406	351819	43176.9	178675	0	13821.8	0	0	104667	1.04104	824965	305001	0	18203	49271.5	47706.6	0.990475	0.996142	0.995759
O43566	RGS14_HUMAN	O43566	RGS14	hsa:10636	197468	210605	30094.4	104294	94514.7	65342.6	656403	0	17080	47.7144	7211.73	17183	30138	20969	38874.5	14468.9	38874.5	17670.5	38874.5	145821	42767	24287.6	14873.5	0.177884	0.341074	3.00163
O43567	RNF13_HUMAN	O43567	RNF13;RZF	hsa:11342	216409	253525	324589	283982	43087.2	341459	240495	240495	307666	240495	153247	240495	0	0	0	0	0	0	0	0	0	0	0	1e-06	9.22546e-06	#NUM!
O43570	CAH12_HUMAN	O43570	CA12;CA-XII;CAXII;HsT18816;T18816	hsa:771	510216	681550	612016	251567	574087	819105	0	306906	135616	95244	88371.5	168423	128247	172670	165238	835046	742985	369290	974195	619412	1557876	320195	1165072	0.0933881	0.221412	0.551686
O43572	AKA10_HUMAN	O43572	AKAP10;AKAP-10;D-AKAP-2;D-AKAP2;PRKA10	hsa:11216	88024.6	170795	25249.5	171354	53754.8	406380	93605.3	25166.1	335098	60253.1	235720	175380	129218	28507.9	121184	182591	326949	29385.4	35026.2	118607	69253.1	147889	116063	0.446584	0.610604	1.29334
O43583	DENR_HUMAN	O43583	DENR;DRP1;H14;DRP;SMAP-3	hsa:8562	2.1206e+06	2.55451e+06	3753837	2576032	1.84485e+06	2.58086e+06	2.11629e+06	2.89786e+06	3.87453e+06	3129189	2.93641e+06	5.13301e+06	2.03473e+06	3659817	3.78946e+06	2057457	3.28328e+06	2.07357e+06	2.02948e+06	2.06472e+06	3.28614e+06	2713934	3.09556e+06	0.526418	0.675994	1.08209
O43586	PPIP1_HUMAN	O43586	PSTPIP1;CD2BP1;CD2BP1L;CD2BP1S;H-PIP;PAPAS;PSTPIP	hsa:9051	56334	94533.4	186000	0	45572.4	330414	20819.9	662227	63427.3	0	18169.9	6.46922e+06	444411	0	55911.7	116219	99695	99695	1.11187	31075.4	99695	94693.7	55248.1	0.31303	0.489058	6.64253
O43592	XPOT_HUMAN	O43592	XPOT;XPO3	hsa:11260	1.01454e+06	820022	891598	824658	2.68019e+06	1.01372e+06	2.87913e+06	792668	1.0494e+06	965414	1.05574e+06	782786	650156	893139	633194	1.00523e+06	749327	1503113	644189	715020	1.8663e+06	1.01039e+06	2.03083e+06	0.521653	0.672285	1.1571
O43598	DNPH1_HUMAN	O43598	DNPH1;C6orf108;RCL;dJ330M21.3	hsa:10591	2583620	3.12891e+06	3955048	2.76448e+06	3.55531e+06	2.39202e+06	2.50143e+06	3.05073e+06	2.82215e+06	3.68543e+06	1.70176e+06	1.78475e+06	1.80262e+06	2.18919e+06	2186198	1.60065e+06	2.67491e+06	1.76706e+06	1.32194e+06	2.62199e+06	2.6822e+06	3157181	2.27522e+06	0.0276487	0.0950974	1.28087
O43615	TIM44_HUMAN	O43615	TIMM44;MIMT44;TIM44	hsa:10469	1.90848e+06	1.91743e+06	2.76399e+06	1.86335e+06	1.96498e+06	1775188	2309606	1.63671e+06	3.2109e+06	2140388	1.61592e+06	1419931	1966381	1.5869e+06	2.04145e+06	2.46071e+06	2.13186e+06	1.85392e+06	3337451	1.78011e+06	1.54607e+06	1.88013e+06	1.71106e+06	0.962766	0.978729	1.00838
O43617	TPPC3_HUMAN	O43617	TRAPPC3;BET3;CDABP0066	hsa:27095	1282256	1.3579e+06	1291325	1.36612e+06	1.38937e+06	1.29257e+06	1.85162e+06	1.21774e+06	1.13871e+06	1.23827e+06	1.2203e+06	1.60418e+06	1.52116e+06	1.22618e+06	1.65278e+06	1.14207e+06	1.25429e+06	1.24941e+06	995157	1.06906e+06	1.11962e+06	1.31201e+06	1.00589e+06	0.167277	0.327482	1.09954
O43633	CHM2A_HUMAN	O43633	CHMP2A;BC2;CHMP2;BC-2;VPS2;VPS2A	hsa:27243	1070872	975052	1.13199e+06	1.16941e+06	1.47933e+06	1.11394e+06	1.20642e+06	1.27623e+06	786951	696331	1.11598e+06	1.29642e+06	955480	931822	938849	602126	758027	981690	849272	646916	790493	1.051e+06	880201	0.0028605	0.0167584	1.30079
O43639	NCK2_HUMAN	O43639	NCK2;GRB4;NCKbeta	hsa:8440	671786	683242	489645	403528	690964	475440	422563	388913	371798	497974	796401	478850	477205	551248	393114	1.29153e+06	508096	601643	457619	438532	431415	471305	499195	0.774902	0.856262	0.954137
O43657	TSN6_HUMAN	O43657	TSPAN6;TM4SF6;UNQ767/PRO1560;T245;TSPAN-6	hsa:7105	1.00127e+06	1.14464e+06	1.0202e+06	1.22657e+06	1.36947e+06	2.21456e+06	582922	1.44112e+06	870161	1.24254e+06	808384	153565	192392	902303	119478	290880	594220	65984.4	714362	947096	879243	966486	661476	0.00963956	0.0443025	1.89232
O43660	PLRG1_HUMAN	O43660	PLRG1;Cwc1;PRL1;PRP46;PRPF46;TANGO4	hsa:5356	1.54024e+06	1.593e+06	1.60076e+06	1.69968e+06	1616017	1.60475e+06	1.14629e+06	1.20416e+06	1631700	2.11386e+06	1.09357e+06	1.00044e+06	995269	1.6384e+06	1.23435e+06	1.88786e+06	1.64713e+06	1.3147e+06	1.7791e+06	1.73148e+06	1.63401e+06	1461009	1.7256e+06	0.628853	0.756425	0.959441
O43665	RGS10_HUMAN	O43665	RGS10	hsa:6001	1.15037e+06	959130	722496	1.11601e+06	924993	611752	1.40512e+06	413479	634162	644521	447382	1.17464e+06	598669	721005	449201	480643	717512	587143	349575	811780	1.11187e+06	2.27133e+06	882030	0.85553	0.911202	1.04153
O43670	ZN207_HUMAN	O43670	ZNF207;BUGZ;BuGZ;hBuGZ	hsa:7756	3.00105e+06	2.91112e+06	3297203	2.98671e+06	4170156	2531024	2.20919e+06	2787966	3.37571e+06	4.162e+06	2.10885e+06	2.01049e+06	1958059	3.22698e+06	2.6542e+06	2.9642e+06	3471280	2.91422e+06	3.55117e+06	3246439	3.41304e+06	3.20042e+06	3381162	0.606878	0.740522	0.959027
O43674	NDUB5_HUMAN	O43674	NDUFB5;CISGDH;SGDH	hsa:4711	1.34781e+06	1.33573e+06	1.02935e+06	1.16967e+06	1.44005e+06	1.291e+06	1.38368e+06	1.75376e+06	1.0872e+06	1.43211e+06	1.01714e+06	1.42506e+06	1.31677e+06	1.0626e+06	1.28579e+06	723869	932328	1.15704e+06	1.76621e+06	1.12564e+06	1.44247e+06	1.07763e+06	1.2097e+06	0.253651	0.426858	1.09948
O43676	NDUB3_HUMAN	O43676	NDUFB3;B12;CI-B12	hsa:4709	2.02761e+06	2.018e+06	840351	1.66209e+06	1.89533e+06	1888256	1.65934e+06	2.78748e+06	1.48951e+06	1864199	1.86631e+06	2.11224e+06	2.70116e+06	1.97569e+06	2.17888e+06	3.08551e+06	2.18388e+06	1.8537e+06	3.89053e+06	2.30256e+06	2.92392e+06	1.79914e+06	2.36484e+06	0.0121254	0.0522974	0.743518
O43677	NDUC1_HUMAN	O43677	NDUFC1;KFYI	hsa:4717	622579	464314	311961	346635	411789	270438	274265	82238.1	195475	198206	173549	38126.1	587250	33382.2	93920.1	483640	354394	298014	642045	354394	354394	468884	228019	0.342979	0.516403	0.797035
O43678	NDUA2_HUMAN	O43678	NDUFA2;B8;CD14;CIB8	hsa:4695	1.89625e+06	1.85987e+06	899438	1.71458e+06	1626073	1.9702e+06	1.04978e+06	2.51947e+06	1.26258e+06	1.62133e+06	1.77713e+06	1.6423e+06	2.16157e+06	1.92564e+06	1.91781e+06	2705051	1.82504e+06	1.61743e+06	3.01174e+06	1.75619e+06	1.89936e+06	1.47831e+06	1976949	0.053527	0.152342	0.816417
O43681	ASNA_HUMAN	O43681	ASNA1;ARSA;TRC40;ARSA-I;ARSA1;ASNA-I;GET3;hASNA-I	hsa:439	3.55445e+06	3648154	3.69928e+06	3.77897e+06	3889055	3.57437e+06	4585747	3.79415e+06	3381281	3.62174e+06	4.11439e+06	4984074	4795201	4484854	4.12329e+06	4.99719e+06	4.17742e+06	4.08041e+06	3.76878e+06	4924746	4.77418e+06	4404059	4337812	0.00588335	0.0298986	0.874606
O43683	BUB1_HUMAN	O43683	BUB1;BUB1L;BUB1A;hBUB1	hsa:699	19404452	20043800	21357112	21984972	35989808	24447604	30244948	16722090	28164516	23472376	19453450	17206256	16412070	17400888	17652076	25726680	20797024	20388840	21694540	19317058	17300688	23671700	19193552	0.105435	0.240584	1.16273
O43684	BUB3_HUMAN	O43684	BUB3;BUB3L;hBUB3	hsa:9184	4855930	4.59615e+06	4.87307e+06	5018592	6668552	4.02145e+06	4.09941e+06	4.03575e+06	5.24172e+06	7.34497e+06	3454453	3.34154e+06	4.02732e+06	5119362	3.88284e+06	6355400	5007571	4189097	7.56454e+06	4937626	5323847	4710395	5.31532e+06	0.493111	0.650514	0.934831
O43687	AKA7A_HUMAN	O43687	AKAP7;AKAP15;AKAP18	hsa:9465	278179	288251	399827	399827	742902	741412	399827	289934	400074	399827	399827	58039	83050	221783	385500	193473	221783	221783	221783	85895	358018	224764	221783	0.00995105	0.0453506	1.80278
O43688	PLPP2_HUMAN	O43688	PLPP2;LPP2;PPAP2C;PAP-2c;PAP2-g	hsa:8612	455850	650998	1.34035e+06	1.51657e+06	934271	243938	851052	1.0137e+06	799871	921033	295004	820239	0	317546	180234	200374	448917	206579	424623	516770	517811	974529	480468	0.00442358	0.0239004	2.11409
O43707	ACTN4_HUMAN	O43707	ACTN4;ACTININ-4;FSGS;FSGS1	hsa:81	20574544	17370092	16050159	14609585	10429155	15268219	24381656	23410460	15256185	17048882	25850256	20534640	23238330	14327958	15356789	23955678	15031412	33082432	21143102	14653149	14213456	15975548	15206766	0.895082	0.936413	0.981573
O43708	MAAI_HUMAN	O43708	GSTZ1;MAAI;GSTZ1-1;MAI	hsa:2954	696630	1.0467e+06	1.43073e+06	563591	738059	855940	821333	1.00331e+06	1.25644e+06	1.19427e+06	680718	1.05543e+06	988218	565729	817799	1.13214e+06	944922	576514	1.05332e+06	717052	1545470	1.39417e+06	820356	0.90254	0.941518	0.985049
O43709	BUD23_HUMAN	O43709	BUD23;MERM1;WBSCR22;HUSSY-03;PP3381;HASJ4442;HUSSY-3;WBMT	hsa:114049	175987	250246	485144	497664	328009	329714	344834	67717.2	297490	451008	225309	0	341805	36577.6	150968	430399	174411	189207	417321	144847	185655	314340	189836	0.365795	0.537293	1.22909
O43715	TRIA1_HUMAN	O43715	TRIAP1;15E1.1;HSPC132;MDM35;P53CSV;WF-1	hsa:51499	464708	537162	941644	457999	793708	436841	808813	568754	1.04089e+06	993212	360918	234022	316126	285439	274518	346275	240064	178581	681469	264891	382808	178338	328360	0.00200978	0.0127277	2.01392
O43716	GATC_HUMAN	O43716	GATC;15E1.2	hsa:283459	341826	337432	546117	278786	442041	581772	683449	282448	560308	462431	255718	165609	176719	355034	239043	355566	191665	189750	513782	228522	277149	323852	386792	0.0482171	0.141143	1.39797
O43719	HTSF1_HUMAN	O43719	HTATSF1;TAT-SF1;TATSF1;dJ196E23.2	hsa:27336	1.11828e+06	1.10273e+06	1.14906e+06	1.18321e+06	1.49417e+06	1.22795e+06	991079	1.252e+06	1.34175e+06	1.12494e+06	1.37738e+06	691974	948638	1.04659e+06	709298	921275	866786	623128	840906	912562	1.10063e+06	1.11587e+06	1.07722e+06	0.00404505	0.0222606	1.26768
O43731	ERD23_HUMAN	O43731	KDELR3;ERD2L3	hsa:11015	240714	127175	107204	372333	191722	124721	173609	94177.6	156465	24454.9	46463.8	122882	441832	285908	279244	586277	155474	298788	733720	362686	477119	227881	256471	0.0015253	0.0101115	0.397873
O43734	CIKS_HUMAN	O43734	TRAF3IP2;C6orf2;C6orf4;C6orf5;C6orf6;ACT1;CANDF8;CIKS;PSORS13	hsa:10758	161966	295460	349509	290633	171690	25127.7	151635	231687	61854.2	539354	102214	216467	0	62027.9	76121.8	77157.9	148549	36466.7	65531.7	95374.4	77975.8	59341.8	138792	0.0057287	0.0292222	2.84369
O43741	AAKB2_HUMAN	O43741	PRKAB2	hsa:5565	264945	170988	102958	19084.2	3376.64	36458.4	8233.89	38050	129.167	62295	145527	136285	444706	0	0	264118	0	752282	356352	0	58536	49343.5	37857.5	0.247431	0.42054	0.461476
O43747	AP1G1_HUMAN	O43747	AP1G1;ADTG;CLAPG1	hsa:164	1338129	1.66894e+06	1549382	1625723	2.27297e+06	2.0209e+06	1.6658e+06	1.1215e+06	1.7773e+06	1.20056e+06	1.67928e+06	1350506	1.69004e+06	1.11023e+06	1.76005e+06	1.52621e+06	1.30059e+06	857441	1.02141e+06	1133599	1.39445e+06	2.00881e+06	1.26185e+06	0.105572	0.240622	1.17262
O43752	STX6_HUMAN	O43752	STX6	hsa:10228	533555	657780	903098	993005	886133	712409	523624	883122	1.42308e+06	439861	785980	459575	450598	499604	413825	895474	344784	302189	544802	393776	557111	731436	471014	0.0151472	0.061846	1.50491
O43759	SNG1_HUMAN	O43759	SYNGR1	hsa:9145	196813	192796	147476	130333	44173	68528.7	16679.4	593996	376868	266060	58369.2	971631	287678	982949	296147	363897	215640	257981	556443	464857	502376	429691	240946	0.132471	0.280698	0.61071
O43760	SNG2_HUMAN	O43760	SYNGR2;UNQ352/PRO615	hsa:9144	3.34158e+06	3.7326e+06	3.93833e+06	3.71792e+06	6714551	3827238	5132196	4075730	6974806	2122070	3876553	2.09766e+06	2.49205e+06	2.04855e+06	2.04506e+06	2.30963e+06	2.46997e+06	1756364	2604112	2.08159e+06	3.30268e+06	3609129	2.62125e+06	0.00340182	0.0193027	1.66135
O43765	SGTA_HUMAN	O43765	SGTA;SGT;SGT1;alphaSGT;hSGT	hsa:6449	1923360	2.33158e+06	2.80839e+06	2.26875e+06	3158028	2164260	3.41723e+06	1.44439e+06	1.9892e+06	3.16849e+06	2085335	1.51989e+06	1.41714e+06	2.03817e+06	1.87425e+06	1416666	1.56817e+06	1.4991e+06	1820585	1.55081e+06	2414682	2.16341e+06	2.32227e+06	0.0253013	0.0887931	1.29061
O43768	ENSA_HUMAN	O43768	ENSA;ARPP-19e	hsa:2029	2.43503e+06	2.16834e+06	3.09533e+06	3.39998e+06	2.9504e+06	2.59589e+06	2.94264e+06	3399166	3.18629e+06	3.28588e+06	2578367	4.08867e+06	1.80739e+06	2.84671e+06	2.26371e+06	2.20296e+06	2594413	2.22503e+06	2192067	2646779	2.2814e+06	2.64213e+06	2220019	0.00160508	0.0105519	1.27747
O43772	MCAT_HUMAN	O43772	SLC25A20;CAC;CACT	hsa:788	1.17159e+06	1094561	944045	1.27528e+06	798340	714904	511050	900996	772220	684506	753363	1.0127e+06	1.03079e+06	667771	954713	845136	729379	772440	1.14837e+06	684280	631375	684882	730867	0.345896	0.519638	1.09768
O43776	SYNC_HUMAN	O43776	NARS;ASNRS;NARS1	hsa:4677	5665928	7035647	7.00835e+06	6.76004e+06	6018312	8474450	9596926	6527666	7.01405e+06	5.54297e+06	4.90233e+06	4.5072e+06	4.37806e+06	4.90671e+06	5342027	4.87837e+06	5473700	5355550	3662831	4.90425e+06	5119562	6.51399e+06	5.01e+06	0.00434284	0.0235312	1.30464
O43790		O43790	KRT86;KRTHB6;HB6;Hb1;K86;KRTHB1;MNX	hsa:3892	335988	268563	451045	397274	242475	331154	276796	399942	534922	766652	215648	306494	837678	638077	400047	897102	530776	458830	690020	353396	754831	313243	523414	0.0122793	0.0527694	0.648654
O43791	SPOP_HUMAN	O43791	SPOP;BTBD32;TEF2	hsa:8405	756899	555454	364307	473106	488140	511210	433686	511210	362809	1.05806e+06	108425	511210	0	0	0	0	0	0	0	0	0	0	0	1e-06	9.22546e-06	#NUM!
O43795	MYO1B_HUMAN	O43795	MYO1B;myr1	hsa:4430	1.84842e+06	1.96531e+06	1689391	1.09105e+06	1.64498e+06	1.76869e+06	1.25997e+06	1.58539e+06	1732833	2.55489e+06	760396	958118	1.80193e+06	1.63699e+06	587868	3.03992e+06	1.28622e+06	1.5955e+06	3034120	1.39917e+06	805402	1.48192e+06	1.11608e+06	0.858759	0.913064	0.972038
O43805	SSNA1_HUMAN	O43805	SSNA1;NA14;N14;NA-14	hsa:8636	476730	555114	333807	365160	573368	313848	1.35871e+06	83788	294868	200064	121594	438787	366794	324416	308320	328169	308709	202458	170203	201720	232596	198888	212209	0.114326	0.25393	1.64286
O43808	PM34_HUMAN	O43808	SLC25A17;PMP34	hsa:10478	88359.2	131749	126710	129047	156782	110743	670469	126414	140230	98477.3	115061	112215	522884	154874	183750	88745.3	35499.7	38833	1.6864e+06	66812.1	253994	239808	128850	0.365765	0.537293	0.540831
O43809	CPSF5_HUMAN	O43809	NUDT21;CFIM25;CPSF25;CPSF5	hsa:11051	5.48128e+06	4.74032e+06	5208766	4810204	6904624	3.97765e+06	4.35982e+06	4.02864e+06	5.47333e+06	7.93665e+06	3.20487e+06	3276782	4670148	5.54125e+06	4238078	6891461	6.1363e+06	4418362	6895437	5.42025e+06	5640258	4.47019e+06	5.93658e+06	0.296583	0.473084	0.903654
O43813	LANC1_HUMAN	O43813	LANCL1;GPR69A;p40	hsa:10314	2020434	2.14324e+06	2.27445e+06	1.58672e+06	2.59905e+06	2.1521e+06	1072198	2.9261e+06	1.40235e+06	4.2975e+06	3.55578e+06	2273180	1.4917e+06	2090552	1.8681e+06	1.72703e+06	2.36585e+06	2.85386e+06	1.41526e+06	2.28521e+06	2.84902e+06	1634674	2.46073e+06	0.384308	0.555118	1.12597
O43815	STRN_HUMAN	O43815	STRN;PPP2R6A;SG2NA	hsa:6801	707827	621788	748888	823591	1250217	832480	777600	941043	824955	570096	961237	803564	837239	648481	926961	787846	527309	776055	587956	3.87505e+06	809314	696984	833690	0.490751	0.648663	0.799632
O43818	U3IP2_HUMAN	O43818	RRP9;RNU3IP2;U355K;U3-55K	hsa:9136	876187	623825	783190	446497	920101	606047	1117754	397083	790350	1.12169e+06	323102	561236	471248	891901	681100	990226	709981	645806	1.13615e+06	745929	811994	742562	886544	0.416753	0.582398	0.901267
O43819	SCO2_HUMAN	O43819	SCO2;CEMCOX1;MYP6;SCO1L	hsa:9997	638732	357083	676896	806636	788226	303797	594373	446437	525693	229557	297950	31204.8	289131	134822	259517	212300	177290	192200	293320	105936	124523	249315	183657	0.0022113	0.0137112	2.35006
O43822	CF410_HUMAN	O43822	C21orf2;LRRC76;YF5/A2	hsa:755	511136	613091	433298	392454	254710	548319	119356	160542	358416	616326	373082	576926	30311.6	435273	1.08862e+06	42906	433813	76550.3	215459	175604	528359	386084	358369	0.50844	0.66327	1.20501
O43823	AKAP8_HUMAN	O43823	AKAP8;AKAP95;AKAP_95;AKAP-8;AKAP-95	hsa:10270	339445	337713	302621	397506	559092	332214	1.18161e+06	331440	436028	668124	264767	62487.8	195285	193916	102524	389093	263422	284872	594096	218978	406453	292368	467893	0.191781	0.357818	1.40181
O43824	GTPB6_HUMAN	O43824	GTPBP6;PGPL	hsa:8225	183876	126322	318000	282587	75755.6	147733	30523	147111	190364	392451	165950	92622.8	210411	359126	196741	279465	214460	117858	240320	194163	124375	258899	150239	0.369788	0.540893	0.841349
O43826	G6PT1_HUMAN	O43826	SLC37A4;G6PT;G6PT1;PRO0685;TRG19;G6PT2;G6PT3;GSD1b;GSD1c;GSD1d;TRG-19	hsa:2542	883804	954646	607700	837020	1117118	1.09368e+06	1.05197e+06	1822283	827643	782942	743694	491953	1.18119e+06	370040	425181	586730	424804	344221	919472	565590	614158	443125	632224	0.0116662	0.050825	1.57989
O43837	IDH3B_HUMAN	O43837	IDH3B;RP46	hsa:3420	2.7619e+06	2445258	3189181	1.89438e+06	2.03474e+06	2415462	2734381	1.88906e+06	3.23086e+06	2.15808e+06	2.66011e+06	1.72105e+06	2.3204e+06	1.37619e+06	1389505	1.98822e+06	1.14914e+06	1.78273e+06	2.29589e+06	1.07993e+06	1.25696e+06	2.12972e+06	1.55714e+06	0.00107909	0.0076518	1.45732
O43847	NRDC_HUMAN	O43847	NRDC;NRD1;hNRD1;hNRD2	hsa:4898	1.27983e+06	1.54814e+06	1.06788e+06	1.68881e+06	2645591	1.41433e+06	2.49455e+06	1.51727e+06	1440190	787682	628493	803130	1.1828e+06	1.24655e+06	839121	756998	1.05561e+06	674506	602347	905725	1.32269e+06	1.19154e+06	1.13887e+06	0.0370957	0.117178	1.45399
O43852	CALU_HUMAN	O43852	CALU	hsa:813	6221605	7042916	6541904	7.30623e+06	5624066	6026977	7.84736e+06	8982215	7968979	6.53239e+06	8.29232e+06	12877199	9395902	10161066	6176503	11167873	8888861	11095313	12641825	8493390	10071264	6908774	10111227	0.0233947	0.0836797	0.795902
O43861	ATP9B_HUMAN	O43861	ATP9B;ATPIIB;NEO1L;HUSSY-20;ATPASEP;hMMR1	hsa:374868	297680	260716	249438	475977	420268	573500	365397	266158	52906.9	242579	263149	210279	259905	240800	170098	277293	91481.1	190306	214999	192720	175669	237941	154890	0.0248514	0.0877471	1.52828
O43865	SAHH2_HUMAN	O43865	AHCYL1;DCAL;IRBIT;XPVKONA;PPP1R78;PRO0233	hsa:10768	3296842	3.48046e+06	2.39e+06	3.76428e+06	4.53111e+06	6215437	3.22244e+06	3.67395e+06	3.86456e+06	2.49729e+06	3.84385e+06	2.90175e+06	2.70669e+06	2.64473e+06	3448923	2628802	3.00536e+06	2.35924e+06	2.07409e+06	3.16154e+06	4.01468e+06	4.46041e+06	3.32476e+06	0.138078	0.289098	1.18365
O43866	CD5L_HUMAN	O43866	CD5L;API6;UNQ203/PRO229;AIM;CT-2;PRO229;SP-ALPHA;Spalpha;hAIM	hsa:922	120158	72332.7	65668.6	109001	139104	588763	1.61329e+06	866871	121963	97865.8	22153.1	3193036	1.86131e+06	3.20213e+06	1.12289e+06	1902251	1.95124e+06	676932	1.40037e+06	1.07011e+06	3.79832e+06	291157	2.08751e+06	0.0102187	0.0462952	0.33185
O43896	KIF1C_HUMAN	O43896	KIF1C;KIAA0706;LTXS1;SATX2;SAX2;SPAX2;SPG58	hsa:10749	182739	201524	147955	340313	189610	304425	240201	178240	252699	155399	186284	43843.4	173321	120202	241041	136819	239750	202962	178389	294280	177543	264173	163668	0.914583	0.948349	1.0133
O43909	EXTL3_HUMAN	O43909	EXTL3;EXTL1L;EXTR1;KIAA0519;BOTV;REGR;RPR	hsa:2137	177613	387077	766071	299764	316198	108984	155796	151918	203915	198877	74852.8	14204	965200	8290.49	112860	1.59309e+06	115046	292831	336313	37581.7	130199	312512	172821	0.409893	0.578174	0.642015
O43913	ORC5_HUMAN	O43913	ORC5;ORC5L;ORC5P;ORC5T;PPP1R117	hsa:5001	182918	216745	223671	251980	266965	116825	254751	164878	280613	337107	71420.5	133809	76218.8	161438	92416	228317	88327.8	77145.7	194112	140040	136060	160183	164163	0.0171776	0.067579	1.51026
O43914	TYOBP_HUMAN	O43914	TYROBP;DAP12;KARAP;PLOSL	hsa:7305	547026	651340	381137	665215	905182	715506	443761	45344.2	558710	91790.9	458743	1.51177e+06	2.54613e+06	184261	591613	429468	0	360577	167247	0	235472	396924	119322	0.616649	0.747143	1.27096
O43920	NDUS5_HUMAN	O43920	NDUFS5;CI-15k;CI15K	hsa:4725	3.2808e+06	3.35584e+06	1148677	2511369	3.84247e+06	2808900	2.2535e+06	3.45653e+06	1.9505e+06	2568477	2.35721e+06	2.68946e+06	3.2094e+06	2.84249e+06	2.60018e+06	3.45967e+06	2.74883e+06	2.49299e+06	4530211	2.53617e+06	2.97791e+06	2.14297e+06	2.79861e+06	0.393223	0.563646	0.913387
O43924	PDE6D_HUMAN	O43924	PDE6D;PDED;JBTS22	hsa:5147	731891	811950	516827	735246	565986	525252	790489	524568	275038	725241	769338	835732	664086	975139	490168	898059	665534	951250	750286	666616	789123	883058	945034	0.0537999	0.152865	0.824687
O43929	ORC4_HUMAN	O43929	ORC4;ORC4L;ORC4P	hsa:5000	330491	465464	487605	482300	709109	433558	560850	384707	540408	658237	289917	133275	129567	430089	307537	517053	420143	284364	328540	389172	311916	504350	381846	0.119703	0.26171	1.25346
O43933	PEX1_HUMAN	O43933	PEX1;HMLR1;PBD1A;PBD1B;ZWS;ZWS1	hsa:5189	102880	122478	104088	96552.6	85400.5	227186	149382	254116	123115	25304.3	117814	275214	73219.6	64131.7	194850	189829	130911	36760.7	175761	231294	163730	114105	35437.9	0.690726	0.800746	1.09447
O60216	RAD21_HUMAN	O60216	RAD21;HR21;KIAA0078;NXP1;SCC1;CDLS4;HRAD21;MCD1;hHR21	hsa:5885	2.36496e+06	1.76508e+06	1.52669e+06	1.6715e+06	1.79884e+06	1.44959e+06	1.65381e+06	1.15201e+06	1.69642e+06	2336714	1.14564e+06	1.2427e+06	1633868	1.76057e+06	1.21073e+06	2.58925e+06	1.97835e+06	1512941	3.77893e+06	1.61021e+06	1.75252e+06	1670059	2.32762e+06	0.192252	0.358344	0.831779
O60218	AK1BA_HUMAN	O60218	AKR1B10;AKR1B11;AKR1B12;ALDRLn;ARL-1;ARL1;HIS;HSI	hsa:57016	70246.3	175535	52484.1	36024.9	65003.7	944553	2.27119e+06	55551.2	205921	0	460679	8274.94	109871	65102.8	534798	322361	100473	156131	7388.96	83174.7	102407	146886	88852.9	0.312293	0.488562	2.31934
O60220	TIM8A_HUMAN	O60220	TIMM8A;DDP;DDP1;TIM8A;DFN1;MTS;TIM8	hsa:1678	1.44325e+06	1.33037e+06	2115242	1.50894e+06	1.51483e+06	1.02771e+06	1.70743e+06	1.46825e+06	2.76425e+06	2025425	1.34441e+06	660637	1.19715e+06	868818	1.04742e+06	1.67722e+06	1.22243e+06	925142	2.21439e+06	1.1902e+06	1.2877e+06	1.00817e+06	1.11481e+06	0.105562	0.240622	1.2604
O60229	KALRN_HUMAN	O60229	KALRN;DUET;DUO;HAPIP;TRAD;ARHGEF24;CHD5;CHDS5	hsa:8997	20446.6	12192.1	5586.81	11722.1	40642.1	287940	80028.7	87892.1	93270.4	0	37340.4	218445	115468	5273.55	0	1.15219	0	475742	19053	5621.3	323803	18229.4	342745	0.463684	0.625782	0.628577
O60231	DHX16_HUMAN	O60231	DHX16;DBP2;DDX16;KIAA0577;PRP2;PRO2014;PRP8;PRPF2;Prp2	hsa:8449	774793	857282	613968	566022	772386	633948	1.01536e+06	467243	476550	718320	484773	404195	503699	1501121	1.03868e+06	722190	737641	366700	627369	625061	982004	779476	699689	0.235556	0.408376	0.831362
O60232	ZNRD2_HUMAN	O60232	SSSCA1;p27	hsa:10534	313502	377479	480875	368270	549560	451699	960651	667102	495550	340325	671458	642483	438059	674618	1.13814e+06	456705	449536	346773	451062	848967	393482	460859	655913	0.60669	0.740461	0.91737
O60234	GMFG_HUMAN	O60234	GMFG;GMF-GAMMA	hsa:9535	3.49839e+06	3387671	2817127	2.70166e+06	3.6738e+06	2.83589e+06	3.45719e+06	1.8838e+06	2.73576e+06	2464020	3.14365e+06	4.42487e+06	3.76901e+06	1.73446e+06	2146536	1.95642e+06	1.679e+06	2.23065e+06	1.48758e+06	1.52386e+06	1.65944e+06	3.33185e+06	2.04622e+06	0.00418485	0.0228044	1.44021
O60237	MYPT2_HUMAN	O60237	PPP1R12B;MYPT2	hsa:4660	1.64403e+06	185913	91922.1	63950	49048.4	285399	386005	286018	0	285399	100912	46193.8	181702	132025	606456	1.05456e+06	146555	3293479	533570	39692	54450.9	270766	357767	0.319986	0.495427	0.470602
O60238	BNI3L_HUMAN	O60238	BNIP3L;BNIP3A;BNIP3H;NIX;BNIP3a	hsa:665	121756	223649	191140	370898	519208	254143	23208.1	119362	258685	984503	780017	298007	345158	317834	519686	470370	271135	233525	231370	368501	307845	499191	350301	0.901841	0.941075	0.970441
O60244	MED14_HUMAN	O60244	MED14;ARC150;CRSP2;CXorf4;DRIP150;EXLM1;RGR1;TRAP170;CRSP150;CSRP	hsa:9282	193671	176003	179265	173001	156094	193099	237878	125564	305159	335088	193963	95154.7	101706	265299	171198	301365	226944	171373	264976	263801	200625	180652	200782	0.524008	0.674222	0.922606
O60245	PCDH7_HUMAN	O60245	PCDH7;BHPCDH;BH-Pcdh;PPP1R120	hsa:5099	170205	174376	477656	354830	306502	141670	877854	379717	158218	200556	392202	330344	40768.2	148146	80653.6	372049	256224	177226	241004	112029	341737	133905	382125	0.0947285	0.223696	1.58968
O60256	KPRB_HUMAN	O60256	PRPSAP2;PAP41	hsa:5636	2.77801e+06	1778397	2.14289e+06	1.35958e+06	1.6437e+06	1.66994e+06	1.33182e+06	2.38075e+06	2.08075e+06	1946022	2.12654e+06	3077278	1.08565e+06	1.9179e+06	1.81159e+06	1.06766e+06	2.01127e+06	1.06886e+06	1037183	1.35176e+06	2.01282e+06	1715669	1.9677e+06	0.0257519	0.0899974	1.30744
O60262	GBG7_HUMAN	O60262	GNG7;GNGT7	hsa:2788	12702740	13873.9	2.00726e+06	14832.9	188058	132723	2.00726e+06	4453635	2.00726e+06	70543.7	242668	246252	184610	429630	180100	906967	466561	59323.8	789673	3.09737e+06	306887	41266.7	284744	0.219767	0.390172	3.27248
O60264	SMCA5_HUMAN	O60264	SMARCA5;SNF2H;WCRF135;ISWI;hISWI;hSNF2H	hsa:8467	1.34651e+06	1.12407e+06	1.4772e+06	1.26366e+06	1.6431e+06	1.29045e+06	1957079	1.51555e+06	1.38853e+06	2.43334e+06	669806	1.1148e+06	1.68322e+06	2137213	1.29412e+06	2.96753e+06	1703145	1.12926e+06	3.36411e+06	1.80697e+06	1.3529e+06	1.17558e+06	1.64833e+06	0.133309	0.281911	0.779215
O60266	ADCY3_HUMAN	O60266	ADCY3;KIAA0511;AC-III;AC3	hsa:109	58611	73627.9	31585.5	14725.4	26277.5	20308.2	118689	100119	122576	95583.2	218522	590283	227075	231448	304281	31801.4	177074	201785	327669	221765	89980.3	14803.7	179234	0.295763	0.472356	0.671842
O60268	K0513_HUMAN	O60268	KIAA0513	hsa:9764	158723	124609	124609	124609	0	235936	83155.2	124609	0	124609	132532	261920	286419	118683	634376	215047	215047	165097	55590.6	103322	163712	215047	193176	0.0997549	0.232272	0.579453
O60271	JIP4_HUMAN	O60271	SPAG9;HSS;KIAA0516;MAPK8IP4;SYD1;HLC6;CT89;HLC-6;HLC4;JIP-4;JIP4;JLP;PHET;PIG6	hsa:9043	676944	547486	654952	430654	752294	413997	900269	512873	789947	567737	705549	1.12623e+06	1.03299e+06	764433	1.41397e+06	710155	666103	743059	469616	691275	660708	777036	620734	0.291053	0.466874	0.866155
O60281	ZN292_HUMAN	O60281	ZNF292;KIAA0530;Nbla00365;ZFP292;ZN-16;Zn-15;bA393I2.3	hsa:23036	8203.61	56071.9	16900.4	27966.5	24753.1	5918.84	24753.1	24753.1	36394.9	46568.6	0	24753.1	0	0	0	0	0	0	0	0	0	0	0	1e-06	9.22546e-06	#NUM!
O60282	KIF5C_HUMAN	O60282	KIF5C;KIAA0531;NKHC2;CDCBM2;KINN;NKHC;NKHC-2	hsa:3800	6237565	3.37708e+06	5870010	6.50524e+06	9499809	5777782	18870938	4.63027e+06	5.86951e+06	7.76323e+06	3.56208e+06	12859094	4928347	3.83846e+06	2.56092e+06	6.08918e+06	6163054	5999821	12724145	3.53659e+06	5614182	2.28406e+06	4.72973e+06	0.157813	0.314796	1.42391
O60287	NPA1P_HUMAN	O60287	URB1;C21orf108;KIAA0539;NOP254;NPA1	hsa:9875	238195	138909	183336	155197	141050	69017.5	169859	84360.3	245993	278603	74257.3	28242.8	48350.6	121133	37308.7	159777	164746	125800	285322	9615.43	133199	117356	155244	0.390127	0.560623	1.21989
O60291	MGRN1_HUMAN	O60291	MGRN1;KIAA0544;RNF156	hsa:23295	766915	630584	167453	548389	148141	184166	89496	143236	112599	1162849	87599.9	58870.8	0	184037	149961	222247	139378	105695	113802	305675	797052	165886	117550	0.282057	0.457725	1.63327
O60292	SI1L3_HUMAN	O60292	SIPA1L3;KIAA0545;SPAL3;CTRCT45;SPAR3	hsa:23094	630957	447372	438962	455865	433440	576771	47105.7	369271	672518	376977	438104	753142	338615	1.14754e+06	478405	757280	1.17635e+06	301787	20489.8	108084	584.675	753667	1.72476e+06	0.410041	0.578212	0.759514
O60293	ZC3H1_HUMAN	O60293	ZFC3H1;CCDC131;KIAA0546;PSRC2;CSRC2	hsa:196441	52816.7	17126.8	9591.18	19953.9	13087.7	21098.4	18795.3	0	0	54022.7	25589.3	21098.4	24617.2	18881.5	25452.3	18881.5	41309.5	18881.5	0	18881.5	35069	5722.78	0	0.731811	0.828316	1.11741
O60294	TYW4_HUMAN	O60294	LCMT2;KIAA0547;TYW4;PPM2	hsa:9836	65852.3	71466.5	120449	62361.4	80183.5	50843.2	68106.6	22102	68106.6	91519.5	48181.5	68106.6	69768.5	63764	24074.3	69708.1	76025.9	69768.5	57894.6	69768.5	84958.4	111954	69768.5	0.857058	0.912453	0.97618
O60303	K0556_HUMAN	O60303	KIAA0556;JBTS26	hsa:23247	2636.68	226661	222984	4702.8	209991	88488.4	88488.4	88488.4	5970.03	510.046	122939	0	0	0	0	0	0	0	0	0	0	0	0	1e-06	9.22546e-06	#NUM!
O60306	AQR_HUMAN	O60306	AQR;KIAA0560;IBP160;fSAP164	hsa:9716	542731	407881	547615	355103	594455	913648	848410	324975	1.68678e+06	698496	290165	354529	599282	559628	427544	1.12178e+06	548805	527682	906174	588851	596842	411320	686477	0.975627	0.986769	0.994266
O60307	MAST3_HUMAN	O60307	MAST3;KIAA0561	hsa:23031	963363	881175	975685	1027603	1.6809e+06	836525	1053248	772953	1.00257e+06	1.01597e+06	1.1026e+06	1.00909e+06	827452	1.00237e+06	720686	966889	864192	628506	748720	703716	745478	853330	823271	0.00805004	0.0384165	1.27129
O60313	OPA1_HUMAN	O60313	OPA1;KIAA0567;BERHS;MGM1;MTDPS14;NPG;NTG;largeG	hsa:4976	1.38765e+06	1.32641e+06	1.81608e+06	1.31428e+06	1.19966e+06	1088648	1.00547e+06	1.28988e+06	1.85704e+06	1.58439e+06	1.53017e+06	1.26898e+06	1432995	1.14732e+06	1.12315e+06	1.44987e+06	1097339	1.24804e+06	1663485	1.00456e+06	1219747	1.20228e+06	1174076	0.158032	0.315037	1.11021
O60315	ZEB2_HUMAN	O60315	ZEB2;KIAA0569;SIP1;ZFHX1B;ZFX1B;HRIHFB2411;HSPC082;SIP-1;SMADIP1	hsa:9839	174938	85972.9	7174.81	0	0	0	48917	0	15933.8	80728.5	2841.67	0	97438.6	216055	406380	410125	363056	289101	361349	455744	392963	150883	372771	3.39437e-06	3.11934e-05	0.108593
O60318	GANP_HUMAN	O60318	MCM3AP;GANP;KIAA0572;MAP80;SAC3	hsa:8888	284646	358235	334223	301948	311763	1.26776e+06	220970	215978	326471	366128	331702	303104	344769	296722	251433	1.08589e+06	239383	59548	275739	250938	290151	292295	354242	0.694005	0.803144	1.13273
O60331	PI51C_HUMAN	O60331	PIP5K1C;KIAA0589;LCCS3;PIP5K-GAMMA;PIP5K1-gamma;PIP5Kgamma	hsa:23396	206841	165684	128685	166694	71324.5	72619.6	52656.3	112492	0	163785	220639	870278	819453	272806	280328	418930	322397	409707	271823	292156	404949	140288	323597	0.0492357	0.143285	0.517063
O60333	KIF1B_HUMAN	O60333	KIF1B;KIAA0591;KIAA1448;CMT2;CMT2A;CMT2A1;HMSNII;KLP;NBLST1	hsa:23095	134396	148067	153196	100337	258527	256514	186670	64602.3	189645	127180	153934	146219	130437	46083.3	122499	50632.5	72971.1	116989	75221.9	58648	64900.9	119771	60704.2	0.000829637	0.00609578	1.91471
O60337	MARH6_HUMAN	O60337	MARCH6;KIAA0597;RNF176;TEB4;DOA10;MARCH-VI	hsa:10299	110930	134064	190889	191308	210919	62420.8	467290	101676	179610	218899	142781	3596691	0	0	0	0	0	0	0	0	0	0	0	1e-06	9.22546e-06	#NUM!
O60341	KDM1A_HUMAN	O60341	KDM1A;AOF2;KDM1;KIAA0601;LSD1;BHC110;CPRF	hsa:23028	885490	1.21431e+06	1.32335e+06	1094548	1.33546e+06	1.11577e+06	1.06645e+06	834355	1.86563e+06	1.06372e+06	666739	1.04363e+06	808150	1.75022e+06	1.09042e+06	1.6231e+06	1.57069e+06	970231	1.45764e+06	1.72554e+06	1.76567e+06	1.19284e+06	1.56896e+06	0.0500168	0.14498	0.797738
O60343	TBCD4_HUMAN	O60343	TBC1D4;AS160;KIAA0603;NIDDM5	hsa:9882	427369	748801	437819	374816	656909	654452	70091.9	424766	328268	266199	871956	949758	800868	398999	412696	411689	276074	398833	325746	223975	314952	409671	580843	0.257977	0.431385	1.25015
O60353	FZD6_HUMAN	O60353	FZD6;FZ-6;FZ6;HFZ6;NDNC10	hsa:8323	291012	282166	250033	439319	88043.8	256616	72204	197874	577551	149597	103764	29428	123075	69902.7	46503.1	87124.4	36246	36150.9	193683	58880.4	208728	366698	126837	0.0725589	0.187889	1.85361
O60361	NDK8_HUMAN	O60361	NME2P1;NME2;NDKB;NDPK-B;NDPKB;NM23-H2;NM23B;PUF	hsa:4831	941703	1.42236e+06	2.72747e+06	2.73191e+06	3.39142e+06	2491203	4.80241e+06	2.48288e+06	2849281	2.19099e+06	1.86246e+06	1.83711e+06	1.67605e+06	1.86592e+06	1.79898e+06	2.09195e+06	1889799	1764467	1.05943e+06	1911480	2.14498e+06	2.03117e+06	1.90235e+06	0.0492593	0.143309	1.35344
O60427	FADS1_HUMAN	O60427	FADS1;FADSD5;D5D;FADS6;LLCDL1;TU12	hsa:3992	14208.2	53653.8	37680.3	57908.4	102932	115850	61370.8	61370.8	78436.1	45995	55021.1	52022.8	58481.1	25878.3	39752.7	21377.6	30980.2	161026	144771	86577.7	80015.9	109716	10265.8	0.631329	0.757961	0.878046
O60437	PEPL_HUMAN	O60437	PPL;KIAA0568	hsa:5493	2.11827e+06	721588	345343	1.09318e+06	463704	2.09689e+06	3.09891e+06	1046280	3.33161e+06	657170	1862523	716303	595253	507666	793966	301504	221151	353841	291984	275826	378936	605549	286511	0.00475213	0.0253296	3.4884
O60443	GSDME_HUMAN	O60443	GSDME;DFNA5;ICERE1;ICERE-1	hsa:1687	231352	140737	107057	112856	66731.7	285440	149226	69061.9	92528.7	706583	291711	1.67564e+06	1.09615e+06	501139	347673	701069	403491	1.3153e+06	232364	422199	219599	134003	420439	0.262707	0.43668	0.621656
O60449	LY75_HUMAN	O60449	LY75;CD205;CLEC13B;DEC-205;GP200-MR6;LY-75	hsa:4065	510150	497144	265616	133519	834542	1.62909e+06	225701	664829	135898	3111.2	307417	46227.5	148436	79549.9	46686.4	103244	82856.8	71809.7	147600	109230	211802	377876	201528	0.0482055	0.141143	3.04658
O60462	NRP2_HUMAN	O60462	NRP2;VEGF165R2	hsa:8828	60076.5	53110.9	111584	103527	58614.9	107961	367089	402729	64417.9	230479	408877	178951	0	221988	2.17494e+06	14708651	2.17494e+06	288390	0	0	2.17494e+06	5532.3	2.17494e+06	0.1542	0.310659	0.0822789
O60476	MA1A2_HUMAN	O60476	MAN1A2;MAN1B	hsa:10905	560640	545062	651806	779727	588647	660940	368072	731560	494679	252974	458700	438104	911793	293292	425695	645853	294401	405350	749358	257960	929351	553042	765461	0.794798	0.870545	0.960702
O60486	PLXC1_HUMAN	O60486	PLXNC1;VESPR;CD232;PLXN-C1	hsa:10154	118096	53908.6	20192	12343.8	40826.9	19690.2	20169.3	43088.7	5444.38	43088.7	93700.6	46515.4	126204	106617	46201.8	36550.8	40502.9	298481	59230.9	14351.9	737.656	46383.1	56292.5	0.243708	0.417302	0.569989
O60487	MPZL2_HUMAN	O60487	MPZL2;EVA;EVA1;UNQ606/PRO1192	hsa:10205	408330	512997	669645	948277	657613	1.00641e+06	1.70867e+06	1.55029e+06	1912379	645602	2.49835e+06	83805.8	84479.9	251512	998976	217262	258913	92862.1	358223	336452	733981	570445	579990	0.0118991	0.051485	2.57683
O60488	ACSL4_HUMAN	O60488	ACSL4;ACS4;FACL4;LACS4;MRX63;MRX68	hsa:2182	1028471	1484001	1.44049e+06	3075185	1.08951e+06	920036	1019632	2.58371e+06	2.08578e+06	447769	8498736	1.05552e+06	3.16073e+06	238462	3.56255e+06	491471	413496	66046.5	314148	252581	720638	1.8266e+06	621242	0.185895	0.351255	1.94276
O60493	SNX3_HUMAN	O60493	SNX3;Grd19;MCOPS8;SDP3	hsa:8724	2889171	2.44189e+06	2.24406e+06	2.08615e+06	2250369	2.33842e+06	4459689	2104020	1.94487e+06	3485427	2.86428e+06	4733022	4504650	3.53889e+06	2.93153e+06	3174600	3041650	4344476	3.85486e+06	3.08854e+06	3.7897e+06	2.22798e+06	3.47799e+06	0.0751757	0.192357	0.816889
O60496	DOK2_HUMAN	O60496	DOK2;p56DOK;p56dok-2	hsa:9046	178048	204713	150012	113979	100106	68636.3	246720	10498.4	79555	66171.7	238519	2.06452e+06	1.36977e+06	185698	387129	187563	58382.2	154211	47693.1	65507.2	72571.8	159256	180078	0.873765	0.922345	1.12558
O60499	STX10_HUMAN	O60499	STX10;SYN10;hsyn10	hsa:8677	608539	579176	290012	366493	545616	393023	816461	225301	524833	327249	254520	425943	319610	302679	317932	433272	233467	394556	624124	797521	334072	577453	292426	0.733695	0.829941	1.0613
O60502	OGA_HUMAN	O60502	MGEA5;HEXC;KIAA0679;MEA5;NCOAT;OGA	hsa:10724	935139	936188	1.0037e+06	1.19295e+06	837031	675290	486654	580736	965841	1.0813e+06	802638	1.1886e+06	1.08444e+06	728272	1.05524e+06	1.13733e+06	730431	634975	733235	975891	628842	986980	708110	0.68362	0.795879	1.04167
O60503	ADCY9_HUMAN	O60503	ADCY9;KIAA0520;AC9;ACIX	hsa:115	0	0	0	0	0	0	0	0	0	0	0	0	155730	112067	21624.3	63701.6	106815	68544	87325.3	92042.4	138212	228277	109680	1e-06	9.22546e-06	0
O60504	VINEX_HUMAN	O60504	SORBS3;SCAM1;SCAM-1;SH3D4	hsa:10174	1.70918e+06	1.18736e+06	575618	507711	619169	1.19464e+06	754972	1.15716e+06	857616	1.64621e+06	2.68265e+06	3.03099e+06	2.53015e+06	2.54723e+06	1.4768e+06	2278970	2.30642e+06	8.30024e+06	4719490	1.60255e+06	1.61368e+06	1.76628e+06	1918845	0.0404865	0.125045	0.46993
O60506	HNRPQ_HUMAN	O60506	SYNCRIP;HNRPQ;NSAP1;GRY-RBP;GRYRBP;HNRNPQ;HNRPQ1;PP68;hnRNP-Q	hsa:10492	10175103	11217383	11333088	12013455	12051687	10403195	9569928	10222694	13026369	18005242	9360923	9413301	8981952	13910890	11060196	14539437	14107748	11810903	13389142	13156101	13142743	11625822	14169506	0.144097	0.296791	0.89634
O60507	TPST1_HUMAN	O60507	TPST1;TANGO13A	hsa:8460	207092	149531	73596.3	84749.7	98673.4	98356	264771	0	102612	63872.5	139339	554046	792704	362660	215442	518634	225848	222091	536389	434104	374468	193049	362576	0.00310617	0.0179034	0.397263
O60508	PRP17_HUMAN	O60508	CDC40;EHB3;PRP17;PRPF17	hsa:51362	349291	4085690	10480603	3.78048e+06	9264156	324573	313337	544978	9182362	349105	187174	253786	544340	9687431	1.67338e+06	627458	769625	442212	1.37569e+06	8293563	860417	359693	4815835	0.713764	0.81616	1.21753
O60512	B4GT3_HUMAN	O60512	B4GALT3;beta4Gal-T3	hsa:8703	10881.2	4325.15	14501.4	3605.31	22432.9	10881.2	10881.2	18726.9	10881.2	10881.2	6907.88	5668.62	0	0	0	0	0	0	0	0	0	0	0	1e-06	9.22546e-06	#NUM!
O60513	B4GT4_HUMAN	O60513	B4GALT4;UNQ552/PRO1109;B4Gal-T4;beta4Gal-T4	hsa:8702	321257	289959	410241	383291	363652	349841	134538	312864	371746	224193	222961	470546	356249	410832	1.11159e+06	346096	476267	178468	487430	391041	223875	208627	148215	0.403614	0.572979	0.814494
O60516	4EBP3_HUMAN	O60516	EIF4EBP3;4E-BP3;4EBP3	hsa:8637	47690	120679	290985	81121.8	23268.3	105405	47176.4	154648	199863	550697	207875	67377.9	0	0	0	0	0	0	0	0	0	0	0	1e-06	9.22546e-06	#NUM!
O60518	RNBP6_HUMAN	O60518	RANBP6	hsa:26953	123428	194190	116128	140471	217590	110600	86236.2	106640	138414	140486	111032	80742.7	153495	168331	104285	413784	127787	162337	168006	199952	65883.4	136124	143231	0.215924	0.386092	0.77878
O60524	NEMF_HUMAN	O60524	NEMF;SDCCAG1;NY-CO-1	hsa:9147	619394	789895	864158	642700	1.07458e+06	871773	1.17126e+06	741012	779518	825026	733425	592206	676494	682780	602561	733082	556596	733257	559159	492779	696765	1.08863e+06	723053	0.0884187	0.213523	1.17906
O60547	GMDS_HUMAN	O60547	GMDS;GMD;SDR3E1	hsa:2762	1.75144e+06	3.15917e+06	2.67862e+06	2.3991e+06	6.10317e+06	3248384	632825	2.63798e+06	2.40599e+06	2.15558e+06	1797038	837679	608218	572499	795942	612050	734436	300538	463793	884175	1.04385e+06	3.25597e+06	752572	0.00372402	0.0207587	2.72575
O60551	NMT2_HUMAN	O60551	NMT2	hsa:9397	248843	131847	128124	74619.1	112415	99420.4	20665.3	12176.9	65981.5	304911	160025	100475	234034	245192	38164.1	471470	268065	316138	282330	294918	376712	388885	363354	0.000478062	0.00374134	0.407982
O60563	CCNT1_HUMAN	O60563	CCNT1;CCNT;CYCT1;HIVE1	hsa:904	191229	227366	307500	277823	574670	298344	334919	240215	381646	378435	166114	156011	258314	305874	235937	295273	259138	68415	348616	271963	199551	172886	233032	0.198572	0.366506	1.22301
O60566	BUB1B_HUMAN	O60566	BUB1B;BUBR1;MAD3L;SSK1;BUB1beta;Bub1A;MVA1;hBUBR1	hsa:701	414847	0	380998	40705.4	503803	124809	459661	230722	62422.2	0	319976	230722	0	0	0	0	0	0	0	0	0	0	0	1e-06	9.22546e-06	#NUM!
O60568	PLOD3_HUMAN	O60568	PLOD3;LH3	hsa:8985	1.92673e+06	2.7771e+06	2.73187e+06	3.97585e+06	920036	2.37755e+06	3.19166e+06	2.61366e+06	1.25769e+06	2.15117e+06	3.43569e+06	4.17966e+06	7.55098e+06	3.29478e+06	3.9891e+06	4.21055e+06	3.37114e+06	2.94628e+06	7188230	4538630	2420853	1.56144e+06	3057050	0.0442613	0.133346	0.655135
O60573	IF4E2_HUMAN	O60573	EIF4E2;EIF4EL3;4E-LP;4EHP;IF4e	hsa:9470	423137	325021	232379	236828	288740	175072	435959	168248	251467	237318	745055	163119	615962	629025	601200	725135	207152	932878	855789	1.31206e+06	1.28368e+06	984419	330507	0.00128886	0.00885322	0.398155
O60583	CCNT2_HUMAN	O60583	CCNT2;CYCT2	hsa:905	41234.4	6546.17	69995	66193.5	47579.4	15722.5	47579.4	47579.4	110404	44024	26516.1	47579.4	24206.3	108515	108515	0	108515	108515	179317	382962	49965.2	14639	108515	0.0872927	0.211609	0.43846
O60602	TLR5_HUMAN	O60602	TLR5;TIL3;MELIOS;SLE1;SLEB1	hsa:7100	11997.8	3143.73	8330.99	40413.8	4857.08	17996.7	10987.6	9231	12360.5	3864.78	5260.36	19881.8	0	0	0	0	0	0	0	0	0	0	0	1e-06	9.22546e-06	#NUM!
O60603	TLR2_HUMAN	O60603	TLR2;TIL4;CD282	hsa:7097	81004.5	93594.7	71658.5	55196.7	112556	180902	112672	96133.6	146620	32699.8	80907	88129.4	82904.4	33225	105936	0	67703.7	15008.9	284527	35893.2	15546.7	112219	23452.7	0.359293	0.531604	1.36018
O60609	GFRA3_HUMAN	O60609	GFRA3;UNQ339/PRO538/PRO3664;GDNFR3	hsa:2676	16258.9	185653	23529.7	45024.5	82053.8	12956.8	15224.5	38289.8	82053.8	308227	93320.7	82053.8	76013.3	64140.6	15863	76013.3	0	0	76013.3	76013.3	0	435468	16621.1	0.893621	0.936122	1.07947
O60610	DIAP1_HUMAN	O60610	DIAPH1;DIAP1;DFNA1;DIA1;DRF1;LFHL1;SCBMS;hDIA1	hsa:1729	2.12257e+06	3365294	2.30682e+06	3.62966e+06	2954953	2208862	3026917	1.86813e+06	2.57801e+06	2.99012e+06	1.89789e+06	2.1394e+06	2.68952e+06	1.35633e+06	2.63138e+06	1.64732e+06	1.42458e+06	1.64506e+06	1.55349e+06	1.45323e+06	2680667	2884612	2.45575e+06	0.0407684	0.125573	1.27098
O60613	SEP15_HUMAN	O60613	SELENOF;SEP15	hsa:9403	3117814	3.64621e+06	3.97822e+06	3.6214e+06	2.51864e+06	3.53397e+06	2502089	3780022	2980201	2697919	2.40717e+06	2.45368e+06	2.47482e+06	2.3271e+06	1753169	3.2736e+06	2753291	2.25142e+06	3758270	2.84598e+06	2.54564e+06	2.67721e+06	2.31831e+06	0.0575211	0.16016	1.1779
O60635	TSN1_HUMAN	O60635	TSPAN1;NET1;TM4C;TM4SF	hsa:10103	1.56738e+06	759231	557580	2.27364e+06	909580	563240	806297	455073	915034	45309.7	151327	585481	593758	363271	1.16541e+06	419674	1.09421e+06	0	445284	585718	604098	1416134	198014	0.437295	0.602066	1.27659
O60645	EXOC3_HUMAN	O60645	EXOC3;SEC6;SEC6L1;Sec6p	hsa:11336	628659	517934	464375	578320	618885	420486	412782	497030	475000	526221	500231	743260	430428	565260	562421	544422	512241	395669	444203	330999	526328	574658	461022	0.222484	0.393598	1.09417
O60658	PDE8A_HUMAN	O60658	PDE8A;HsT19550	hsa:5151	644145	463817	166827	258274	287561	53686.1	348948	184341	78467.9	422099	117015	74108.2	190193	62917.9	1.18506e+06	137312	99.8953	108221	135445	97508.4	60067.3	609215	338250	0.946687	0.969252	0.971524
O60664	PLIN3_HUMAN	O60664	PLIN3;M6PRBP1;TIP47;PP17	hsa:10226	3.73551e+06	5.93346e+06	3.728e+06	6.02965e+06	5.34557e+06	4.83681e+06	5432644	2.57983e+06	4241482	3.03451e+06	2.72423e+06	4790913	4328897	4412791	5.93536e+06	4.20132e+06	4733632	4.39321e+06	2.56349e+06	4.27226e+06	5495758	6.31786e+06	4.866e+06	0.51082	0.665187	0.932538
O60669	MOT2_HUMAN	O60669	SLC16A7;MCT2	hsa:9194	0	38232.1	32304.2	33517.8	0	33517.8	33517.8	82044.3	33517.8	0	14704.7	100857	62764	43520.4	91740.5	54352.4	21640.8	60605.7	7841.96	0	0	10457.6	29395.6	0.919925	0.951084	0.964368
O60673	REV3L_HUMAN	O60673	REV3L;POLZ;REV3	hsa:5980	0	0	0	0	0	0	0	0	0	0	0	0	632549	1.02659e+06	632549	353041	859516	632549	443283	632549	632549	453799	659068	1e-06	9.22546e-06	0
O60675	MAFK_HUMAN	O60675	MAFK;NFE2U;P18	hsa:7975	996510	2.11569e+06	1.39978e+06	3.31603e+06	649367	97751.4	247870	106049	244015	1.38726e+06	938462	295072	121423	31635.6	32707.5	101073	1.53865	45285.6	462481	42134.1	2697701	751283	801564	0.172393	0.333866	2.12511
O60678	ANM3_HUMAN	O60678	PRMT3;HRMT1L3	hsa:10196	105113	94869.6	229079	113497	216509	359216	387401	83304.8	173942	179425	92737.9	45436	54104.4	113470	56785.8	88098.2	104474	80202.5	132102	190657	136407	190873	142026	0.125175	0.269452	1.47933
O60684	IMA7_HUMAN	O60684	KPNA6;IPOA7;KPNA7	hsa:23633	1.93387e+06	1.95974e+06	1670292	1.99943e+06	2064386	1629880	3.06753e+06	1661623	1.82962e+06	1.91528e+06	1.62553e+06	1.92347e+06	4607356	1.74452e+06	1.68712e+06	3.18382e+06	1.92953e+06	4145593	5.60006e+06	1.90135e+06	1780853	2105541	1.80373e+06	0.0821608	0.203803	0.699934
O60701	UGDH_HUMAN	O60701	UGDH;GDH;UDP-GlcDH;UDPGDH;UGD	hsa:7358	10259816	6.88873e+06	8.14046e+06	10000217	9594700	12607062	4.8099e+06	14472862	8686592	9786574	5.80174e+06	12860169	6.75933e+06	7.48202e+06	7035648	5.35811e+06	9557132	5.23257e+06	9684936	7.38885e+06	12280083	11389764	9981128	0.321726	0.496453	1.13312
O60704	TPST2_HUMAN	O60704	TPST2;TANGO13B	hsa:8459	100208	147030	437714	315849	260610	265423	265955	250529	289850	368524	235201	254566	325545	134131	187295	142012	104712	77723.1	233490	169294	186637	73857.1	182345	0.00684117	0.0337368	1.61004
O60711	LPXN_HUMAN	O60711	LPXN;LDLP;LDPL	hsa:9404	660885	680168	233929	284321	810420	182412	540574	166825	248238	247857	435674	1.09171e+06	898743	300016	117747	324412	405581	501112	314947	162121	283023	565562	312424	0.441051	0.605859	1.22268
O60716	CTND1_HUMAN	O60716	CTNND1;KIAA0384;CAS;CTNND;P120CAS;P120CTN;p120;p120(CAS);p120(CTN)	hsa:1500	4860636	4955698	5937939	5.59539e+06	5.19563e+06	5.43447e+06	7.50868e+06	5.45295e+06	8060356	7.61204e+06	6.23304e+06	4546838	5106322	5446539	6666771	5.56037e+06	5.17551e+06	4.67276e+06	7233779	5.27023e+06	6.39188e+06	4684614	5.71806e+06	0.453473	0.616649	1.0568
O60725	ICMT_HUMAN	O60725	ICMT;PCCMT;HSTE14;MST098;MSTP098;PCMT;PPMT	hsa:23463	375654	410643	491311	417725	275488	331561	502681	316033	310660	283802	366142	219230	300917	518477	251550	553316	483110	359002	737736	482961	628903	439715	556889	0.0224213	0.0814253	0.742111
O60739	EIF1B_HUMAN	O60739	EIF1B;GC20	hsa:10289	4915040	4541975	4955763	4.8489e+06	4720564	4704670	6793415	4315303	4950763	4959348	4.30092e+06	6.16686e+06	6.49799e+06	4616398	5439536	4587470	3559414	4456058	3.97307e+06	4364275	4183694	5.88073e+06	3.91047e+06	0.349514	0.523042	1.07169
O60749	SNX2_HUMAN	O60749	SNX2;TRG9;TRG-9	hsa:6643	2847937	3.27047e+06	2.79122e+06	2.97903e+06	3.5107e+06	3.40684e+06	4.49571e+06	3118262	3.3959e+06	2862596	3512960	4959200	3971097	3.53336e+06	2.99098e+06	2871161	2.66423e+06	3.21098e+06	2.61897e+06	2515549	2.98711e+06	3.86886e+06	3232782	0.230194	0.402585	1.09449
O60760	HPGDS_HUMAN	O60760	HPGDS;GSTS;PGDS;PTGDS2;GSTS1;GSTS1-1;PGD2	hsa:27306	142435	35126.7	69323.4	57766.7	24789.4	282882	207903	0	35762.4	1.13132	147584	1.49126e+06	523514	219713	29281.1	80958.2	64932.7	323323	64068.9	105212	115040	84767.5	68418.1	0.672956	0.788071	1.3619
O60762	DPM1_HUMAN	O60762	DPM1;CDGIE;MPDS	hsa:8813	2.54101e+06	2.42127e+06	2.90913e+06	2.24681e+06	2.22758e+06	1845346	3.22071e+06	2234938	2.04625e+06	2.68888e+06	2.45355e+06	2.0759e+06	2.12436e+06	2.33981e+06	1.8492e+06	2.81963e+06	2934870	1.71571e+06	3.93032e+06	2.6633e+06	3.01412e+06	1.74703e+06	3.20895e+06	0.485319	0.644174	0.934907
O60763	USO1_HUMAN	O60763	USO1;VDP;P115;TAP	hsa:8615	3220001	4.60658e+06	4.09205e+06	4519664	6.39128e+06	3969640	3.61398e+06	5.32322e+06	4647808	3.75528e+06	5.30584e+06	4598657	4502726	3.23513e+06	4780972	2.88681e+06	3.38354e+06	3.66014e+06	2.48976e+06	3168082	3903971	4.16776e+06	3.56041e+06	0.012765	0.0541941	1.24663
O60783	RT14_HUMAN	O60783	MRPS14;DJ262D12.2;HSMRPS14;MRP-S14;S14mt	hsa:63931	653631	408139	805033	313165	444874	627586	785047	910361	558091	655878	289637	524968	1.31154e+06	857918	720156	626705	1.15598e+06	636824	958814	1.54406e+06	1.20283e+06	417049	661465	0.012411	0.0531427	0.633591
O60784	TOM1_HUMAN	O60784	TOM1	hsa:10043	1.44724e+06	2.25991e+06	2828319	2.07982e+06	2.59741e+06	2.68893e+06	1.3762e+06	3.17661e+06	1.8785e+06	2.05045e+06	2.5861e+06	2.17686e+06	2.4631e+06	1.4761e+06	3.17723e+06	1.50789e+06	1.47345e+06	1.84628e+06	1.20315e+06	1.55016e+06	1.95e+06	2149082	1.58395e+06	0.0917797	0.219134	1.22098
O60814	H2B1K_HUMAN;H2BFS_HUMAN;H2B1C_HUMAN	O60814	HIST1H2BK;H2BFT;HIRIP1;H2B/S;H2BFAiii;H2BK	hsa:85236	425766336	438102080	404103872	350869472	302481344	428142752	354521632	109992248	486558144	334401184	341715104	488437184	582153152	553043200	158368272	959277504	367033056	495954272	813006144	266871232	555986496	357009216	519338560	0.0852189	0.20834	0.727251
O60825	F262_HUMAN	O60825	PFKFB2;PFK-2/FBPase-2	hsa:5208	987746	1.53183e+06	2.30718e+06	2.65436e+06	1.05004e+06	1.27309e+06	1205967	3535240	784010	551422	1.8319e+06	549469	579965	583574	789308	331059	620669	442894	439086	485485	1046050	983916	986433	0.00812954	0.038703	2.29684
O60826	CCD22_HUMAN	O60826	CCDC22;CXorf37;JM1;RTSC2	hsa:28952	822000	795140	760488	800796	962720	951109	940725	758904	661803	891455	901328	962037	1079928	671392	651765	1.31794e+06	773033	921496	505990	767402	846632	689371	796348	0.677851	0.791785	1.0373
O60828	PQBP1_HUMAN	O60828	PQBP1;NPW38;JM26;MRX2;MRX55;MRXS3;MRXS8;RENS1;SHS	hsa:10084	2.21482e+06	1.98459e+06	1.82602e+06	2.09738e+06	3041290	2.21019e+06	2.04776e+06	2.63759e+06	2.68077e+06	2.67199e+06	1.67973e+06	2.49505e+06	1.31676e+06	3.03175e+06	2.65834e+06	1.81294e+06	2597474	1.64973e+06	1.4774e+06	2046642	1.99081e+06	1.78876e+06	1.95707e+06	0.188356	0.353903	1.1326
O60830	TI17B_HUMAN	O60830	TIMM17B;TIM17B;JM3;DXS9822	hsa:10245	346255	540490	388916	305394	629982	138087	140675	125709	607472	447150	282826	94265.1	199392	215696	276422	383500	71650.7	126528	419498	250989	171054	190763	168769	0.0947895	0.223784	1.49942
O60831	PRAF2_HUMAN	O60831	PRAF2;JM4;Yip6a	hsa:11230	2.33167e+06	1893664	1.12231e+06	1.94249e+06	747596	2.03444e+06	764891	1.60512e+06	1.11408e+06	1.68677e+06	1.82048e+06	2374084	3.57565e+06	3.5179e+06	2.83568e+06	5368508	3.37581e+06	3.10366e+06	5458737	3.96613e+06	3.60478e+06	2.19442e+06	4.10485e+06	1.21431e-05	0.000111054	0.433458
O60832	DKC1_HUMAN	O60832	DKC1;NOLA4;CBF5;DKC;DKCX;NAP57;XAP101	hsa:1736	3.49158e+06	2.81567e+06	3.22921e+06	3.09816e+06	3.08674e+06	2.90641e+06	2142781	2.97932e+06	4.59767e+06	6407045	2.1991e+06	1.9491e+06	2.13946e+06	3372318	2.3334e+06	3.00154e+06	3256643	1.9082e+06	3.78764e+06	3260305	3.11357e+06	3.00876e+06	3.40897e+06	0.486643	0.64508	1.0942
O60841	IF2P_HUMAN	O60841	EIF5B;IF2;KIAA0741	hsa:9669	1.928e+06	2.11524e+06	2227227	2127050	2.79263e+06	2.3554e+06	3.14074e+06	1.72553e+06	2.37515e+06	2.36485e+06	1.94949e+06	1.34769e+06	1.18276e+06	1.90722e+06	1.45009e+06	1.86832e+06	2.00042e+06	1.58395e+06	1.80161e+06	1780085	1.69033e+06	1.93144e+06	1.42261e+06	0.00439271	0.0237471	1.30217
O60858	TRI13_HUMAN	O60858	TRIM13;LEU5;RFP2;RNF77;CAR;DLEU5	hsa:10206	544023	394941	288551	175952	103148	66368	1.01283e+06	91055	148542	284900	143555	0	81952.2	276438	63064.1	535647	166357	627268	1.19551e+06	183889	711042	843612	513468	0.150302	0.305529	0.573791
O60861	GAS7_HUMAN	O60861	GAS7;KIAA0394;MLL/GAS7	hsa:8522	443228	276875	248562	161008	200736	208079	136679	253403	337332	152760	236299	380935	451677	287773	146545	241897	384589	399491	230052	309169	210439	516101	313896	0.153816	0.310148	0.797022
O60869	EDF1_HUMAN	O60869	EDF1;CFAP280;EDF-1;MBF1	hsa:8721	2926807	3.19046e+06	3.11401e+06	3.19844e+06	5.11995e+06	3.63018e+06	2.82822e+06	2.68109e+06	3665853	4579924	2.54623e+06	2.38689e+06	2.38279e+06	2644850	2423079	2.52516e+06	2705308	2.65685e+06	2.78448e+06	2.21548e+06	2.67782e+06	2.64959e+06	3262934	0.0157747	0.0638318	1.26332
O60870	KIN17_HUMAN	O60870	KIN;BTCD;KIN17;Rts2	hsa:22944	171443	165990	131030	141032	160302	180865	191998	126252	146162	194097	102194	44023.4	120848	190847	31717.8	160484	79065.7	201661	232667	292766	87728.6	484473	164462	0.328387	0.503154	0.786188
O60879	DIAP2_HUMAN	O60879	DIAPH2;DIA;DIA2;DRF2;POF;POF2	hsa:1730	334500	291961	278799	177443	374272	448432	1.83649e+06	120195	200021	247445	381352	434828	401073	252920	318162	183260	275116	300400	251264	309894	351923	132464	374432	0.312629	0.488776	1.49119
O60884	DNJA2_HUMAN	O60884	DNAJA2;CPR3;HIRIP4;DJ3;DJA2;DNAJ;DNJ3;PRO3015;RDJ2	hsa:10294	2.33351e+06	2.46765e+06	2.19643e+06	2.29863e+06	2.56307e+06	2578119	3391004	1122583	2.31645e+06	2.75248e+06	1.62372e+06	1.53623e+06	2437197	2.01377e+06	1.69859e+06	3505642	2.70932e+06	2.60387e+06	3.02832e+06	2.46502e+06	2.5717e+06	3.35894e+06	2456531	0.142408	0.294592	0.863634
O60885	BRD4_HUMAN	O60885	BRD4;HUNK1;CAP;HUNKI;MCAP	hsa:23476	6353088	323943	3.23197e+06	569489	3.87449e+06	696671	392302	6.4023e+06	768136	1698105	312353	542318	838533	5.98771e+06	3.21719e+06	1.60355e+06	809158	798003	1.07761e+06	823602	759725	375199	773788	0.51738	0.669195	1.35185
O60888	CUTA_HUMAN	O60888	CUTA;ACHAP;C6orf82	hsa:51596	2.47456e+06	2.87734e+06	3.18439e+06	3.98951e+06	2.04057e+06	2.61014e+06	1.59313e+06	4.53809e+06	1.88588e+06	3331747	2466515	3.05041e+06	2.64761e+06	2.67458e+06	2416932	2.27704e+06	2.64302e+06	3589810	1.75373e+06	3.35987e+06	2.13365e+06	3075407	2.29658e+06	0.466808	0.628212	1.08096
O60890	OPHN1_HUMAN	O60890	OPHN1;ARHGAP41;MRX60;OPN1	hsa:4983	225595	186844	73713.4	145967	100650	94112.5	141035	85168.3	136465	95650.4	42092.1	117103	148375	520394	309932	143460	291537	160811	250369	237657	218758	146961	196650	0.0055638	0.0285344	0.504411
O60894	RAMP1_HUMAN	O60894	RAMP1	hsa:10267	0	0	0	0	0	0	0	0	0	0	0	0	231513	431450	520282	196568	70574.6	198169	118495	52229.2	62208.8	196568	84186.9	1e-06	9.22546e-06	0
O60906	NSMA_HUMAN	O60906	SMPD2;ISC1;NSMASE;NSMASE1	hsa:6610	269370	447694	194058	986007	235890	134949	20281.7	137075	1.14288e+06	1.89114e+06	926821	42101.2	99085.1	171476	82116.9	99707	8512406	91912.7	103077	70170.1	173627	395986	143989	0.64608	0.767518	0.592603
O60907	TBL1X_HUMAN	O60907	TBL1X;TBL1;EBI;SMAP55	hsa:6907	1.27832e+06	991674	1.14505e+06	1.0535e+06	1207546	1.3245e+06	897920	1.20207e+06	1.49003e+06	1.80655e+06	1.37688e+06	1.01794e+06	1.1439e+06	1.96569e+06	1336164	3.38468e+06	1.67622e+06	1.81288e+06	1.66603e+06	1.49054e+06	1.64452e+06	1.02091e+06	1.67103e+06	0.0329148	0.107751	0.720757
O60911	CATL2_HUMAN	O60911	CTSV;CATL2;CTSL2;CTSU;UNQ268/PRO305	hsa:1515	115414	71721.9	45614.2	227817	161118	244221	27117.8	86345.3	297656	75461.6	118648	133740	136807	70918.7	61272.6	136807	136807	31128.7	282098	51262.5	136807	388049	72922.5	0.941939	0.966238	0.977575
O60921	HUS1_HUMAN	O60921	HUS1;hHUS1	hsa:3364	46262.7	126543	193850	146167	180736	75764.9	165426	96844.7	102587	129670	197560	12962.4	228085	175845	154767	203516	95727.5	80890.3	92718.1	89155.6	216658	91385.5	155520	0.391045	0.561688	0.853082
O60925	PFD1_HUMAN	O60925	PFDN1;PFD1;PDF	hsa:5201	1.90313e+06	1.96092e+06	2382260	1870052	2.60383e+06	1.8312e+06	2571762	1.85263e+06	1371430	1.90644e+06	1.49795e+06	2.13365e+06	1.71995e+06	1.9404e+06	1.68966e+06	1.67867e+06	1.71193e+06	2282353	1.52272e+06	1730399	1.7686e+06	1.83782e+06	1.81198e+06	0.126469	0.27156	1.11172
O60927	PP1RB_HUMAN	O60927	PPP1R11;HCGV;TCTE5;CFAP255;HCG-V;IPP3;TCTEX5	hsa:6992	512282	338883	262628	558522	389021	352981	654819	482855	402170	407225	421313	762841	598057	599194	572626	421825	473168	848901	216232	490338	408736	401894	528175	0.502354	0.658136	0.914423
O60930	RNH1_HUMAN	O60930	RNASEH1;RNH1;H1RNA;PEOB2	hsa:246243	2.10331e+06	2.01057e+06	3.17452e+06	2.89454e+06	1.28401e+06	3.48532e+06	2.48768e+06	3060916	2.18774e+06	2.08776e+06	2.2508e+06	1.98005e+06	278639	2.41822e+06	1.87258e+06	1.20923e+06	2.01202e+06	2.11872e+06	1.94969e+06	3.05255e+06	2.05234e+06	2.03929e+06	2.44335e+06	0.109315	0.24579	1.23982
O60934	NBN_HUMAN	O60934	NBN;NBS;NBS1;P95;AT-V1;AT-V2;ATV	hsa:4683	701610	728024	834967	782633	837489	3432871	636240	1.73759e+06	800111	1.2887e+06	515727	493888	479982	549183	296224	1.46433e+06	349354	312812	583513	288844	551464	475199	703846	0.0618564	0.168639	1.93634
O60936	NOL3_HUMAN	O60936	NOL3;ARC;NOP;FCM;MYP;NOP30	hsa:8996	142594	261915	602059	642286	354538	1.58613e+06	257728	176874	707312	657580	829397	468978	510811	250241	899215	153815	256345	351284	105866	114759	190795	91162.8	128729	0.0536059	0.152451	2.00788
O60941	DTNB_HUMAN	O60941	DTNB	hsa:1838	588468	681866	735521	662258	628475	540630	88770.9	2889685	1.74887e+06	394246	964646	3.86951e+06	582214	1.0416e+06	4260978	388874	3364873	834885	509041	283632	467532	796511	468807	0.954426	0.974967	0.972659
O60942	MCE1_HUMAN	O60942	RNGTT;CAP1A;HCE;HCE1;hCAP	hsa:8732	89833.6	63532.9	123905	132478	84446.7	103305	100111	44383.5	103827	195414	102041	126747	62429.6	95895.3	142199	41065.9	57341.9	42066.6	105664	107728	100066	126310	146245	0.434437	0.59926	1.13357
O75027	ABCB7_HUMAN	O75027	ABCB7;ABC7;ASAT;Atm1p;EST140535	hsa:22	456600	538480	938944	746055	502610	304768	193040	403392	822963	323288	727209	238583	446544	334609	273986	443718	216319	350085	693658	439084	249143	311432	357412	0.0960261	0.225638	1.37989
O75030	MITF_HUMAN	O75030	MITF;BHLHE32;CMM8;MI;WS2;WS2A;bHLHe32	hsa:4286	345618	229720	270793	226433	194377	376041	348214	177750	252294	178271	203313	224707	374590	236071	382189	542933	336307	690286	655772	240070	224494	206846	559896	0.0207389	0.0770849	0.623725
O75044	SRGP2_HUMAN	O75044	SRGAP2;ARHGAP34;FNBP2;KIAA0456;SRGAP2A;SRGAP3	hsa:23380	190483	245056	343331	348786	287915	199192	342915	206361	125845	381250	136366	259868	219339	182522	138793	200429	197916	99496.3	302835	159897	142241	189864	230391	0.0343333	0.110784	1.36247
O75051	PLXA2_HUMAN	O75051	PLXNA2;KIAA0463;OCT;PLXN2;UNQ209/PRO235	hsa:5362	12370.2	0	28115.7	10557.4	12370.2	14409.3	12370.2	30848.8	2660.32	12370.2	0	12370.2	0	0	0	0	0	0	0	0	0	0	0	1e-06	9.22546e-06	#NUM!
O75052	CAPON_HUMAN	O75052	NOS1AP;CAPON;KIAA0464;6330408P19Rik	hsa:9722	240942	206476	332969	443564	83539	206910	240942	216884	216264	91974.6	240942	369898	92850.6	132176	105692	105692	79394.4	92274	106816	105692	105692	130641	105692	0.000819249	0.00602878	2.27966
O75054	IGSF3_HUMAN	O75054	IGSF3;EWI3;KIAA0466;EWI-3;LCDD;V8	hsa:3321	339956	90178.1	273498	314799	374826	274061	200223	269666	288947	329651	179810	19993.8	146541	8020.58	35049.4	53447.3	42422.6	185967	154805	44687.4	251623	395946	293441	0.0555846	0.156252	1.68076
O75056	SDC3_HUMAN	O75056	SDC3;KIAA0468;SDCN;SYND3	hsa:9672	339652	86500.7	223637	223637	60739.9	28135.6	223637	52040.9	223637	271344	442926	507761	791514	763975	475907	962506	775683	889700	559604	426820	644150	128201	454517	0.000234142	0.00193784	0.357946
O75063	XYLK_HUMAN	O75063	FAM20B;KIAA0475;gxk1	hsa:9917	163615	165111	660723	581828	255934	179066	219021	321438	305172	376455	227340	238078	86894.3	122063	210603	166557	108494	147556	431916	171845	181430	126475	216685	0.0287855	0.0980485	1.71831
O75064	DEN4B_HUMAN	O75064	DENND4B;KIAA0476	hsa:9909	20858.6	55167.2	31073	35751.6	36247.8	8923.85	31073	8812.23	42938.9	24108.1	30553.8	47367.6	56486.9	24515.6	38818.5	38485.9	38485.9	47211.3	38485.9	54938.8	38485.9	28558	18872.4	0.182157	0.346259	0.807385
O75071	EFC14_HUMAN	O75071	EFCAB14;KIAA0494	hsa:9813	78877.2	75108.4	184906	125749	59783.2	70618.2	153339	621811	78740.8	119682	998673	74624.9	198148	271322	250303	6669.11	190938	78703.1	75356.1	341613	347355	98325.4	318675	0.812191	0.881876	1.11222
O75072	FKTN_HUMAN	O75072	FKTN;FCMD;CMD1X;LGMD2M;MDDGA4;MDDGB4;MDDGC4	hsa:2218	1.05758e+06	614706	182230	125292	196999	312909	383528	127305	628636	220813	368804	383528	606597	85430.7	378657	1.01183e+06	606597	18481.8	1.54093e+06	0	640119	882726	901188	0.189828	0.355572	0.632262
O75083	WDR1_HUMAN	O75083	WDR1;AIP1;HEL-S-52;NORI-1	hsa:9948	14338194	13243788	15063463	13990421	15830126	14629726	19455468	13892247	13298192	15054631	15758061	29636110	23531482	14765567	17016602	13189560	14391910	24597008	9750286	13527905	13617549	14855516	11359379	0.718674	0.819504	1.04341
O75093	SLIT1_HUMAN	O75093	SLIT1;KIAA0813;MEGF4;SLIL1;SLIT-1;SLIT3	hsa:6585	1.90728e+06	2.23293e+06	2.44727e+06	2.20548e+06	3239204	2092315	1.54613e+06	3.84956e+06	2252652	1.03177e+06	2.58167e+06	1.4994e+06	2.66296e+06	186554	2.87046e+06	902783	253703	805210	1.20847e+06	97190.2	1.56573e+06	2.36032e+06	973517	0.0161183	0.0647528	1.77471
O75094	SLIT3_HUMAN	O75094	SLIT3;KIAA0814;MEGF5;SLIL2;UNQ691/PRO1336;SLIT1;Slit-3;slit2	hsa:6586	38737.7	25580.6	25580.6	20295.5	25580.6	1.415	25580.6	0	25580.6	10528.3	19784.3	89716.7	88068.9	0	32968.1	62984.5	0	106061	56746.4	0	33125.9	10807.2	62980.7	0.24777	0.42054	0.620145
O75096	LRP4_HUMAN	O75096	LRP4;KIAA0816;LRP10;MEGF7;CLSS;CMS17;LRP-4;SOST2	hsa:4038	289498	15875.2	405783	114720	378658	289498	462334	295108	289498	508193	135311	289498	0	0	0	0	0	0	0	0	0	0	0	1e-06	9.22546e-06	#NUM!
O75110	ATP9A_HUMAN	O75110	ATP9A;ATPIIA;KIAA0611	hsa:10079	863271	645772	421779	805465	699386	1.20167e+06	250592	367006	199165	586214	415747	31220.4	168700	104414	336721	181375	128334	69623.3	240702	466537	526433	620998	541164	0.0510548	0.147314	1.75677
O75112	LDB3_HUMAN	O75112	LDB3;KIAA0613;ZASP;CMD1C;CMH24;CMPD3;CYPHER;LDB3Z1;LDB3Z4;LVNC3;MFM4;ORACLE;PDLIM6	hsa:11155	173199	24624.5	116801	79011.9	84929.1	166924	116801	116801	172117	116801	116801	116801	211201	115269	115269	46388.5	72771.5	270724	63872.9	63209.8	55377.4	138611	115269	0.93584	0.962296	1.01329
O75113	N4BP1_HUMAN	O75113	N4BP1;KIAA0615	hsa:9683	192686	92378.3	159656	181354	475545	149651	230123	99522.2	169633	181620	188469	219594	218625	332479	237341	201777	160489	161141	251310	71335.9	94779.3	164181	416954	0.719688	0.820084	0.928497
O75116	ROCK2_HUMAN	O75116	ROCK2;KIAA0619;ROCK-II	hsa:9475	1.35096e+06	916944	986315	941946	887517	1141154	916143	1.31693e+06	991085	1.16535e+06	1.98729e+06	2.15695e+06	1.99219e+06	1477993	1.20274e+06	1.33999e+06	1.18335e+06	1.83459e+06	977071	1.26535e+06	1.0551e+06	1.14192e+06	1.13063e+06	0.529081	0.677621	0.926564
O75122	CLAP2_HUMAN	O75122	CLASP2;KIAA0627	hsa:23122	343793	324160	464141	354329	287222	274243	247563	197626	363513	490443	361901	273790	163075	297699	245771	369772	364476	257294	194266	254871	365883	358892	322548	0.215528	0.385747	1.14283
O75127	PTCD1_HUMAN	O75127	PTCD1;KIAA0632	hsa:26024	79081.8	148086	283634	185972	146632	197112	108165	214090	192123	108294	115878	161733	12066.3	299060	138907	38513.4	172745	0	41495.4	60106.6	69467.3	174128	107781	0.0696768	0.182567	1.59662
O75128	COBL_HUMAN	O75128	COBL;KIAA0633	hsa:23242	147484	150816	142670	53133.2	69834.6	88555.6	24003.5	129294	121811	321213	172366	129198	79612.4	44346.3	59896.8	46841.8	92669.3	0	45781.4	94243.7	140421	170654	101270	0.0731094	0.188954	1.62284
O75131	CPNE3_HUMAN	O75131	CPNE3;CPN3;KIAA0636;PRO1071	hsa:8895	2.66915e+06	2.3184e+06	1.91796e+06	1.76377e+06	2.88549e+06	3328091	3.11226e+06	1.98373e+06	1.96065e+06	2.64342e+06	1372510	2.61423e+06	2402139	2517283	2214497	2.18652e+06	2.58052e+06	3.07577e+06	2382107	2783295	2.45604e+06	3.11031e+06	2537724	0.341808	0.515742	0.927163
O75140	DEPD5_HUMAN	O75140	DEPDC5;KIAA0645;DEP.5;FFEVF	hsa:9681	280548	30477	266844	22447.2	274089	228311	0	82515.1	165024	166069	0	8918.57	0	48205	24240.6	3723.38	74819.7	74819.7	13031.7	45066.4	53581.7	311915	173614	0.242552	0.41613	1.6988
O75143	ATG13_HUMAN	O75143	ATG13;KIAA0652;PARATARG8	hsa:9776	95770.5	84151.7	119579	100938	90680.5	37425.9	46258.8	85134.2	60631.3	65169.1	150736	85134.2	0	26711.4	26711.4	21849.7	61118.3	0	16832.8	0	86545.6	53719.7	336.861	0.000137338	0.00117455	3.18718
O75144	ICOSL_HUMAN	O75144	ICOSLG;B7H2;B7RP1;ICOSL;KIAA0653;B7-H2;B7RP-1;CD275;GL50;ICOS-L;LICOS	hsa:23308	47562.5	0	61593.5	0	226457	32339.5	44974.7	0	47210.1	79559.5	0	0	380591	112744	257735	134305	112744	0	109388	97275.4	0	35405.5	0	0.108504	0.244778	0.398908
O75146	HIP1R_HUMAN	O75146	HIP1R;HIP12;KIAA0655;HIP3;ILWEQ	hsa:9026	328848	534839	653002	613657	835426	679250	436506	839100	773957	426386	990644	738103	643465	152690	459625	199643	177230	134695	173747	205406	95478.6	326073	412005	5.79909e-05	0.000513055	2.41458
O75147	OBSL1_HUMAN	O75147	OBSL1;KIAA0657	hsa:23363	199497	179034	40932.1	145011	203091	201008	82435.1	138618	118003	191432	96910	67440.2	60823.4	157621	127716	199801	155150	178707	180892	228109	316812	119179	198121	0.178561	0.341786	0.792953
O75150	BRE1B_HUMAN	O75150	RNF40;BRE1B;KIAA0661;RBP95;STARING	hsa:9810	802522	925890	1.53116e+06	1065452	1973228	4.41953e+06	2.05146e+06	4425625	1.61515e+06	2.16739e+06	2.15997e+06	13209641	4.15221e+06	6694290	7387725	1.95208e+06	5414881	2640605	1.36425e+06	4.74445e+06	5.09683e+06	1.16061e+06	4776900	0.360149	0.532297	0.734124
O75151	PHF2_HUMAN	O75151	PHF2;CENP-35;KIAA0662;GRC5;JHDM1E	hsa:5253	1.00736e+06	934605	774766	1.13557e+06	792963	548202	793258	65976.5	627055	832316	587593	530273	677519	611289	226261	1.0117e+06	506186	817767	1.11763e+06	550682	667083	1.50788e+06	855604	0.663604	0.780522	0.925281
O75152	ZC11A_HUMAN	O75152	ZC3H11A;KIAA0663;ZC3HDC11A	hsa:9877	489995	571546	764058	838136	427502	346282	467624	598921	673534	711596	372401	334277	347163	505320	248077	641453	437048	133411	446388	277261	324629	366618	450894	0.0152975	0.0623528	1.44706
O75153	CLU_HUMAN	O75153	CLUH;KIAA0664;CLU1	hsa:23277	367829	427576	459028	531395	657846	740226	1.67555e+06	313454	966241	317942	283904	432174	283635	487140	749447	453127	520664	205879	258501	512937	670569	690247	686072	0.461757	0.623891	1.19158
O75155	CAND2_HUMAN	O75155	CAND2;KIAA0667;TIP120B;Tp120b	hsa:23066	73175.8	24933.2	61322.3	35200.1	4426.13	5451.46	20642.8	38718	111995	38522.5	11511.2	38718	19395	156485	20155.6	175189	121266	64049.9	300017	1.06895e+06	95972.5	203870	275855	0.0602962	0.165623	0.170278
O75157	T22D2_HUMAN	O75157	TSC22D2;KIAA0669;TILZ4;TILZ4a;TILZ4b;TILZ4c	hsa:9819	1.34644e+06	2970794	1.38435e+06	3.30736e+06	6.50428e+06	2698275	3.04063e+06	2.43071e+06	955275	1.60581e+06	3933810	2.98867e+06	2.38368e+06	2.91263e+06	1.79407e+06	2.026e+06	2.00088e+06	3211615	1.79634e+06	1.52582e+06	1.81762e+06	4473907	1.70894e+06	0.406589	0.575481	1.18521
O75161	NPHP4_HUMAN	O75161	NPHP4;KIAA0673;POC10;SLSN4	hsa:261734	230552	191642	246391	316730	26007	171438	171438	171438	171438	17308.1	171438	171438	55135.3	61361.7	55135.3	55135.3	55135.3	55135.3	0	32485.8	64290.1	132930	39744.9	0.000467901	0.00367697	3.10941
O75164	KDM4A_HUMAN	O75164	KDM4A;JHDM3A;JMJD2;JMJD2A;KIAA0677;TDRD14A	hsa:9682	140127	113319	61377.3	119157	185055	78749	59246.6	109089	131763	185559	28557	25768.9	0	116212	69351.8	66564.2	60136.3	53540.9	129998	137369	53435.9	150995	93782.4	0.386918	0.557785	1.21821
O75165	DJC13_HUMAN	O75165	DNAJC13;KIAA0678;RME8;PARK21	hsa:23317	978394	875772	793151	718427	640054	709075	995641	618486	698189	605099	822030	1.42641e+06	3.13186e+06	779595	1.57656e+06	2.76981e+06	929912	1.00129e+06	3.08604e+06	6067358	1.164e+06	838512	1.1654e+06	0.0309731	0.103495	0.402364
O75167	PHAR2_HUMAN	O75167	PHACTR2;C6orf56;KIAA0680	hsa:9749	18354.2	100456	69572.6	82648.6	55827	82648.6	82648.6	82648.6	82648.6	82648.6	87655.8	164026	0	0	0	0	0	0	0	0	0	0	0	1e-06	9.22546e-06	#NUM!
O75170	PP6R2_HUMAN	O75170	PPP6R2;KIAA0685;PP6R2;SAPS2;SAP190	hsa:9701	227504	288431	366735	283986	262614	187286	176826	622538	311890	295269	339586	6175124	412056	3.37906e+06	6053525	348933	5.76641e+06	243606	214312	4.97396e+06	283804	232877	283287	0.188957	0.354711	0.393973
O75175	CNOT3_HUMAN	O75175	CNOT3;KIAA0691;LENG2;NOT3;NOT3H	hsa:4849	597682	713395	647568	586602	566367	791642	555793	510584	1.01367e+06	967259	641874	537314	633224	962693	501524	938048	623724	818421	1.07043e+06	644052	920419	614754	841989	0.178565	0.341786	0.86965
O75179	ANR17_HUMAN	O75179	ANKRD17;GTAR;KIAA0697;MASK2;NY-BR-16	hsa:26057	270068	263838	379452	325188	425678	431144	369178	272530	457256	418431	226736	137710	209819	199118	179554	167663	265566	120951	209033	249293	273684	377514	277128	0.00955026	0.0440259	1.4414
O75182	SIN3B_HUMAN	O75182	SIN3B;KIAA0700	hsa:23309	172107	156222	162926	179996	175010	90847.2	123048	217636	95310	177375	141311	58367.2	181288	195842	176814	401996	436672	368948	302885	253981	299223	199204	325043	0.00041846	0.00332979	0.510618
O75190	DNJB6_HUMAN	O75190	DNAJB6;HSJ2;MRJ;MSJ1;DJ4;DnaJ;HHDJ1;HSJ-2;LGMD1D;LGMD1E;MSJ-1	hsa:10049	914444	719415	546176	637554	715221	442844	1.32351e+06	590425	285206	940561	396172	372120	523843	631335	567592	686895	433763	450526	1.08284e+06	903339	423271	527928	623449	0.749427	0.841329	1.05425
O75191	XYLB_HUMAN	O75191	XYLB	hsa:9942	252520	184523	342996	113216	211977	104746	42152.4	285269	228413	393662	82026.1	499460	75822.3	504422	152327	109690	804648	103540	160614	237725	559412	199710	536923	0.324986	0.499852	0.729367
O75208	COQ9_HUMAN	O75208	COQ9;C16orf49;HSPC326;PSEC0129;COQ10D5	hsa:57017	456503	354668	655037	566040	533487	387516	409838	296806	687117	524299	466871	247272	647638	560975	419530	487483	292254	363327	534102	651748	297197	538454	558362	0.705086	0.810208	0.956818
O75223	GGCT_HUMAN	O75223	GGCT;C7orf24;CRF21;GCTG;GGC	hsa:79017	3455649	2.8211e+06	4.24098e+06	4023592	4.35047e+06	3.19747e+06	3.67014e+06	6369195	9204191	5.93319e+06	3579759	1215439	692649	1.20409e+06	995356	1.01162e+06	1.73993e+06	675177	2239984	1.31315e+06	2.13612e+06	2.93105e+06	2.0394e+06	0.00053797	0.00415875	2.81077
O75251	NDUS7_HUMAN	O75251	NDUFS7;CI-20;CI-20KD;MY017;PSST	hsa:374291	2.06476e+06	2.20994e+06	1.32431e+06	1.83124e+06	1.48253e+06	1.88565e+06	2.09672e+06	2510432	1122672	1.77036e+06	1799469	2155541	3.60191e+06	2308607	2475326	2.83946e+06	1.89213e+06	2014986	3486195	2329046	2.19862e+06	1.77612e+06	2.11274e+06	0.0118605	0.0513902	0.754543
O75306	NDUS2_HUMAN	O75306	NDUFS2;CI-49	hsa:4720	2.4561e+06	2.62659e+06	1.75991e+06	2.28702e+06	2280460	3158458	1872134	7811201	1.72729e+06	2.12054e+06	2.51567e+06	3.47558e+06	2813609	6858544	9385596	3.03743e+06	9485637	1.99967e+06	3711793	11641409	2.43758e+06	2.15633e+06	2878471	0.0703914	0.183932	0.554019
O75309	CAD16_HUMAN	O75309	CDH16;UNQ695/PRO1340	hsa:1014	129530	284131	9607.48	154333	14615.4	187306	0	50477	103939	33313.3	17551.9	0	80793.3	0	302014	0	28771.8	80793.3	8311.85	104378	59412.4	143459	80793.3	0.972291	0.984844	1.01577
O75312	ZPR1_HUMAN	O75312	ZPR1;ZNF259	hsa:8882	467497	502997	539230	471202	763283	413812	1.00112e+06	421410	539648	572021	575554	868671	872771	525295	823945	558400	498375	524897	418501	566321	330966	643764	405425	0.647898	0.768908	1.06048
O75319	DUS11_HUMAN	O75319	DUSP11;PIR1	hsa:8446	160023	109120	254082	93916.2	171668	124861	236423	171668	244434	274873	47283.9	171668	167540	189927	167540	229786	167540	61044	367612	167540	167540	113443	43425.7	0.904713	0.942882	1.02464
O75323	NIPS2_HUMAN	O75323	NIPSNAP2;GBAS	hsa:2631	5176154	4580594	7775007	5.12043e+06	6.32396e+06	5.11499e+06	2.72684e+06	8607090	8741942	4545178	4.34365e+06	2429357	2.80629e+06	3272131	3.18093e+06	4962718	3.13182e+06	2.81942e+06	5716045	3.01382e+06	3.67105e+06	4493010	3632872	0.0170474	0.0673174	1.47489
O75326	SEM7A_HUMAN	O75326	SEMA7A;CD108;SEMAL;CDw108;H-SEMA-K1;H-Sema-L;JMH;SEMAK1	hsa:8482	0	0	0	0	0	0	0	0	0	0	0	0	330595	112766	38104.5	82684.2	82684.2	0	82684.2	0	82684.2	14639.5	82684.2	1e-06	9.22546e-06	0
O75339	CILP1_HUMAN	O75339	CILP;UNQ602/PRO1188;CILP-1;HsT18872	hsa:8483	61066.7	0	21116.8	21116.8	21116.8	0	1.6866	38394.5	0	0	50726.7	39862	18401.3	1.27906	167611	463548	102641	322059	79948.9	19617.4	112128	0	78290.5	0.0425448	0.129792	0.170266
O75340	PDCD6_HUMAN	O75340	PDCD6;ALG2;ALG-2;PEF1B	hsa:10016	4.61489e+06	4459918	4.2956e+06	5.52937e+06	3.40693e+06	3821457	3.8745e+06	5405794	5169708	5.3202e+06	3956726	3.9111e+06	3896535	4.49011e+06	4.51845e+06	3426850	4733137	4.92002e+06	4500973	5.16393e+06	5.33003e+06	5897152	4799131	0.457028	0.619529	0.953738
O75347	TBCA_HUMAN	O75347	TBCA	hsa:6902	3455165	3745203	4265617	4226641	5.88979e+06	3.82827e+06	5567990	4548919	3446126	3.90034e+06	4364884	4.06402e+06	3.46399e+06	3.37728e+06	3.37896e+06	4.65785e+06	3.6745e+06	4.09004e+06	3.0011e+06	3.46227e+06	3.27421e+06	4.42175e+06	3.39531e+06	0.0301258	0.101377	1.16992
O75348	VATG1_HUMAN	O75348	ATP6V1G1;ATP6G;ATP6G1;ATP6J;ATP6GL;Vma10	hsa:9550	2.03697e+06	2421273	1.91319e+06	2344786	1.96112e+06	2.00457e+06	3.68279e+06	2.42318e+06	1.97064e+06	2.76086e+06	2.11695e+06	3.32181e+06	3.16208e+06	1.43485e+06	2279552	1.60189e+06	569980	1.88192e+06	2.25083e+06	1.11449e+06	1.56988e+06	2.48931e+06	1.3486e+06	0.0347983	0.11179	1.34723
O75351	VPS4B_HUMAN	O75351	VPS4B;SKD1;VPS42;MIG1;SKD1B;VPS4-2	hsa:9525	1.69701e+06	1.57661e+06	1627851	1.55794e+06	1.30022e+06	1.50459e+06	2137313	1389298	1.75657e+06	1.71758e+06	1.71846e+06	1.99768e+06	2.04259e+06	1.25659e+06	1.89569e+06	1.37246e+06	1.56002e+06	1.5353e+06	1.21743e+06	1.46952e+06	1.2366e+06	1.4841e+06	1.50768e+06	0.138666	0.28982	1.10484
O75352	MPU1_HUMAN	O75352	MPDU1;CDGIF;HBEBP2BPA;Lec35;My008;PP3958;PQLC5;SL15	hsa:9526	3.66308e+06	3.10479e+06	3023635	3477244	3.35686e+06	3.31412e+06	3652981	2.25661e+06	2.52505e+06	2.20858e+06	2381083	2.27741e+06	4.51355e+06	2346909	3.07183e+06	4424510	2.65942e+06	1.65219e+06	3.77226e+06	3577824	2.46132e+06	3.00759e+06	3102701	0.529537	0.677841	0.933927
O75355	ENTP3_HUMAN	O75355	ENTPD3;CD39L3;HB6;NTPDase-3	hsa:956	174990	374963	530533	375585	246831	34002.7	272426	377270	27532.8	628184	211015	15781	94486	88075	531916	68335.1	30493.5	23398.3	95820.7	37789.4	60079.4	260705	68588.5	0.0539899	0.1532	2.20395
O75356	ENTP5_HUMAN	O75356	ENTPD5;CD39L4;PCPH;NTPDase-5	hsa:957	261105	0	173198	179472	166115	213565	91490.2	1.02689e+06	238822	200537	278138	303926	243124	641171	194162	285534	291810	64208	229051	146745	118321	147934	847850	0.766387	0.851014	0.894777
O75367	H2AY_HUMAN	O75367	H2AFY;MACROH2A1;H2A.y;H2A/y;H2AF12M;MACROH2A1.1;mH2A1;macroH2A1.2	hsa:9555	23531858	17539588	17929504	21036030	18374856	17763084	9315939	19581438	21566452	31827374	21238046	12494285	13797892	19395236	13376229	21420736	17821700	14553766	26407726	17089008	12088971	16372772	17487614	0.335558	0.509753	1.12137
O75368	SH3L1_HUMAN	O75368	SH3BGRL;HEL-S-115;SH3BGR	hsa:6451	5198607	4.05027e+06	2.97371e+06	4110635	2.85081e+06	4494176	2.62863e+06	3782774	3.45839e+06	3.48102e+06	4.16248e+06	5.08486e+06	3789716	5.43541e+06	3.04948e+06	3.61004e+06	4.48194e+06	10981574	3.07595e+06	5171274	5.62687e+06	4.12482e+06	4678313	0.160829	0.318472	0.785187
O75369	FLNB_HUMAN	O75369	FLNB;FLN1L;FLN3;TABP;TAP;ABP-278;ABP-280;AOI;FH1;FLN-B;LRS1;SCT	hsa:2317	19137602	6.26922e+06	4.5891e+06	4979155	5626841	4368218	12937415	5.5368e+06	2.7881e+06	6814165	5997794	10747375	13692939	12788947	8.25124e+06	17775156	11792744	66360128	21564888	10813952	11267034	7204107	12900147	0.0737539	0.189713	0.423376
O75376	NCOR1_HUMAN	O75376	NCOR1;KIAA1047;N-CoR;N-CoR1;PPP1R109;TRAC1;hN-CoR	hsa:9611	157385	140732	219367	173009	189909	188197	130823	160934	240607	318847	211040	174311	196821	226477	201215	195067	267770	147062	120624	179166	138536	115751	207212	0.596264	0.732724	1.05881
O75379	VAMP4_HUMAN	O75379	VAMP4;VAMP-4;VAMP24	hsa:8674	209342	228187	319072	368243	631487	164584	292934	486072	63885.2	304204	413601	375507	98680.2	307248	246491	706538	385743	341726	470855	155323	172033	217117	301388	0.860331	0.913753	1.03895
O75380	NDUS6_HUMAN	O75380	NDUFS6;CI-13kA;CI-13kD-A;CI13KDA	hsa:4726	1.36802e+06	1489561	568429	1111816	1.63334e+06	1372383	773697	1.70628e+06	781113	1.16391e+06	1.25142e+06	1.11473e+06	1.60401e+06	1.09274e+06	1.21762e+06	1.73207e+06	1.22535e+06	1310892	2.07591e+06	1428331	820475	1.11004e+06	1.62307e+06	0.188198	0.353903	0.862186
O75381	PEX14_HUMAN	O75381	PEX14;NAPP2;PBD13A;Pex14p;dJ734G22.2	hsa:5195	833797	828465	664377	605657	977432	899212	883903	590338	811568	411918	785726	665973	731774	662490	792457	1.06216e+06	882928	415752	1.21214e+06	699991	874313	774072	719839	0.484069	0.643415	0.930212
O75382	TRIM3_HUMAN	O75382	TRIM3;BERP;RNF22;RNF97;HAC1	hsa:10612	292351	306761	380840	361664	268432	160277	120513	205425	460153	287645	209374	164778	136975	492004	372902	248848	215525	449871	573270	468408	378248	423215	372459	0.0391401	0.121942	0.713994
O75387	LAT3_HUMAN	O75387	SLC43A1;LAT3;PB39;POV1;R00504	hsa:8501	209037	483906	317003	27880.6	1.23327e+06	0	0	111039	293473	0	44302.9	522987	404431	592372	239025	189303	403437	311692	671632	322083	525565	463986	325220	0.250977	0.424013	0.6682
O75390	CISY_HUMAN	O75390	CS	hsa:1431	10533654	9338006	17135980	12218393	12890256	9891353	8575629	14238365	18900166	9861367	24058184	8530922	12146811	8851098	15310329	13659840	9543861	7618494	14999455	8888847	10293124	10269595	10928048	0.249018	0.421904	1.16855
O75391	SPAG7_HUMAN	O75391	SPAG7;ACRP;FSA-1	hsa:9552	882814	713400	831585	760041	1.33773e+06	857420	1933836	743499	1.25358e+06	1.49541e+06	757672	1148617	1.24284e+06	1.25045e+06	767924	1597160	1.04147e+06	914387	664978	997210	1.01823e+06	859170	1.02376e+06	0.826101	0.892475	1.02447
O75394	RM33_HUMAN	O75394	MRPL33;C2orf1;L33mt;MRP-L33;RPL33L	hsa:9553	472942	536854	2.00004e+06	1170752	427870	261091	492592	328949	1.23489e+06	528859	383502	174031	273652	1.58005e+06	1.36146e+06	400879	1.01226e+06	324794	572207	1.22734e+06	383272	370348	1.64062e+06	0.472166	0.633268	0.802971
O75396	SC22B_HUMAN	O75396	SEC22B;SEC22L1;ERS-24	hsa:9554	3.5468e+06	4.83603e+06	4.05758e+06	4.43179e+06	3.1478e+06	4704292	1.98598e+06	4426528	3.98055e+06	2.99608e+06	3.81745e+06	3.85679e+06	3563604	3.63497e+06	3000523	4.40117e+06	4566550	4.00139e+06	5423120	4.07913e+06	4.11404e+06	3.71311e+06	4.32441e+06	0.416165	0.582219	0.936415
O75400	PR40A_HUMAN	O75400	PRPF40A;FBP11;FLAF1;FNBP3;HIP10;HYPA;HSPC225;FBP-11;HIP-10;NY-REN-6;Prp40	hsa:55660	2781609	2.60667e+06	2.3915e+06	2.29606e+06	2.98113e+06	1.80852e+06	2.62109e+06	1.69469e+06	3.06584e+06	3261161	1729705	1.28279e+06	2.4683e+06	2.28272e+06	1.85501e+06	3.4898e+06	2.31656e+06	2.09369e+06	4.05065e+06	1.84396e+06	2389282	2.07571e+06	2.84176e+06	0.617337	0.747547	0.943574
O75410	TACC1_HUMAN	O75410	TACC1;KIAA1103;Ga55	hsa:6867	680395	565438	814241	524250	369490	464414	624301	491438	619009	549398	1.26349e+06	578359	600609	496960	728609	362455	427696	586797	601847	406933	486476	706011	637583	0.304753	0.480648	1.14458
O75414	NDK6_HUMAN	O75414	NME6;IPIA-ALPHA;NDK_6;NM23-H6	hsa:10201	136056	80377.3	211202	87031.6	782876	88751.4	59224.9	58730.9	245600	141165	45507.5	112681	1.39475e+06	149930	314234	57441.4	561690	2.42925e+06	548327	561690	41396	30370.4	89513	0.116247	0.256591	0.304024
O75427	LRCH4_HUMAN	O75427	LRCH4;LRN;LRRN1;LRRN4;PP14183	hsa:4034	354066	349216	328681	348910	232190	260892	257402	249279	291703	295733	327925	571382	524648	204713	244842	340280	164380	344339	195201	189258	154428	295701	247817	0.179267	0.342617	1.22009
O75431	MTX2_HUMAN	O75431	MTX2	hsa:10651	1.02384e+06	1.09272e+06	1.33454e+06	824968	871996	1.38394e+06	905336	1.3089e+06	1.46637e+06	700201	1.07925e+06	962084	802339	869000	987843	948666	660457	1.11948e+06	1.01221e+06	907947	513039	368945	803146	0.0141413	0.0585195	1.32042
O75436	VP26A_HUMAN	O75436	VPS26A;VPS26;HB58;Hbeta58;PEP8A	hsa:9559	7255395	5.78421e+06	7.14921e+06	8.11939e+06	6080557	6.44695e+06	8217454	4187574	6.02686e+06	6693484	7094890	7.36496e+06	7706206	5831959	5956370	7.40169e+06	5.78483e+06	5.87537e+06	5926275	5.70629e+06	5.77568e+06	8543700	5386860	0.440616	0.605496	1.05471
O75438	NDUB1_HUMAN	O75438	NDUFB1;CI-MNLL;CI-SGDH;MNLL	hsa:4707	1616046	1638950	1.06419e+06	1.27136e+06	1.85076e+06	1.49344e+06	1.29066e+06	2659706	1.64622e+06	1.4806e+06	1.35679e+06	2.00789e+06	2.46449e+06	2186544	2.58122e+06	3.87016e+06	1.78679e+06	1.16253e+06	4275103	1.13967e+06	1511412	1105948	2.41239e+06	0.0948829	0.223949	0.725086
O75439	MPPB_HUMAN	O75439	PMPCB;MPPB;Beta-MPP;MPP11;MPPP52;P-52	hsa:9512	1.60192e+06	1.27012e+06	3.12675e+06	1.28488e+06	4161963	1.27698e+06	1.419e+06	2.28621e+06	3.55639e+06	1.77577e+06	1.13717e+06	2560529	1.63552e+06	1.16796e+06	1.79742e+06	2.65056e+06	2.44362e+06	1.01894e+06	3334865	2.1218e+06	1.28342e+06	1.05515e+06	1.35377e+06	0.413945	0.580869	1.17486
O75448	MED24_HUMAN	O75448	MED24;ARC100;CRSP4;DRIP100;KIAA0130;THRAP4;TRAP100;CRSP100;MED5	hsa:9862	203860	196345	177464	142661	141092	152704	21962.4	142452	209125	285222	87688.5	107964	128961	197980	83615.3	236297	221140	88147.3	223594	187176	97839.9	146826	133997	0.908798	0.944678	0.981241
O75449	KTNA1_HUMAN	O75449	KATNA1	hsa:11104	227726	287139	213939	181444	173185	27274.6	255107	20400.4	81153.1	266468	33343.5	99101.2	72914.5	96105.1	50535.2	106058	54840.8	43071.2	33428	7570.08	135901	184762	207575	0.0713225	0.185701	1.72323
O75460	ERN1_HUMAN	O75460	ERN1;IRE1;IRE1P;IRE1a;hIRE1p	hsa:2081	47186.4	46440.6	58334.2	63065	52510.5	61131.7	15713.2	82354.3	52296	42601.4	96101.9	67318.3	270239	133079	288866	150556	128331	150626	195521	69340.8	80950.3	63322	174266	0.00136054	0.00922544	0.368287
O75473	LGR5_HUMAN	O75473	LGR5;GPR49;GPR67;FEX;GRP49;HG38	hsa:8549	13525	0	46993.5	14471.6	49245.5	181546	0	0	144511	46993.5	19642.4	46993.5	0	0	0	0	0	0	0	0	0	0	0	1e-06	9.22546e-06	#NUM!
O75475	PSIP1_HUMAN	O75475	PSIP1;DFS70;LEDGF;PSIP2;PAIP;p52;p75	hsa:11168	2.46233e+06	1635934	1.26385e+06	929166	2.00678e+06	1.45345e+06	702795	714132	1.40203e+06	2663001	779602	783529	1.03828e+06	1.65859e+06	728005	2565624	1.88478e+06	1.31013e+06	3175745	1.80825e+06	1735708	1.97884e+06	2149994	0.154511	0.311021	0.76854
O75477	ERLN1_HUMAN	O75477	ERLIN1;C10orf69;KE04;KEO4;SPFH1;Erlin-1;SPG62	hsa:10613	2.99916e+06	1.80749e+06	1.33863e+06	2.99232e+06	1.80912e+06	1.79916e+06	2.39526e+06	1.3302e+06	1.52626e+06	2.53375e+06	1.96882e+06	1.40493e+06	1.47661e+06	1.59595e+06	1091514	1.39641e+06	1.78068e+06	1.19629e+06	3.36015e+06	1.02622e+06	2166990	1.75574e+06	2.3422e+06	0.363155	0.534983	1.14197
O75486	SUPT3_HUMAN	O75486	SUPT3H;SPT3;SPT3L	hsa:8464	73462.6	95382.1	93447.4	117820	73437.5	89610.7	25956.4	85651.8	97317.6	69838.5	63783.4	38613.6	89210.1	96393.1	117061	114260	84145.1	52311.2	141816	182334	106455	115688	111497	0.0157604	0.0638011	0.699567
O75487	GPC4_HUMAN	O75487	GPC4;UNQ474/PRO937;K-glypican	hsa:2239	339776	492302	758564	344701	436488	494841	263476	718440	485578	311931	211940	940517	280318	365160	431381	489336	203472	376426	370397	322481	357610	1.49966e+06	363643	0.854969	0.911202	1.05049
O75489	NDUS3_HUMAN	O75489	NDUFS3;CI-30	hsa:4722	4.75283e+06	4.95072e+06	3.86532e+06	4.03774e+06	3.88427e+06	6.11976e+06	2973762	6.52723e+06	3.95995e+06	4.60666e+06	4684770	5181078	6068279	4.78424e+06	4.62983e+06	6.38298e+06	6087077	4.0262e+06	8432297	4617443	4.3288e+06	3.99765e+06	4733725	0.20613	0.375008	0.876514
O75494	SRS10_HUMAN	O75494	SRSF10;FUSIP1;FUSIP2;SFRS13A;TASR;NSSR;PPP1R149;SFRS13;SRp38;SRrp40;TASR1;TASR2	hsa:10772	2.53134e+06	1.81656e+06	3.37934e+06	1.8389e+06	1756386	1.69703e+06	655849	2.71074e+06	1776818	1.61713e+06	1.55305e+06	1489331	1.78734e+06	3.60653e+06	3.34806e+06	1.52304e+06	1923823	1.98112e+06	2.54991e+06	3824075	2.26715e+06	1.68675e+06	1.83828e+06	0.140047	0.291486	0.794371
O75503	CLN5_HUMAN	O75503	CLN5;NCL	hsa:1203	605604	731475	588400	707394	889364	1.27645e+06	642208	583189	1.53697e+06	473030	303946	364529	259082	633263	301428	426982	332000	200746	406359	680523	608789	544103	558798	0.029667	0.100295	1.61091
O75506	HSBP1_HUMAN	O75506	HSBP1;HSF1BP;NPC-A-13	hsa:3281	2839395	4298403	2.32995e+06	2.57189e+06	2572571	1.94658e+06	1.87244e+06	1.7145e+06	1.9738e+06	1.97922e+06	2.97888e+06	1.66334e+06	1.43078e+06	2275513	1.71654e+06	1.92139e+06	1.73382e+06	1.96006e+06	2238335	1696396	2.00253e+06	2.70669e+06	1.75239e+06	0.0780006	0.197196	1.22914
O75521	ECI2_HUMAN	O75521	ECI2;DRS1;HCA88;PECI;ACBD2;DRS-1;dJ1013A10.3	hsa:10455	4.10306e+06	6077958	2.55188e+06	1.93844e+06	3044425	2.71845e+06	374500	2.56099e+06	2.72233e+06	517590	3.37606e+06	2.84444e+06	1.76517e+06	2.00422e+06	4763037	2789188	5.53217e+06	1.79119e+06	7118772	4144068	7.80704e+06	3.43538e+06	6.53339e+06	0.0597518	0.164795	0.631124
O75525	KHDR3_HUMAN	O75525	KHDRBS3;SALP;SLM2;Etle;SLM-2;T-STAR;TSTAR;etoile	hsa:10656	209176	344269	314799	168622	681642	139708	14933.9	165586	167356	118415	561941	105037	147778	255261	297948	385682	480468	314785	525764	366641	265366	533170	546466	0.0872871	0.211609	0.66569
O75528	TADA3_HUMAN	O75528	TADA3;ADA3;TADA3L;NGG1;STAF54;hADA3	hsa:10474	239128	297864	276440	288825	215698	155214	165119	189228	195401	488627	153740	121657	219482	254402	101521	311244	195492	154308	419260	172244	239379	161692	285550	0.939418	0.964618	1.01596
O75529	TAF5L_HUMAN	O75529	TAF5L;PAF65B	hsa:27097	89580.8	103224	84728.3	126370	86662.2	35847.3	45181.8	70953.5	69552	148584	25165.5	16966.5	39520.8	43822.5	58307.8	251722	125895	17856.9	157049	123449	207300	43775.9	63793.8	0.298958	0.474975	0.730761
O75530	EED_HUMAN	O75530	EED;HEED;WAIT1	hsa:8726	206032	265293	189743	194322	286328	123558	301541	110712	242769	214604	125627	75298.3	155471	142421	79761.1	363504	259137	103460	220588	89964.7	174896	276585	233474	0.907685	0.943981	1.01997
O75531	BAF_HUMAN	O75531	BANF1;BAF;BCRG1;BCRP1;D14S1460;NGPS	hsa:8815	20138876	14366925	13791707	13631920	15443056	10560698	14639489	11218600	12585636	20724960	11304704	12700498	14595749	22069802	11395387	31865866	22907088	19286388	35277812	22264294	17853816	19032838	24387150	0.00511763	0.0268259	0.650995
O75533	SF3B1_HUMAN	O75533	SF3B1;SAP155;Hsh155;MDS;PRP10;PRPF10;SF3b155	hsa:23451	4483404	4479204	4.16558e+06	4264172	4.64807e+06	3.67497e+06	3.52884e+06	3.32999e+06	5829073	5.15583e+06	3.12545e+06	2.83871e+06	2.71023e+06	4.3959e+06	3.38441e+06	4.65405e+06	4.26875e+06	3372723	6015863	4.72384e+06	3.43311e+06	4.04067e+06	4387319	1	1	1.00021
O75534	CSDE1_HUMAN	O75534	CSDE1;D1S155E;KIAA0885;NRU;UNR	hsa:7812	1.75166e+06	2.20289e+06	2.03071e+06	1.86362e+06	2.89165e+06	2.0789e+06	3540016	1.91216e+06	1825801	1.72814e+06	1.33457e+06	1.58105e+06	1.92611e+06	1.9008e+06	1.72806e+06	2.32297e+06	1.84621e+06	2.45996e+06	2.38292e+06	1.9902e+06	1.89343e+06	1.98215e+06	2.09325e+06	0.958295	0.977762	1.00681
O75554	WBP4_HUMAN	O75554	WBP4;FBP21;FNBP21	hsa:11193	204509	234590	194753	132345	354945	132748	446033	69345.3	291112	414425	110930	173925	304339	310440	218377	344794	329913	351805	237132	331440	198818	278506	297205	0.134679	0.283835	0.789844
O75556	SG2A1_HUMAN	O75556	SCGB2A1;LIPHC;MGB2;UGB3;LPHC;LPNC	hsa:4246	708551	4.94191e+06	6.37349e+06	2.00399e+06	6.72746e+06	821740	216980	1.76856e+06	1.9762e+06	1185951	2671617	421886	1.02542e+06	688942	7.02958e+06	101049	623889	554054	1.28203e+06	726955	1.83943e+06	923442	742527	0.235323	0.408124	1.75921
O75558	STX11_HUMAN	O75558	STX11;FHL4;HLH4;HPLH4	hsa:8676	118166	154303	1.10808e+06	842063	15760.9	569847	754859	487601	487601	487601	656399	168930	746676	513620	221821	292889	513620	19968.9	513620	513620	513620	483333	1.31703e+06	0.85148	0.909133	0.949343
O75563	SKAP2_HUMAN	O75563	SKAP2;PRAP;RA70;SAPS;SCAP2;SKAP55R;SKAP-HOM	hsa:8935	498664	929956	673252	750389	508829	922899	467725	1474248	334860	167639	1.04309e+06	2.38836e+06	1.198e+06	950421	2.21233e+06	77990.9	86186.8	608650	16016.9	0	608650	414552	522352	0.377684	0.548723	1.39104
O75569	PRKRA_HUMAN	O75569	PRKRA;PACT;RAX;HSD-14;HSD14;DYT16	hsa:8575	3697353	3.82038e+06	3429458	4327587	3.00579e+06	3.52136e+06	2.0445e+06	4629458	2.89611e+06	4.28478e+06	4903580	2033086	2.1642e+06	3.03815e+06	6.67538e+06	3.24074e+06	5.28178e+06	3.10269e+06	3.54101e+06	6999224	3531613	3.67651e+06	3.21322e+06	0.381145	0.552061	0.878093
O75570	RF1M_HUMAN	O75570	MTRF1;MRF1;MTTRF1;RF1	hsa:9617	125867	119468	181428	46540.9	77871	76579.5	107663	133048	86825.3	121343	107663	107663	0	0	0	0	0	0	0	0	0	0	0	1e-06	9.22546e-06	#NUM!
O75581	LRP6_HUMAN	O75581	LRP6;ADCAD2;STHAG7	hsa:4040	36220.4	345590	108515	108515	108515	56975.1	108515	0	238987	41531.8	40297.6	108515	20427.3	160044	364127	198556	364127	1.83709e+06	135460	444764	125210	155449	200146	0.128096	0.273754	0.298013
O75582	KS6A5_HUMAN	O75582	RPS6KA5;MSK1;MSPK1;RLPK	hsa:9252	644233	528660	826657	324127	225187	106372	48091	256342	698892	216920	333472	334277	585439	204734	823583	247153	198791	172610	260433	335968	438534	1.02821e+06	366299	0.686152	0.797849	0.893361
O75586	MED6_HUMAN	O75586	MED6;ARC33;NY-REN-28	hsa:10001	649212	604651	405902	384237	165588	153910	197333	78538.6	278862	402387	102891	91593.1	123791	304667	161857	386168	0	60916.5	414763	147767	215143	533729	265115	0.470303	0.631484	1.2327
O75592	MYCB2_HUMAN	O75592	MYCBP2;KIAA0916;PAM;Myc-bp2;Phr	hsa:23077	188972	131668	165590	120818	151572	134745	121105	118124	129878	219934	119933	135987	192446	129058	90319.4	135493	91182.7	193722	168385	96494.7	107884	125553	97520.6	0.3272	0.502282	1.11583
O75594	PGRP1_HUMAN	O75594	PGLYRP1;PGLYRP;PGRP;TNFSF3L;SBBI68;UNQ639/PRO1269;PGRP-S;PGRPS;TAG7	hsa:8993	735240	138265	418303	231515	383091	273193	441707	301220	89664	0	301220	301220	0	0	0	0	0	0	0	0	0	0	0	1e-06	9.22546e-06	#NUM!
O75600	KBL_HUMAN	O75600	GCAT;KBL	hsa:23464	89861.2	67191.1	17668.3	71650.4	0	33523.9	71650.4	71650.4	15538.7	277770	71650.4	71650.4	0	0	0	0	0	0	0	0	0	0	0	1e-06	9.22546e-06	#NUM!
O75607	NPM3_HUMAN	O75607	NPM3;PORMIN;TMEM123	hsa:10360	648332	837294	1.06469e+06	1.18299e+06	1085474	724867	1.32861e+06	845109	589842	2195452	722161	375390	467393	1.0036e+06	581045	845849	1.0351e+06	620187	785543	1.26466e+06	930223	2660988	902298	0.850363	0.908426	0.958244
O75608	LYPA1_HUMAN	O75608	LYPLA1;APT1;LPL1;APT-1;LPL-I;hAPT1	hsa:10434	2.78671e+06	3046596	3.26753e+06	3067698	3.19906e+06	2.62975e+06	2172325	3.28516e+06	4212221	3.2498e+06	3.64179e+06	1.83071e+06	3065380	1.53024e+06	2.68286e+06	1.363e+06	1.58861e+06	2.47901e+06	1.64892e+06	1.49371e+06	1.94816e+06	2.90532e+06	2.13634e+06	0.0014768	0.00985194	1.46036
O75610	LFTY1_HUMAN	O75610	LEFTY1;LEFTB;LEFTYB;UNQ278/PRO317	hsa:10637	17831.4	166836	4882.98	163537	512272	22082.6	266634	166836	228275	166836	74791.5	211218	304347	150971	141216	150971	150971	370653	150971	27489.9	41320.5	150971	20802.9	0.759886	0.846965	1.10508
O75616	ERAL1_HUMAN	O75616	ERAL1;HERA;CEGA;ERA;ERA-W;ERAL1A;H-ERA;HERA-A;HERA-B	hsa:26284	78537.8	114165	210048	137611	115091	44924.8	121262	74291.1	171429	147137	52523.1	21521.2	72851.2	79863.6	78168	67202.3	61603.7	27677.8	133214	8302.45	42184	164243	66053.2	0.115825	0.256241	1.47394
O75628	REM1_HUMAN	O75628	REM1;GES;REM;GD:REM	hsa:28954	1.13956e+06	361455	206441	306819	480929	456701	456701	1.58541e+06	195217	269249	0	21925.7	115500	158121	52089.1	56904.2	83237.8	443231	111579	175785	80038.3	43995	17361.4	0.0307263	0.102851	3.75508
O75629	CREG1_HUMAN	O75629	CREG1;CREG;UNQ727/PRO1409	hsa:8804	142728	345204	198412	641786	191656	389272	189887	854711	329317	397440	510945	577928	506901	192167	501645	135503	321932	602930	39299.6	454993	201424	197211	94078.4	0.243633	0.417248	1.34598
O75635	SPB7_HUMAN	O75635	SERPINB7;MEGSIN;PPKN;TP55	hsa:8710	19863.5	90148.4	81310	76554	66794.6	64504.9	101013	51995.2	70772.3	15711.6	235829	20010.9	44666.2	94949.1	0	41010.2	95065.9	283557	51921.7	0	195169	36111.4	203275	0.536365	0.683268	0.784112
O75636	FCN3_HUMAN	O75636	FCN3;FCNH;HAKA1	hsa:8547	0	36816	127162	0	367480	246369	207875	349519	16087.6	127162	25254.3	22217.1	218641	246138	224055	213892	417856	119956	26940.7	290674	380874	59021.9	154765	0.119616	0.261579	0.594514
O75643	U520_HUMAN	O75643	SNRNP200;ASCC3L1;HELIC2;KIAA0788;BRR2;RP33;U5-200KD	hsa:23020	3.29923e+06	2.87742e+06	2.96904e+06	2564261	2.63285e+06	2420841	2.47152e+06	2.11822e+06	3.02127e+06	3.67403e+06	2.02012e+06	1718234	3.13003e+06	3.0828e+06	2.30094e+06	4.28858e+06	3092923	2354524	4.49219e+06	3191480	2.43901e+06	2674653	3.27491e+06	0.0983467	0.229782	0.848962
O75648	MTU1_HUMAN	O75648	TRMU;MTU1;TRMT1;LCAL3;MTO2;TRMT;TRNT1	hsa:55687	64644.5	100790	208440	118069	144883	58827.5	228270	72929.7	132009	137609	131743	61352	39307.7	44439.4	44217.7	146570	32014.5	106724	237106	26141.1	89933.8	128720	94098.2	0.213993	0.383778	1.35245
O75663	TIPRL_HUMAN	O75663	TIPRL;TIP;TIP41;TIPRL1	hsa:261726	704092	780206	1.19974e+06	1.64346e+06	807524	1.02514e+06	994245	1.249e+06	725454	1037690	996656	1.07707e+06	924066	559817	724703	623425	924297	1.19648e+06	457806	952827	1.14634e+06	967398	895368	0.121176	0.263715	1.19714
O75665	OFD1_HUMAN	O75665	OFD1;CXorf5;71-7A;JBTS10;RP23;SGBS2	hsa:8481	89461.9	109614	48253.5	90860.6	85174.5	24639.9	89186.7	109782	50389.1	90339.5	52294.5	161029	101634	100939	387185	22388	148696	0	102481	29725.2	73396.5	80913.4	70613.6	0.583021	0.721516	0.820778
O75674	TM1L1_HUMAN	O75674	TOM1L1;SRCASM	hsa:10040	271150	360972	373956	193593	465862	803879	93457.1	418003	543927	116898	199990	263808	1.57474e+06	230638	470156	350495	412967	200675	177569	2.64813e+06	455743	313385	415832	0.208172	0.377382	0.519062
O75676	KS6A4_HUMAN	O75676	RPS6KA4;MSK2;RSK-B;S6K-alpha-4	hsa:8986	477512	408844	184346	196534	528016	130135	468624	36936.1	165578	256666	241332	358904	359898	470634	297912	373108	514780	673055	761021	553475	345705	367546	453485	0.00888181	0.041596	0.612237
O75683	SURF6_HUMAN	O75683	SURF6;SURF-6;RRP14	hsa:6838	802398	782474	848913	745171	1.10066e+06	665899	820677	1.38173e+06	971863	1.42662e+06	560625	393672	4.18837e+06	963553	956577	708916	978769	954515	1.27774e+06	2148087	798532	1.15484e+06	966586	0.145009	0.298113	0.637609
O75688	PPM1B_HUMAN	O75688	PPM1B;PP2CB;PP2C-beta;PP2C-beta-X;PP2CBETA;PPC2BETAX	hsa:5495	766764	712364	1.25254e+06	1.12162e+06	1.31464e+06	2.20575e+06	1.25524e+06	1.33266e+06	1180877	927962	1.73254e+06	1.25403e+06	930550	751395	1687339	640046	657288	658732	486950	709904	906554	628449	756497	0.00752614	0.0363961	1.566
O75689	ADAP1_HUMAN	O75689	ADAP1;CENTA1;GCS1L;p42IP4	hsa:11033	25051.3	27942.8	58154	58154	90312.1	62815.5	137623	58154	23586.3	58154	15701.8	82199.3	0	0	0	0	0	0	0	0	0	0	0	1e-06	9.22546e-06	#NUM!
O75691	UTP20_HUMAN	O75691	UTP20;DRIM;1A6/DRIM	hsa:27340	396262	334300	362262	277054	344381	196982	655992	125038	352340	723238	151072	79214.5	223665	432320	422358	505507	525458	129430	627681	344991	230402	372278	410558	0.486004	0.644453	0.867518
O75694	NU155_HUMAN	O75694	NUP155;KIAA0791;ATFB15;N155	hsa:9631	1.76017e+06	1.72236e+06	1.68275e+06	1.71432e+06	2.00499e+06	1.59992e+06	1.37755e+06	1.46803e+06	1370895	2.08743e+06	1.61292e+06	1.06764e+06	1.59296e+06	1.49671e+06	1.69011e+06	1.56292e+06	1.29111e+06	1.09546e+06	2.24378e+06	1864395	1.30588e+06	1.33506e+06	1.15528e+06	0.405328	0.574462	1.07292
O75695	XRP2_HUMAN	O75695	RP2;DELXp11.3;NM23-H10;NME10;TBCCD2;XRP2	hsa:6102	1374337	1.43044e+06	1183443	1.47911e+06	1.43739e+06	1.39059e+06	1.3787e+06	1.20706e+06	1.18812e+06	475186	1.24487e+06	1312833	1.25998e+06	914610	887773	990531	964057	588096	759175	547496	1.03034e+06	1.81999e+06	1220221	0.0609226	0.166909	1.26054
O75716	STK16_HUMAN	O75716	STK16;MPSK1;PKL12;TSF1;KRCT;MPSK	hsa:8576	35870.8	84178.3	29142	82095.4	117216	346231	38097.1	117282	117216	117216	204831	117216	393696	81521.4	89575.7	810567	243133	243133	231704	243133	243133	65891.4	28973	0.0958314	0.225335	0.482107
O75717	WDHD1_HUMAN	O75717	WDHD1;AND1;AND-1;CHTF4;CTF4	hsa:11169	77880.8	220407	296551	233675	358981	279723	658597	21259.4	396390	347589	147012	276188	58669.4	88125.7	0	226120	71286.1	3.64686e+06	133483	152091	151404	200210	282246	0.591783	0.729413	0.60634
O75718	CRTAP_HUMAN	O75718	CRTAP;CASP;LEPREL3;OI7;P3H5	hsa:10491	1.02201e+06	1.29487e+06	899980	999380	865091	1.48645e+06	1.42699e+06	907931	920770	1.37186e+06	744131	3.17662e+06	3510104	3562043	2.12376e+06	4221170	2894689	2.38504e+06	4.02108e+06	3.00952e+06	3.79248e+06	741644	2527305	0.000170044	0.00144385	0.422596
O75746	CMC1_HUMAN	O75746	SLC25A12;ARALAR1;AGC1;ARALAR	hsa:8604	1.27341e+06	1.07928e+06	1.31962e+06	1.36465e+06	1.05285e+06	835605	816285	1.39699e+06	1.63627e+06	1.09292e+06	1.45639e+06	771845	1.13951e+06	794868	501057	1.91159e+06	599318	1.10919e+06	1351173	574072	666509	889066	934717	0.160072	0.317601	1.23401
O75751	S22A3_HUMAN	O75751	SLC22A3;EMTH;OCT3;EMT	hsa:6581	0	0	0	0	0	0	0	0	0	0	0	0	485350	73719.1	198980	46248.6	83689.2	410229	231295	143821	63557.4	191268	175794	1e-06	9.22546e-06	0
O75752	B3GL1_HUMAN	O75752	B3GALNT1;B3GALT3;UNQ531/PRO1074;GLCT3;GLOB;Gb4Cer;P;P1;beta3Gal-T3;galT3	hsa:8706	0	0	0	0	0	0	0	0	0	0	0	0	56886.4	41430.1	63643.5	56886.4	19468	56886.4	152274	56886.4	37940.5	56886.4	26562.1	1e-06	9.22546e-06	0
O75764	TCEA3_HUMAN	O75764	TCEA3;TFIISH;TFIIS;TFIIS.H	hsa:6920	95111.1	134763	130360	0	140650	191797	134763	337285	62337.3	196471	58851.5	134763	209739	21856.3	209739	114018	132709	209739	593625	148945	282992	209739	174030	0.152418	0.308568	0.642524
O75781	PALM_HUMAN	O75781	PALM;KIAA0270	hsa:5064	1.28813e+06	307449	83715.7	119398	280902	121234	256935	216711	240268	262742	1.00145e+06	2686545	2.46934e+06	2.26842e+06	2219094	3.90591e+06	2.49768e+06	3.91943e+06	2.38993e+06	1.85728e+06	2.82478e+06	652009	3015194	1.82336e-05	0.000166434	0.22461
O75787	RENR_HUMAN	O75787	ATP6AP2;ATP6IP2;CAPER;ELDF10;HT028;MSTP009;PSEC0072;APT6M8-9;ATP6M8-9;M8-9;MRXE;MRXSH;PRR;RENR;XMRE;XPDS	hsa:10159	229859	979105	1.1292e+06	289534	222926	1.09565e+06	279717	956357	1.10795e+06	1.09059e+06	832772	476927	291554	36884.2	798248	715749	716671	547817	708012	654252	761743	281437	775122	0.276662	0.452357	1.26702
O75791	GRAP2_HUMAN	O75791	GRAP2;GADS;GRB2L;GRID;GRAP-2;GRBLG;GRPL;GrbX;Grf40;Mona;P38	hsa:9402	173196	234727	198391	313301	121957	117954	162139	91979	198391	101441	114648	552573	503889	257449	232535	89948.7	459814	151786	118049	165277	157042	181629	514524	0.341739	0.515742	0.770604
O75792	RNH2A_HUMAN	O75792	RNASEH2A;RNASEHI;RNHIA;AGS4;JUNB;RNHL	hsa:10535	620443	1.00728e+06	2.5662e+06	1.65083e+06	1.59336e+06	38671256	16314769	12028849	4.82349e+06	1.5503e+06	8517696	4.75031e+06	534269	7175122	25271782	525819	9712660	9761974	796048	718823	12417062	802020	12655528	0.893945	0.936164	1.07319
O75794	CD123_HUMAN	O75794	CDC123;C10orf7;D123	hsa:8872	36290	86929.4	81378.3	141575	164998	156740	318230	55832.5	104142	81649.2	42890	81756.6	123147	87509.9	63964.3	118447	222688	92206.4	124071	243549	191696	325735	106974	0.217241	0.387198	0.729247
O75800	ZMY10_HUMAN	O75800	ZMYND10;BLU;LUCA12.4;CILD22;FLU	hsa:51364	564918	698533	201459	419805	210084	86330.2	253565	253565	26350.6	68982.6	5623.28	253565	149837	94083.7	28513.9	12810.2	81689.2	191937	31079.2	89975.5	34908.7	863581	69788.5	0.290262	0.466	1.69228
O75815	BCAR3_HUMAN	O75815	BCAR3;NSP2;SH2D3B;UNQ271/PRO308	hsa:8412	496917	561739	335558	234106	0	0	683989	239558	41366.2	41903.3	1.7727	239558	0	0	0	0	0	0	0	0	0	0	0	1e-06	9.22546e-06	#NUM!
O75817	POP7_HUMAN	O75817	POP7;RPP20;0610037N12Rik;RPP2	hsa:10248	407292	267373	273211	287961	356926	417095	398052	467446	343626	293285	356913	907443	376876	781382	77669.5	487870	763680	250440	455363	604230	437017	318263	762083	0.329472	0.503797	0.823834
O75818	RPP40_HUMAN	O75818	RPP40;RNASEP1;bA428J1.3	hsa:10799	174792	276973	314725	319978	310119	344788	261838	330841	333915	298014	271843	238026	242591	304417	286075	298819	304810	246587	298141	229015	289442	304547	257396	0.474961	0.635409	1.04062
O75821	EIF3G_HUMAN	O75821	EIF3G;EIF3S4;EIF3-P42;eIF3-delta;eIF3-p44	hsa:8666	4.14627e+06	5.08994e+06	4.39611e+06	4.67277e+06	5053148	4649675	5.93119e+06	3.61092e+06	4.78795e+06	4.78255e+06	4032446	4993141	3.2582e+06	4332064	4345730	4601532	4660727	4.15906e+06	4.16056e+06	4527838	4.30165e+06	5.25994e+06	4614934	0.19857	0.366506	1.06729
O75822	EIF3J_HUMAN	O75822	EIF3J;EIF3S1;PRO0391;eIF3-alpha;eIF3-p35	hsa:8669	1.98539e+06	2.0799e+06	2.74755e+06	2.08174e+06	2955185	2.1764e+06	3.35663e+06	2.01253e+06	1.99575e+06	2.70472e+06	1.90661e+06	2.00642e+06	2.04891e+06	2.06096e+06	2495043	2.4647e+06	1.99402e+06	2.48377e+06	2.15636e+06	1.65326e+06	1.55509e+06	2.07562e+06	1.73424e+06	0.141969	0.29405	1.12995
O75828	CBR3_HUMAN	O75828	CBR3;HEL-S-25;SDR21C2;hCBR3	hsa:874	3.76549e+06	4747038	2555715	3.40967e+06	4.15519e+06	6075711	6.3707e+06	5.57889e+06	3649996	4622291	13107664	5355585	4.45709e+06	5323959	7.16971e+06	3.75808e+06	4.95636e+06	5.56607e+06	2649400	5861073	4807880	5420357	3775600	0.658392	0.776351	1.08123
O75832	PSD10_HUMAN	O75832	PSMD10;dJ889N15.2;p28;p28(GANK)	hsa:5716	1073240	1.31038e+06	1.16954e+06	1174400	1139610	1.47489e+06	843290	1.00206e+06	1.15743e+06	1.05561e+06	1.23762e+06	1.59824e+06	948484	1.13197e+06	1.25066e+06	930879	1.14351e+06	1.36154e+06	755409	1215327	1.33163e+06	1.53792e+06	1.11272e+06	0.739051	0.83364	1.02594
O75841	UPK1B_HUMAN	O75841	UPK1B;TSPAN20;UPIB;UPK1	hsa:7348	762436	377956	577683	1.38463e+06	1.41714e+06	174298	577683	156855	316071	577683	32073.6	577683	23947.6	64677.1	600417	331252	331252	331252	54608.4	205392	331252	1.23505e+06	134676	0.147743	0.301748	1.74394
O75843	AP1G2_HUMAN	O75843	AP1G2;G2AD	hsa:8906	536168	588771	480865	640908	949210	790058	815547	597204	228620	170992	355416	136745	125614	151470	195019	150331	139261	53856.8	155448	88948.8	164833	974679	149566	0.00907706	0.0422602	2.45476
O75844	FACE1_HUMAN	O75844	ZMPSTE24;FACE1;STE24;FACE-1;HGPS;PRO1;Ste24p	hsa:10269	1.35701e+06	1.04094e+06	1.0857e+06	1.11338e+06	1.167e+06	1074315	1.12235e+06	775917	837220	897851	1110378	1.07645e+06	807728	1.09531e+06	926180	1.09765e+06	865281	740338	1.16427e+06	567648	907180	1.29611e+06	1.1975e+06	0.331983	0.505698	1.08799
O75845	SC5D_HUMAN	O75845	SC5D;SC5DL;ERG3;S5DES	hsa:6309	2.03714e+06	2.51391e+06	1.6022e+06	2.39903e+06	2.92186e+06	1.17133e+06	4278606	493124	1.45668e+06	1635160	1.89916e+06	2.66596e+06	3.99308e+06	1.0257e+06	1.94857e+06	1.2552e+06	970637	920918	2.57264e+06	1.13607e+06	930691	2.15265e+06	1.26276e+06	0.286413	0.461616	1.26505
O75864	PPR37_HUMAN	O75864	PPP1R37;KIAA1986;LRRC68	hsa:284352	43224.9	170334	102849	106133	75214.8	132438	61902.6	88033.3	96303.5	329733	1.15671e+06	12561.7	89858.3	109317	397149	41046.3	74041	39819.1	26633.2	121678	199586	139104	117646	0.445547	0.609626	1.60596
O75865	TPC6A_HUMAN	O75865	TRAPPC6A;HSPC289;TRS33	hsa:79090	80958	57094.2	93554.1	97994	82431.8	27871.8	88022.2	83817.7	11260.6	64829.4	101244	71734.3	96457	78614.8	156160	51045	29423.2	76015.8	26982.3	76015.8	76015.8	93428.6	76015.8	0.749778	0.841329	0.943676
O75874	IDHC_HUMAN	O75874	IDH1;PICD;HEL-216;HEL-S-26;IDCD;IDH;IDP;IDPC	hsa:3417	6284198	6.82179e+06	16306219	10939545	20419052	33723620	5.65051e+06	34956088	21380364	7.31029e+06	20014048	11586945	8639270	7632708	24703126	7143718	6295940	8.01012e+06	5284304	5428718	8217985	7933969	8495896	0.041505	0.127181	1.83166
O75879	GATB_HUMAN	O75879	GATB;PET112;PET112L;HSPC199	hsa:5188	678067	379335	2.82199e+06	1.05586e+06	354399	190880	651791	2896427	837501	378748	1.87542e+06	174733	146423	2.72027e+06	149470	193468	4300523	160481	269327	286738	114315	397474	277020	0.695083	0.803804	1.25013
O75880	SCO1_HUMAN	O75880	SCO1;SCOD1	hsa:6341	882267	671609	1.41632e+06	926007	1290817	821110	644989	532736	1.55655e+06	948864	424191	445686	797683	616411	245210	1.01883e+06	629444	521656	1.28928e+06	216784	323171	630096	866538	0.132371	0.280615	1.35303
O75881	CP7B1_HUMAN	O75881	CYP7B1;CBAS3;CP7B;SPG5A	hsa:9420	185816	113830	135698	17283.2	65993	29552.6	61228.6	0	44539.5	24124.2	16226.7	291697	240218	176926	46434.3	410356	119994	548170	214905	95598.7	185543	117609	165168	0.0221477	0.080958	0.389424
O75882	ATRN_HUMAN	O75882	ATRN;KIAA0548;MGCA;DPPT-L	hsa:8455	182850	230534	307877	376825	341793	475659	231679	976630	154425	335072	362465	764682	448224	862696	740132	275732	530063	729740	313617	568452	708220	328180	570963	0.102298	0.235994	0.71518
O75884	RBBP9_HUMAN	O75884	RBBP9;BOG;RBBP10	hsa:10741	3.53806e+06	1.45689e+06	2.4125e+06	2573089	2.58408e+06	1.32747e+06	956594	3.81388e+06	2.39132e+06	4.17704e+06	2.85089e+06	1.46644e+06	945133	1.76412e+06	1.11462e+06	1.2618e+06	1.43662e+06	1.75905e+06	702515	1.80533e+06	2.1174e+06	1.79428e+06	1.59797e+06	0.00860637	0.040546	1.66183
O75886	STAM2_HUMAN	O75886	STAM2;HBP;Hbp;STAM2A;STAM2B	hsa:10254	953283	892576	1956174	603934	1.49153e+06	2.0863e+06	1.19622e+06	1.20578e+06	1201351	872187	1.2343e+06	1.67153e+06	1.73684e+06	1.74943e+06	1.69214e+06	2.43248e+06	2.43983e+06	2.09605e+06	1.03316e+06	2.6919e+06	1.8292e+06	1.83103e+06	1.87611e+06	0.00190378	0.0121947	0.657914
O75888	TNF13_HUMAN	O75888	TNFSF13;APRIL;TALL2;ZTNF2;UNQ383/PRO715;CD256;TALL-2;TNLG7B;TRDL-1	hsa:8741	76120.4	83192	45667	176591	150183	78039.9	74010	501786	245530	67968.8	74456.8	209672	0	0	0	0	0	0	0	0	0	0	0	1e-06	9.22546e-06	#NUM!
O75891	AL1L1_HUMAN	O75891	ALDH1L1;FTHFD;10-FTHFDH;10-fTHF;FDH	hsa:10840	129349	46811.9	64611.3	0	81763.7	60214.4	211633	718038	64059.7	177767	963106	22245.4	25015.6	152344	61765.9	8579.79	43396	0	25667.6	323183	91763.7	50156.7	122580	0.182585	0.346795	2.5739
O75907	DGAT1_HUMAN	O75907	DGAT1;AGRP1;DGAT;ARAT;ARGP1;DIAR7	hsa:8694	654438	563438	465025	641758	559022	373694	590198	629239	601937	519796	570651	491260	722166	389436	307128	888928	521239	514041	1.01017e+06	367523	189248	897223	568433	0.771574	0.854275	0.957633
O75909	CCNK_HUMAN	O75909	CCNK;CPR4	hsa:8812	939975	738413	729684	360461	753349	566727	654856	324743	892359	1.08556e+06	542888	730099	348609	663717	552137	929838	759858	407585	749409	419851	816802	540804	670414	0.428431	0.59391	1.1118
O75911	DHRS3_HUMAN	O75911	DHRS3;RDH17;SDR16C1;UNQ2424/PRO4983;DD83.1;Rsdr1;SDR1;retSDR1	hsa:9249	1.29903e+06	987869	887502	1.40074e+06	162783	1387358	77877.7	586111	924318	519961	60888.8	1.12253e+06	1898731	128240	710514	414110	212492	63678.1	332445	286296	489082	1.3788e+06	257859	0.330332	0.504236	1.39855
O75915	PRAF3_HUMAN	O75915	ARL6IP5;DERP11;JWA;PRA2;PRAF3;HSPC127;GTRAP3-18;Yip6b;addicsin;hp22;jmx	hsa:10550	4899274	4697842	5456796	6170036	5.94059e+06	5213393	2.94869e+06	8364051	6.41483e+06	4.21349e+06	4635155	6.49893e+06	5.28257e+06	2.97173e+06	3682524	3885899	14054277	3.68351e+06	3.83207e+06	3874209	3082159	4817810	3.2976e+06	0.520418	0.671475	1.14361
O75923	DYSF_HUMAN	O75923	DYSF;FER1L1;LGMD2B;MMD1	hsa:8291	1316834	1.0748e+06	786522	988949	989027	1.04111e+06	3.7919e+06	310870	542104	360932	980305	1.94779e+06	6211358	906618	985623	2.00324e+06	300853	5432404	1.09465e+06	293082	525100	923511	618184	0.416553	0.582291	0.671356
O75925	PIAS1_HUMAN	O75925	PIAS1;DDXBP1;GBP;GU/RH-II;ZMIZ3	hsa:8554	222908	233315	264815	216955	343126	172640	200853	215646	165170	374627	204094	179776	203498	291144	160306	371351	392949	241866	1.03472e+06	274376	223646	308335	258182	0.171639	0.332932	0.681076
O75934	SPF27_HUMAN	O75934	BCAS2;DAM1;SPF27;Snt309	hsa:10286	1733358	1823229	2.4557e+06	1.82583e+06	1.70703e+06	1.57512e+06	1.14355e+06	1.19444e+06	2.76602e+06	2678560	1680209	1296778	1.11582e+06	1.75667e+06	1773676	2.61641e+06	1694767	1.04239e+06	1.80543e+06	1.87733e+06	1.77228e+06	1.87759e+06	1.87211e+06	0.730624	0.827465	1.04437
O75935	DCTN3_HUMAN	O75935	DCTN3;DCTN22;DCTN-22	hsa:11258	1.80749e+06	1.56659e+06	1.4305e+06	1.93238e+06	1.97719e+06	1.37072e+06	1.80208e+06	1.27216e+06	1.61606e+06	1.74319e+06	1.48396e+06	1566859	1.52774e+06	1.39807e+06	1.45086e+06	1.27019e+06	1.37205e+06	1.61171e+06	1851726	1.15199e+06	1.35957e+06	2027625	1.33396e+06	0.181101	0.344713	1.09678
O75937	DNJC8_HUMAN	O75937	DNAJC8;SPF31;HSPC315;HSPC331	hsa:22826	1.63361e+06	1.57913e+06	1.49063e+06	1.40893e+06	2135157	1.4766e+06	2.07082e+06	1.28793e+06	1468948	2.21131e+06	1.13431e+06	1127853	1208227	2.19055e+06	1.36969e+06	1.5269e+06	1.90915e+06	1.36519e+06	1.28883e+06	1.6989e+06	1.85294e+06	1.64069e+06	2.17981e+06	0.642698	0.765301	0.956607
O75940	SPF30_HUMAN	O75940	SMNDC1;SMNR;SPF30;TDRD16C	hsa:10285	6.37805e+06	2.34552e+06	1.54016e+06	1.63654e+06	12374470	2.36986e+06	19646724	1099044	2.01978e+06	9304700	1.29566e+06	1.11817e+06	1.22103e+06	1.92337e+06	1.87961e+06	1.65628e+06	1.74176e+06	1.27569e+06	1.48587e+06	15868409	10954824	5292619	9336145	0.896374	0.937212	1.06458
O75943	RAD17_HUMAN	O75943	RAD17;R24L;CCYC;HRAD17;RAD17SP;RAD24	hsa:5884	322922	94878	302412	175833	281208	114838	124925	144107	199520	316051	124437	265867	328052	129438	230118	147346	160084	0	167794	88935.9	262156	235651	47303.7	0.27687	0.452536	1.25852
O75947	ATP5H_HUMAN	O75947	ATP5H;My032;ATPQ	hsa:10476	3.04549e+06	2763994	3.7597e+06	3.09172e+06	3.59189e+06	2.79414e+06	2803684	3326855	4711700	2698428	3.35082e+06	2989311	3.07002e+06	2.55812e+06	3.08361e+06	2804883	2.3834e+06	2.24769e+06	3.0565e+06	2.52127e+06	2566426	2.5378e+06	2.43602e+06	0.0067819	0.033584	1.2193
O75954	TSN9_HUMAN	O75954	TSPAN9;NET5;NET-5;PP1057	hsa:10867	562736	575869	322845	109924	128199	246708	199965	204358	177071	364791	528162	1.03586e+06	820584	507754	238923	339141	350885	807134	423947	461269	612292	520300	541978	0.155637	0.312491	0.726345
O75955	FLOT1_HUMAN	O75955	FLOT1	hsa:10211	5783169	5102073	4.21824e+06	5.10793e+06	4682275	5.52991e+06	3141638	2.60456e+06	6.45158e+06	4.08489e+06	3.15927e+06	3.62711e+06	4.5e+06	2.12218e+06	4.37258e+06	3.00003e+06	2.98541e+06	2138195	3571299	2.82271e+06	2716232	5331463	2.90837e+06	0.0220189	0.0806113	1.34458
O75962	TRIO_HUMAN	O75962	TRIO;ARHGEF23;tgat	hsa:7204	209021	202151	269796	287512	145024	117819	144518	210495	148363	307926	186821	190063	174564	225750	354232	141007	255889	369934	244121	364959	178968	159876	211396	0.189499	0.355165	0.827354
O75964	ATP5L_HUMAN	O75964	ATP5L;ATP5JG	hsa:10632	9446262	8244289	11997648	9221924	7.1862e+06	8.08276e+06	7.08837e+06	8434606	13601231	8801784	8809103	7388793	8659535	6.44752e+06	7730868	10442633	6810499	5457347	13069821	6757306	7.04008e+06	6718514	7687086	0.199684	0.367281	1.14347
O75976	CBPD_HUMAN	O75976	CPD;GP180	hsa:1362	339039	374847	472718	419332	462804	1.34239e+06	1209619	1.00509e+06	755840	195722	547880	287315	1.39871e+06	350651	643591	851074	291682	266231	463202	149880	346426	271904	304261	0.397282	0.567662	1.27302
O75995	SASH3_HUMAN	O75995	SASH3;CXorf9;SLY;753P9;HACS2;SH3D6C	hsa:54440	304832	303801	250117	172962	209893	231126	281797	153956	213998	84826.9	420142	2.0934e+06	1.36075e+06	197560	602432	144878	39786.9	63329.8	63263.9	150372	132702	272777	201132	0.617378	0.747547	1.34019
O76003	GLRX3_HUMAN	O76003	GLRX3;PICOT;TXNL2;HUSSY-22;GLRX4;GRX3;GRX4;TXNL3	hsa:10539	2.77536e+06	2310602	2189932	3.44834e+06	2.5565e+06	2291686	5355791	2.11886e+06	1.96687e+06	1.80414e+06	2.67589e+06	2.06141e+06	2.2278e+06	1.94525e+06	2.59814e+06	1.63722e+06	2.0109e+06	2.10843e+06	1.52811e+06	2.02901e+06	2.07225e+06	4199139	1.93603e+06	0.247558	0.42054	1.19074
O76021	RL1D1_HUMAN	O76021	RSL1D1;CATX11;CSIG;PBK1;L12;UTP30	hsa:26156	2.05893e+06	1.77152e+06	2.40736e+06	1.81406e+06	1.52339e+06	2.23283e+06	2.7021e+06	2098516	2.99246e+06	4.18692e+06	1.71004e+06	1.50796e+06	1.5749e+06	2.01967e+06	1.79877e+06	5.37859e+06	2.41174e+06	1.24332e+06	3.9786e+06	2.03902e+06	2.03466e+06	3026808	2.85797e+06	0.446691	0.610629	0.872781
O76024	WFS1_HUMAN	O76024	WFS1;CTRCT41;WFRS;WFS;WFSL;DFNA6;DFNA14;DFNA38	hsa:7466	2023206	2191360	5.62183e+06	2.13022e+06	1.78425e+06	846156	667864	2286557	1261024	4261256	3.66585e+06	1.03336e+06	1.85465e+06	1390979	1.41638e+06	3.55507e+06	1.25321e+06	2.06937e+06	4.24586e+06	1.46055e+06	1985782	1.60493e+06	1.13753e+06	0.562499	0.70539	1.15856
O76027	ANXA9_HUMAN	O76027	ANXA9;ANX31	hsa:8416	264259	228383	165578	148146	165578	165578	165578	44308.7	144621	165578	312348	16978.9	611783	403078	0	423484	403078	639703	685331	124937	627721	403078	111666	0.00796472	0.038071	0.410784
O76031	CLPX_HUMAN	O76031	CLPX	hsa:10845	2398469	1.58073e+06	1.92361e+06	1908632	1.42968e+06	1496241	2.37392e+06	1.12133e+06	1.83983e+06	1.30714e+06	801008	1.76075e+06	1.30651e+06	1.32938e+06	1.34984e+06	2755266	1271750	2703084	3.6574e+06	1.50277e+06	2.60926e+06	1.71824e+06	1.0266e+06	0.368576	0.539663	0.861021
O76041	NEBL_HUMAN	O76041	NEBL;LNEBL;LASP2	hsa:10529	106818	136456	119076	292168	126920	126920	126920	0	126920	147893	86029.3	126920	0	0	0	0	0	0	0	0	0	0	0	1e-06	9.22546e-06	#NUM!
O76054	S14L2_HUMAN	O76054	SEC14L2;C22orf6;KIAA1186;KIAA1658;SPF;TAP;TAP1	hsa:23541	483049	449153	354369	564772	214782	609557	569546	437208	480263	521322	367763	82036.6	108631	926140	484941	446656	310508	392323	217802	434215	635019	426277	634660	0.731083	0.827787	0.937979
O76061	STC2_HUMAN	O76061	STC2;STC-2;STCRP	hsa:8614	0	398051	55875.9	0	108421	0	147674	284994	13903.5	763166	0	0	0	0	0	0	0	0	0	0	0	0	0	1e-06	9.22546e-06	#NUM!
O76062	ERG24_HUMAN	O76062	TM7SF2;ANG1;DHCR14A;NET47	hsa:7108	444927	332994	1.17407e+06	967920	715118	1.07655e+06	123447	1.09061e+06	1.21837e+06	605128	678851	110251	187672	83992.9	53471.8	251612	259816	149931	279032	225480	221921	580626	275195	0.00161963	0.0106256	3.0469
O76070	SYUG_HUMAN	O76070	SNCG;BCSG1;PERSYN;PRSN;SR	hsa:6623	477272	79002.6	125927	125927	68618.2	124523	125927	0	102914	69383.9	183193	28438	59513	49785.7	0	205767	171600	678077	171600	171600	150735	127507	101412	0.484575	0.643732	0.733843
O76071	CIAO1_HUMAN	O76071	CIAO1;WDR39;CIA1	hsa:9391	920188	935874	917252	1.05182e+06	934036	1.09936e+06	1.74712e+06	734171	814494	771688	750950	1.17871e+06	865100	969957	892858	775877	965914	672206	537363	1.02927e+06	676866	1.57327e+06	697462	0.351639	0.524365	1.12547
O76074	PDE5A_HUMAN	O76074	PDE5A;PDE5;CGB-PDE;CN5A	hsa:8654	268380	273486	259771	75612.1	255214	126350	120892	216384	56775	173272	584006	17458	146594	501290	219151	532639	361267	467558	277355	475763	355239	248925	402518	0.010989	0.0488153	0.557957
O76075	DFFB_HUMAN	O76075	DFFB;CAD;DFF2;DFF40;CPAN;DFF-40	hsa:1677	178877	259736	363979	348093	368929	283303	220200	515984	331508	724522	94728.4	16726.9	90012.5	231824	196215	205501	137163	88480.1	44143.1	210887	213874	78306.1	67296.2	0.011837	0.0513645	2.17286
O76080	ZFAN5_HUMAN	O76080	ZFAND5;ZA20D2;ZNF216;ZFAND5A	hsa:7763	177670	137222	184910	77801.7	227270	236430	371738	135274	215257	106303	177020	85149.8	75779.5	218053	169714	69646.8	128398	140045	128398	132199	100577	117799	131770	0.0764977	0.194951	1.38375
O76082	S22A5_HUMAN	O76082	SLC22A5;OCTN2;CDSP	hsa:6584	0	0	0	0	0	0	0	0	0	0	0	0	254052	254052	331897	47870.1	254052	254052	161607	286387	273877	357395	319332	1e-06	9.22546e-06	0
O76083	PDE9A_HUMAN	O76083	PDE9A;HSPDE9A2	hsa:5152	158901	226489	207506	82766.5	0	112168	1.31202e+06	2.06721e+06	25514	211470	553559	0	3.01784e+06	106621	1.71511e+06	743149	1.24232e+06	0	922041	1.4577e+06	110614	221283	1.00206e+06	0.113546	0.252676	0.431216
O76094	SRP72_HUMAN	O76094	SRP72;BMFF;BMFS1;HEL103	hsa:6731	2208849	2.5341e+06	2.31796e+06	2.0274e+06	2.8909e+06	1.81286e+06	2.95962e+06	2.02222e+06	3.00769e+06	2.33309e+06	1.75618e+06	1.81689e+06	2.20247e+06	1.96557e+06	1.96958e+06	2.3721e+06	2.00966e+06	1.7717e+06	2.06591e+06	2.23434e+06	2.47293e+06	3.13486e+06	2.2158e+06	0.603917	0.738965	1.03955
O76095	JTB_HUMAN	O76095	JTB;HSPC222;HJTB;PAR;hJT	hsa:10899	1228967	1.06325e+06	1.04683e+06	1.41597e+06	1372995	966424	1.50161e+06	1.0989e+06	1.04782e+06	523050	1.13136e+06	470391	897508	718401	639534	911334	708650	479794	1.26836e+06	661113	851471	1.30326e+06	871791	0.0738229	0.189713	1.26678
O94760	DDAH1_HUMAN	O94760	DDAH1;DDAH;HEL-S-16	hsa:23576	3.74087e+06	3.92159e+06	4666610	3.55814e+06	4287115	5.02603e+06	2995358	4.34524e+06	6.24847e+06	2.69063e+06	2.80598e+06	1621939	1.15317e+06	1.51986e+06	2.14456e+06	1.70424e+06	2.6692e+06	1.50279e+06	1.59832e+06	2.47092e+06	3969632	3.81668e+06	2.53089e+06	0.00259249	0.015488	1.6779
O94762	RECQ5_HUMAN	O94762	RECQL5;RECQ5	hsa:9400	1.21331e+06	991406	917802	710417	5543393	904664	1.39932e+06	1.43255e+06	206763	3.21035e+06	124455	775281	486307	538370	1.59859e+06	1.24125e+06	204215	136936	824027	811753	319836	328778	710502	0.104598	0.239727	2.21889
O94763	RMP_HUMAN	O94763	URI1;C19orf2;NNX3;PPP1R19;RMP;URI	hsa:8725	448812	401145	419203	454544	455798	349434	385153	374801	378892	440088	274582	190588	250139	408396	412628	645526	473601	215584	822605	621057	427183	494708	494193	0.108365	0.244598	0.796098
O94766	B3GA3_HUMAN	O94766	B3GAT3;GLCATI;JDSCD;glcUAT-I	hsa:26229	334705	491475	658508	691491	457358	384578	824293	338884	644594	504868	362016	345286	513546	146340	315924	504469	190369	399731	599343	176925	313404	351762	271597	0.0239987	0.0854859	1.46293
O94768	ST17B_HUMAN	O94768	STK17B;DRAK2	hsa:9262	52060.4	33475.7	44023.5	100444	31050.2	76047.7	146013	56747.3	55636.2	100444	76143.7	433240	337938	69646.8	70013.1	96756.9	70014	14995.8	20686.3	22611.7	17136.4	27797.3	22557.2	0.486951	0.645348	1.43462
O94769	ECM2_HUMAN	O94769	ECM2	hsa:1842	0	0	0	0	0	0	0	0	0	0	0	0	101404	70576.4	122614	465069	38468.2	30435.2	193083	142436	109782	23526.5	51363.5	1e-06	9.22546e-06	0
O94776	MTA2_HUMAN	O94776	MTA2;MTA1L1;PID	hsa:9219	2.03875e+06	2408063	2.79404e+06	3.59381e+06	3.8389e+06	1.03838e+06	3189981	1.51212e+06	3.34951e+06	3.85511e+06	2.11959e+06	1.18162e+06	1.67321e+06	2.67883e+06	1886940	3102685	2.37328e+06	1.87574e+06	4.17738e+06	1.69699e+06	1.66305e+06	2.54532e+06	2.80024e+06	0.654328	0.774023	1.07062
O94788	AL1A2_HUMAN	O94788	ALDH1A2;RALDH2;RALDH(II);RALDH2-T	hsa:8854	3444088	1.48798e+06	662495	255018	351658	784562	720172	284823	342179	1.01239e+06	1.53586e+06	11495314	9210790	15800772	5.4688e+06	15279592	13262859	16906842	7.73635e+06	14016479	9862404	2.52636e+06	12787735	2.64451e-05	0.000239089	0.166954
O94804	STK10_HUMAN	O94804	STK10;LOK;PRO2729	hsa:6793	389821	440675	226962	212352	495386	445208	874468	128895	251182	198116	285971	633404	989780	322111	288282	329739	280076	320137	292983	287785	292959	340135	358796	0.919146	0.950564	1.02383
O94806	KPCD3_HUMAN	O94806	PRKD3;EPK2;PRKCN;PKC-NU;PKD3;nPKC-NU	hsa:23683	34215.2	62374.9	121088	66278.2	56718.6	56600.5	96885.1	30314.2	62928.6	170793	60216.6	74401.1	0	106207	11334	162387	79219.5	41971.5	63971.1	61460.5	76757.8	51729.5	69247.9	0.62637	0.754784	1.12996
O94808	GFPT2_HUMAN	O94808	GFPT2;GFAT;GFAT_2;GFAT2	hsa:9945	74917.8	0	14960.6	95.4806	0	73522.7	17130.9	89148.4	74917.8	0	29197.7	525123	263887	1.78344e+06	4.36899e+06	50787	0	60269.7	125058	81248.9	113485	42118	111027	0.196455	0.364105	0.117723
O94811	TPPP_HUMAN	O94811	TPPP;TPPP1;TPPP/p25;p24;p25;p25alpha	hsa:11076	43892.9	7828.54	10657.9	20200.6	21680.7	33583	33583	33583	33583	33583	77751.2	53069.1	42609.1	60284.3	126581	0	0	186446	7752.68	86562.4	130455	10721.2	65141.1	0.132628	0.280847	0.515542
O94813	SLIT2_HUMAN	O94813	SLIT2;SLIL3;Slit-2	hsa:9353	118843	7983.04	0	178504	106660	29972	13270.3	0	212717	0	0	186070	0	0	0	0	123159	71740.1	13591.5	1.00326	175587	970673	0	0.57602	0.716478	0.577855
O94817	ATG12_HUMAN	O94817	ATG12;APG12;APG12L;FBR93;HAPG12	hsa:9140	137877	25182.6	54668.1	119738	209596	320131	196686	246150	53411.2	171200	77609	74963.4	277331	134518	109324	332643	72574.9	72575.2	43044.3	53060.2	184710	157342	116039	1	1	0.995783
O94819	KBTBB_HUMAN	O94819	KBTBD11;CMLAP;KIAA0711;KLHDC7C	hsa:9920	0	0	0	0	0	0	0	0	0	0	0	0	49195.1	99494.6	99494.6	94283.9	47899	314435	99494.6	35931.5	99494.6	55223.1	99494.6	1e-06	9.22546e-06	0
O94822	LTN1_HUMAN	O94822	LTN1;C21orf10;C21orf98;KIAA0714;RNF160;ZNF294;HSPC087	hsa:26046	132889	217265	193840	214852	168210	167028	147339	287013	124344	195629	93603.7	208430	300620	223234	137708	212561	78006	119703	248071	135299	240814	184734	159314	0.812302	0.881882	0.966263
O94826	TOM70_HUMAN	O94826	TOMM70;KIAA0719;TOM70;TOMM70A;Tom70	hsa:9868	2.21266e+06	2.13329e+06	2.74488e+06	2.27754e+06	2.18004e+06	1.65414e+06	1.58061e+06	2.14142e+06	2.78702e+06	2397239	1.80796e+06	1.94348e+06	2.745e+06	1.81146e+06	2586187	2.32858e+06	1.88605e+06	1.86514e+06	3.14857e+06	1834619	2197236	1.70804e+06	2048393	0.823219	0.890293	0.981207
O94829	IPO13_HUMAN	O94829	IPO13;KIAA0724;RANBP13;IMP13;KAP13;LGL2	hsa:9670	147131	148320	126182	266107	183815	244755	169177	199549	221056	136870	222275	187052	308169	282484	160620	316323	164642	322948	266114	218484	265354	197612	130834	0.0508415	0.146832	0.78395
O94830	DDHD2_HUMAN	O94830	DDHD2;KIAA0725;SAMWD1;SPG54;iPLA(1)gamma	hsa:23259	179831	305568	626791	332499	132088	962997	180798	423447	749146	474995	893722	1.01889e+06	79750.6	1.12495e+06	1.28217e+06	150696	169779	145829	288301	680371	200302	356912	284248	0.569309	0.710645	1.20869
O94832	MYO1D_HUMAN	O94832	MYO1D;KIAA0727;PPP1R108;myr4	hsa:4642	973979	906274	1.12086e+06	711766	842823	1.06803e+06	375690	894621	974515	1.64822e+06	1.53387e+06	404547	583580	414193	802489	670289	314947	659083	975890	323787	489338	940547	429538	0.0133354	0.0560145	1.59011
O94842	TOX4_HUMAN	O94842	TOX4;C14orf92;KIAA0737;LCP1;MIG7	hsa:9878	361295	479481	618590	476608	583352	373672	403760	316443	557559	630014	365267	231374	161890	390641	316140	408970	417304	228245	330411	341923	392902	528046	422447	0.0675184	0.178912	1.25609
O94851	MICA2_HUMAN	O94851	MICAL2;KIAA0750;MICAL2PV1;MICAL2PV2;MICAL-2	hsa:9645	60872.7	90124	38879.9	58480.4	180126	74538.4	296574	174763	80012.6	142233	90800.1	419395	412634	56865.1	142634	37798.2	142634	326139	82136.1	142634	142634	34248.7	48614.8	0.984	0.992438	0.997192
O94855	SC24D_HUMAN	O94855	SEC24D;KIAA0755;CLCRP2	hsa:9871	2.50951e+06	2.92323e+06	2.64031e+06	2.61908e+06	3.24397e+06	4014312	1.14963e+06	3.22987e+06	2.77602e+06	2.33937e+06	1.74126e+06	2.24135e+06	2.99202e+06	2931741	2.83158e+06	3.27766e+06	2.76216e+06	3.04125e+06	3010802	2.78196e+06	3.62306e+06	2.63254e+06	3133337	0.118342	0.259932	0.872519
O94856	NFASC_HUMAN	O94856	NFASC;KIAA0756;NF;NRCAML	hsa:23114	19261.2	77516.5	44793.4	304020	15871.7	0	1.16942	1.18478	1.17701	34752.4	17715.9	153923	36749.7	0	11957.5	0	11957.5	35755.4	11957.5	11957.5	11197.6	0	0	0.12338	0.266791	4.65437
O94864	ST65G_HUMAN	O94864	SUPT7L;KIAA0764;SPT7L;STAF65;STAF65(gamma);STAF65G;SUPT7H	hsa:9913	128993	184636	281312	135218	210531	218444	162528	116884	346719	318268	129595	67307.4	236354	224796	58585.9	112638	101099	173015	130151	47567.5	246347	194180	251633	0.368508	0.539663	1.1871
O94868	FCSD2_HUMAN	O94868	FCHSD2;KIAA0769;SH3MD3;NWK	hsa:9873	509727	266331	56726.2	106713	1.06442e+06	215310	721869	35769.9	211179	41204.9	29016	296206	227104	182492	203487	173217	189196	182492	182492	182492	31593	270354	182492	0.249461	0.422234	1.62312
O94874	UFL1_HUMAN	O94874	UFL1;KIAA0776;NLBP;RCAD;Maxer	hsa:23376	1.97654e+06	2.38346e+06	2.06332e+06	1.98216e+06	2.08206e+06	2.08314e+06	1.69801e+06	1.75712e+06	1.63679e+06	1.98546e+06	2.63711e+06	1.99146e+06	2.35123e+06	1616061	2.0724e+06	2.39703e+06	1.90757e+06	1.57698e+06	1.87112e+06	2.02991e+06	2220802	1.99921e+06	2211103	1	1	1.00001
O94875	SRBS2_HUMAN	O94875	SORBS2;ARGBP2;KIAA0777;PRO0618	hsa:8470	1.29958e+06	1852108	1.80648e+06	3.34209e+06	1339655	654011	181307	3011930	767592	12458087	2258614	385687	435414	585687	183365	1.27549e+06	852538	2.77537e+06	1.56146e+06	860518	904965	582772	764803	0.158213	0.315168	2.4958
O94876	TMCC1_HUMAN	O94876	TMCC1;KIAA0779	hsa:23023	50606.9	126712	100948	83628.2	77805.1	24332.6	12222.1	163685	201271	82225.1	69511.2	90268	190639	151402	109436	1.38868e+06	346499	205020	1.39419e+06	154472	215747	161964	186014	0.0565739	0.158517	0.220456
O94880	PHF14_HUMAN	O94880	PHF14;KIAA0783	hsa:9678	195897	209052	202124	229946	198850	138482	145744	99242.2	294721	313027	95422.6	49142	144988	167542	82452.4	272714	198994	135593	387170	233503	236062	217955	301736	0.320594	0.495814	0.836874
O94885	SASH1_HUMAN	O94885	SASH1;KIAA0790;PEPE1;SH3D6A;dJ323M4;dJ323M4.1	hsa:23328	112697	241558	204380	232736	204894	219393	155655	44139.1	149451	4.92929e+06	172187	207128	170013	77467.8	180464	42096.7	38750.3	69745.6	41198.8	46459.1	177009	215407	127064	0.265988	0.440207	5.31403
O94886	CSCL1_HUMAN	O94886	TMEM63A;KIAA0489;KIAA0792	hsa:9725	520328	201044	460220	2319501	1.70877e+06	751942	539702	2615845	417858	216095	422655	500899	446977	543914	1.11364e+06	167658	513882	49757.8	203617	86230.1	283116	1.3215e+06	692024	0.162618	0.321024	1.80463
O94887	FARP2_HUMAN	O94887	FARP2;KIAA0793;PLEKHC3;FIR;FRG	hsa:9855	130201	86398.6	96940.5	99122.1	57665.4	109400	107032	42327.3	293619	91381.9	129689	48262.9	24418.8	16548.5	189546	500316	78257.9	102129	34994.6	11027.2	124971	107176	53942	0.915127	0.948603	0.952582
O94888	UBXN7_HUMAN	O94888	UBXN7;KIAA0794;UBXD7	hsa:26043	344102	387103	447046	421786	539440	392207	266423	284213	495576	723715	248983	316449	468500	643625	376187	562637	602007	542206	347762	644097	594884	518977	539188	0.019003	0.0725938	0.763939
O94898	LRIG2_HUMAN	O94898	LRIG2;KIAA0806;LIG2;LIG-2;UFS2	hsa:9860	240719	204177	72558	129472	100174	130400	130400	130400	54472.2	111229	130400	130400	0	0	0	0	0	0	0	0	0	0	0	1e-06	9.22546e-06	#NUM!
O94901	SUN1_HUMAN	O94901	SUN1;KIAA0810;UNC84A	hsa:23353	920241	465364	657832	587736	648151	425141	284487	856915	593769	616892	585413	408739	609359	555331	559490	679397	600944	975912	739807	474099	674488	829968	740729	0.205856	0.374671	0.868755
O94903	PLPHP_HUMAN	O94903	PLPBP;PROSC	hsa:11212	2471885	2.59862e+06	2.51386e+06	2.26567e+06	3.32673e+06	3694329	3.34196e+06	2260271	2965919	4448553	3.00187e+06	3227072	3.59778e+06	3.1669e+06	2.73324e+06	2.16916e+06	2290222	2.11552e+06	2.04847e+06	2.97627e+06	1.77949e+06	3.27758e+06	2.32328e+06	0.119191	0.26113	1.16255
O94905	ERLN2_HUMAN	O94905	ERLIN2;C8orf2;SPFH2;UNQ2441/PRO5003/PRO9924;Erlin-2;NET32;SPG18	hsa:11160	7018776	6.95549e+06	7.08357e+06	7239024	4.51604e+06	7045297	5031236	7246521	4.32265e+06	7.77242e+06	5.72184e+06	5569113	5646149	5495877	3947432	7.38277e+06	6142229	5984569	7.84164e+06	6145865	5588063	6.30355e+06	5.87883e+06	0.577567	0.716992	1.04327
O94906	PRP6_HUMAN	O94906	PRPF6;C20orf14;ANT-1;ANT1;Prp6;RP60;SNRNP102;TOM;U5-102K;hPrp6	hsa:24148	1.58349e+06	1.44316e+06	1.60465e+06	1.56088e+06	2.4435e+06	847952	1.36289e+06	923457	1.71718e+06	2.03026e+06	1.11644e+06	751998	3745585	1.17731e+06	1.05618e+06	1.56335e+06	1.0604e+06	1.36532e+06	1.45624e+06	1.09169e+06	1.44619e+06	1.47263e+06	1.25042e+06	0.798772	0.873386	0.955153
O94907	DKK1_HUMAN	O94907	DKK1;UNQ492/PRO1008;DKK-1;SK	hsa:22943	0	372889	130077	239013	372889	0	0	1.88689e+06	0	372889	656180	443839	0	0	0	0	0	0	0	0	0	0	0	1e-06	9.22546e-06	#NUM!
O94910	AGRL1_HUMAN	O94910	ADGRL1;KIAA0821;LEC2;LPHN1;CIRL1;CL1	hsa:22859	0	0	0	0	0	0	0	0	0	0	0	0	36319.2	32005.9	8543.29	18807.5	30932.5	62156.1	36319.2	71000.7	58010.8	10497.5	34918.6	1e-06	9.22546e-06	0
O94911	ABCA8_HUMAN	O94911	ABCA8;KIAA0822	hsa:10351	430853	743532	161432	60975.3	128194	68991.5	1.07148	10324	13610.3	145781	242196	622545	69041.1	161292	122897	11764.7	109018	18711.4	245106	110386	121129	211423	151651	0.214252	0.383971	1.80829
O94913	PCF11_HUMAN	O94913	PCF11;KIAA0824	hsa:51585	180087	219163	307597	242548	206538	151217	148713	91558.9	218358	275214	264797	144288	115990	189337	196612	207746	195930	68736.5	457473	231509	261957	236230	268762	0.631915	0.758468	0.924134
O94915	FRYL_HUMAN	O94915	FRYL;AF4P12;KIAA0826;AF4p12;MOR2	hsa:285527	251060	236629	218846	221158	237670	270055	376365	203945	234131	145593	246809	169114	244579	116816	126773	106306	69093.6	58645.4	56996.4	82204.1	177130	266024	232912	0.00406452	0.0223161	1.67618
O94919	ENDD1_HUMAN	O94919	ENDOD1;KIAA0830	hsa:23052	1.23599e+06	954258	1.14437e+06	780676	577652	2.19729e+06	1.85562e+06	1.0704e+06	954608	672434	2.33106e+06	2610133	3021806	1.22004e+06	1.82815e+06	1.31567e+06	1.16482e+06	1.90335e+06	1.67917e+06	976888	1.24552e+06	1.41311e+06	1.15771e+06	0.528759	0.677528	0.887328
O94923	GLCE_HUMAN	O94923	GLCE;KIAA0836;HSEPI	hsa:26035	90683.8	150623	207111	483485	235143	247162	104855	465116	278182	179123	684982	82972.8	58366.2	196800	92231.2	122786	116666	118478	200274	134045	88530.6	67195.4	370419	0.0529043	0.1512	1.87891
O94925	GLSK_HUMAN	O94925	GLS;GLS1;KIAA0838;AAD20;GAC;GAM;KGA	hsa:2744	467377	532353	422831	216941	339392	936778	1.1653e+06	393959	135819	416764	506785	728408	410162	1.18726e+06	480312	421431	960624	613594	693415	543021	238162	488696	522568	0.533888	0.681118	0.875225
O94927	HAUS5_HUMAN	O94927	HAUS5;KIAA0841;dgt5	hsa:23354	138766	88185.8	139854	87849.5	111138	54845.1	198593	15509.3	59858.6	50296.7	60380.7	91388.8	46400.8	77652.8	19092.5	84155.8	64586.2	74069.3	88605.6	56997.9	108409	84553.2	34906.9	0.157853	0.31481	1.35953
O94929	ABLM3_HUMAN	O94929	ABLIM3;KIAA0843;HMFN1661	hsa:22885	11235.5	167572	127616	184484	13501.5	184484	40338.2	184484	184484	184484	129734	801390	98451.9	77653.6	0	108534	108534	14675	108534	604582	0	11818.2	61090.8	0.351211	0.524138	1.69978
O94952	FBX21_HUMAN	O94952	FBXO21;FBX21;KIAA0875	hsa:23014	162588	383567	765734	690908	440649	292887	217075	263493	198084	684110	613394	194965	112395	137681	181963	261042	332932	134407	332307	280287	896996	174837	645650	0.357896	0.530446	1.28878
O94953	KDM4B_HUMAN	O94953	KDM4B;JHDM3B;JMJD2B;KIAA0876;TDRD14B	hsa:23030	56759.2	68808.3	41432	41293.8	154033	103682	27063	71024.2	186495	52016.8	23248.5	0	8865.01	66411.2	95104.5	79345.6	0	0	76017.7	0	56705.1	34565.7	31556.4	0.158673	0.315716	1.68766
O94956	SO2B1_HUMAN	O94956	SLCO2B1;KIAA0880;OATP2B1;OATPB;SLC21A9;OATP-B	hsa:11309	33506	53850.1	34119.4	14895.2	17599.9	0	30128.2	53850.1	53850.1	53850.1	73557.7	226994	104304	24011.3	0	39763.9	0	0	24011.3	24011.3	24011.3	0	24011.3	0.136621	0.287125	2.24269
O94964	SOGA1_HUMAN	O94964	SOGA1;C20orf117;KIAA0889;SOGA	hsa:140710	240167	116915	48784.3	152621	347168	47076.2	330919	0	187950	120484	40003.4	148372	164271	224983	203877	111891	22019.2	157952	90907.2	85547	143990	142300	304851	0.960385	0.978199	0.987595
O94966	UBP19_HUMAN	O94966	USP19;KIAA0891;ZMYND9	hsa:10869	254540	287839	301670	365751	292297	183008	364559	150296	271464	287824	315578	32917.6	122662	195816	212785	145093	111285	93542.7	37538.4	187874	221709	299653	153596	0.0115318	0.0504942	1.59903
O94967	WDR47_HUMAN	O94967	WDR47;KIAA0893	hsa:22911	168136	119749	83608.8	122880	179514	47786.1	75671.1	39409.4	55971.6	65407.2	35762.6	54094.4	580263	37888.8	31268.3	130174	1099663	142859	76453.6	88039	45022.5	170984	56002.4	0.201617	0.369703	0.39073
O94973	AP2A2_HUMAN	O94973	AP2A2;ADTAB;CLAPA2;HIP9;HYPJ;KIAA0899;HIP-9	hsa:161	1.90212e+06	2.11e+06	2243991	1.78829e+06	1.40451e+06	2.55062e+06	1853936	1.79269e+06	2.29792e+06	1.37296e+06	2291813	2765780	3.43462e+06	1773393	2.79506e+06	2756069	2.05597e+06	2.28786e+06	1957677	2.52725e+06	2.19356e+06	2.03387e+06	1.56993e+06	0.183082	0.347572	0.880172
O94979	SC31A_HUMAN	O94979	SEC31A;KIAA0905;SEC31L1;HSPC275;HSPC334;ABP125;ABP130	hsa:22872	3.8925e+06	4528831	4485105	6062928	4.45707e+06	1604492	3.58399e+06	5.35449e+06	4.96864e+06	4436535	4299973	5293063	4912983	4902084	4982843	5598849	5441104	4370247	4872262	5405210	5.49094e+06	4.96956e+06	4.58451e+06	0.08227	0.20394	0.874358
O94985	CSTN1_HUMAN	O94985	CLSTN1;CS1;KIAA0911;ALC-ALPHA;CDHR12;CST-1;CSTN1;PIK3CD;XB31alpha;alcalpha1;alcalpha2	hsa:22883	69675.6	128365	153905	84882.2	414880	263982	133786	242650	221475	845389	82602.4	545163	259522	401266	251224	148783	107060	301824	60988.5	83622.9	168537	217972	113208	0.332814	0.50672	1.38183
O94992	HEXI1_HUMAN	O94992	HEXIM1;CLP1;EDG1;HIS1;MAQ1	hsa:10614	544304	706840	652771	612733	717592	962049	1.74256e+06	566668	1.34727e+06	1.12415e+06	790128	542434	626357	965105	812426	1.01994e+06	982879	905681	533849	819690	1.06595e+06	1.02226e+06	1.19713e+06	0.712648	0.815769	0.949665
O95049	ZO3_HUMAN	O95049	TJP3;ZO3;ZO-3	hsa:27134	500506	563594	312679	651486	794935	822105	1.19636e+06	598793	680939	288901	280093	32160.4	32511.1	61104.9	278562	68132	235240	34049.8	97618.4	273412	400453	408781	294763	0.00223002	0.0137943	2.82077
O95059	RPP14_HUMAN	O95059	RPP14;HsHTD2;P14	hsa:11102	311983	253265	699496	467205	472112	365902	390814	1.44729e+06	2.91753e+06	1.08685e+06	1.06841e+06	7.88667e+06	0	395191	283379	1.67205e+06	76131.2	799470	1.59266e+06	45606.8	3580214	207013	142453	0.369873	0.540935	1.81032
O95070	YIF1A_HUMAN	O95070	YIF1A;54TM;HYIF1P;YIF1;FinGER7;YIF1P	hsa:10897	1.58079e+06	844164	637103	805196	854326	438189	2.16355e+06	282153	794673	1.1972e+06	889501	925344	1.0435e+06	697896	548105	1.44264e+06	567706	1.90679e+06	1.49158e+06	834376	2514413	1.07993e+06	1.00193e+06	0.31857	0.493905	0.796807
O95071	UBR5_HUMAN	O95071	UBR5;EDD;EDD1;HYD;KIAA0896;DD5	hsa:51366	186602	214806	236209	267087	198184	253765	260061	120168	337736	287936	132654	146741	196412	348388	230400	313276	237285	242482	342538	320888	241075	256567	263572	0.0460785	0.137513	0.809181
O95072	REC8_HUMAN	O95072	REC8;REC8L1;HR21spB;Rec8p	hsa:9985	18698.1	44972	20047.1	42266	34450.9	35683	29249.1	29249.1	22546.6	15329.1	29249.1	29249.1	0	0	0	0	0	0	0	0	0	0	0	1e-06	9.22546e-06	#NUM!
O95081	AGFG2_HUMAN	O95081	AGFG2;HRBL;RABR	hsa:3268	34900.3	173443	75478.5	74877.5	445060	86147.4	53660.5	82341	54017.1	34230.1	176797	361932	76158.3	42163	64835.7	0	120196	71338.1	1.0246e+06	0	67613.9	74988.6	5032.24	0.975804	0.986769	0.979454
O95084	PRS23_HUMAN	O95084	PRSS23;ZSIG13;UNQ270/PRO307;SIG13;SPUVE	hsa:11098	234528	40742.3	164200	98714.9	124414	95905.7	234528	348633	234528	533528	470090	234528	0	0	0	0	0	0	0	0	0	0	0	1e-06	9.22546e-06	#NUM!
O95104	SCAF4_HUMAN	O95104	SCAF4;KIAA1172;SFRS15;SRA4	hsa:57466	1.10916e+06	1291608	1.56758e+06	1.36702e+06	1.15494e+06	1.29949e+06	1.50667e+06	1.06054e+06	1.70013e+06	2.222e+06	1.15879e+06	934953	983227	1.53219e+06	1.14405e+06	1.39056e+06	1.69329e+06	1.34467e+06	1.41625e+06	1.74723e+06	1.01742e+06	1.20652e+06	1447101	1	1	1.00576
O95136	S1PR2_HUMAN	O95136	S1PR2;EDG5;AGR16;DFNB68;EDG-5;Gpcr13;H218;LPB2;S1P2	hsa:9294	166420	95653.1	149390	29270.2	79214.3	35704.8	79214.3	31308.5	89649.8	64932.5	50599.9	79214.3	94818.4	69241.8	83292.3	135377	85352.2	67499.8	83646	63715.3	103544	85352.2	67035.5	0.663253	0.780303	0.928088
O95139	NDUB6_HUMAN	O95139	NDUFB6;B17;CI	hsa:4712	8.00056e+06	4.34877e+06	5.12713e+06	3.43193e+06	2.27534e+06	4.20369e+06	2.52542e+06	3.54332e+06	2.71141e+06	2102676	3.69258e+06	3.42071e+06	3.96172e+06	3965957	3.88123e+06	8.00079e+06	7.06394e+06	3414597	5996181	4412865	3.5321e+06	3.67802e+06	4.34166e+06	0.155605	0.312491	0.796217
O95140	MFN2_HUMAN	O95140	MFN2;CPRP1;KIAA0214;CMT2A;CMT2A2;HMSN6A;HSG;MARF	hsa:9927	1.33824e+06	1.11472e+06	2.29717e+06	1055505	2.02313e+06	1.4795e+06	790105	1.1857e+06	1307817	1.83626e+06	1.41813e+06	1.42043e+06	2.35627e+06	1.39435e+06	1.18085e+06	1.07888e+06	955772	1.74888e+06	2.9729e+06	803674	1377639	1.10964e+06	1.48909e+06	0.798214	0.873079	0.961127
O95149	SPN1_HUMAN	O95149	SNUPN;RNUT1;SPN1;KPNBL;Snurportin1	hsa:10073	51180.3	146364	136326	86283.6	165350	117611	177084	89030.4	109315	0	0	98049.4	99083.5	204321	138887	130446	147718	171787	36835	349104	190647	207634	192410	0.022606	0.0819058	0.577109
O95155	UBE4B_HUMAN	O95155	UBE4B;HDNB1;KIAA0684;UFD2;E4;UBOX3;UFD2A	hsa:10277	1.14093e+06	1.48971e+06	1.27133e+06	1.05911e+06	917486	770299	697541	956345	1569988	930699	695093	513005	446570	789633	755749	440327	1096744	667123	461911	1.08714e+06	1.17389e+06	1.04959e+06	1.20209e+06	0.216649	0.386975	1.20062
O95159	ZFPL1_HUMAN	O95159	ZFPL1;D11S750;MCG4	hsa:7542	718661	1.12042e+06	902437	978310	1.08446e+06	733294	760039	958596	1.19405e+06	679997	842939	681417	454918	477075	1.16335e+06	583195	792118	561697	854096	592131	937209	818654	716648	0.0618161	0.168626	1.22835
O95163	ELP1_HUMAN	O95163	ELP1;IKAP;IKBKAP;DYS;FD;IKI3;TOT1	hsa:8518	463540	370878	378696	468874	304507	451378	469688	396648	225834	377506	352384	291537	322249	455582	341220	381246	377693	578683	767030	550163	310910	206119	317898	0.460769	0.622822	0.905265
O95164	UBL3_HUMAN	O95164	UBL3;PNSC1;HCG-1	hsa:5412	497911	385226	84797.6	403902	250516	327773	155459	363809	31878.4	323891	138947	164586	411959	145152	471898	278084	23632.1	310645	157774	114927	406240	495176	601613	0.479364	0.639489	0.8393
O95166	GBRAP_HUMAN	O95166	GABARAP;FLC3B;HT004;ATG8A;GABARAP-a;MM46	hsa:11337	457758	523519	710419	476973	464440	264140	895255	412089	165728	457758	402796	262220	471620	438929	873615	498122	422143	616658	90509.8	752784	369524	652001	293442	0.650706	0.77123	0.918967
O95167	NDUA3_HUMAN	O95167	NDUFA3;B9;CI-B9	hsa:4696	1.10583e+06	1403936	640921	1.00936e+06	1.23544e+06	1.08979e+06	1342449	961508	723774	951634	1.24352e+06	1.86228e+06	2.87627e+06	1.16258e+06	771904	1.03008e+06	1.32271e+06	1.07218e+06	1.76845e+06	897739	923857	826190	833525	0.638425	0.762431	0.922441
O95168	NDUB4_HUMAN	O95168	NDUFB4;B15;CI-B15	hsa:4710	2114846	2.31521e+06	1.03144e+06	1.74149e+06	1984802	2199789	1.52531e+06	2.57783e+06	1.27755e+06	2.58155e+06	2.00542e+06	1.96412e+06	2289861	2.07096e+06	1.85964e+06	2.81487e+06	1.84083e+06	1.7056e+06	4.13495e+06	2.57407e+06	1.91777e+06	2.11519e+06	2.02749e+06	0.16774	0.328051	0.843196
O95169	NDUB8_HUMAN	O95169	NDUFB8;ASHI;CI-ASHI	hsa:4714	2072508	2592181	808345	2.12182e+06	2.82245e+06	2.6307e+06	1.74841e+06	3.33824e+06	1.57582e+06	1.87022e+06	2.31319e+06	2259248	2.95881e+06	2.92379e+06	2787412	2.68444e+06	2.44568e+06	2.50045e+06	2966134	2.9844e+06	2747528	2.11162e+06	2460221	0.0259424	0.0903465	0.810731
O95171	SCEL_HUMAN	O95171	SCEL	hsa:8796	236721	55800	0	2.096e+06	19887	0	380785	503475	637679	1.22093e+06	0	890433	175415	585245	888882	449347	920653	0	658592	348440	485232	340513	485232	0.930357	0.957905	1.0376
O95182	NDUA7_HUMAN	O95182	NDUFA7;B14.5a;CI-B14.5a	hsa:4701	681255	801642	215512	650696	802736	769110	422867	965106	410680	632073	728650	691190	1133681	627086	776463	1549466	671363	601629	1359911	620987	677412	632216	803126	0.08897	0.214556	0.753585
O95183	VAMP5_HUMAN	O95183	VAMP5;HSPC191	hsa:10791	279723	247939	254544	196765	196672	127680	346535	144245	119657	322492	297311	382784	222828	307012	285150	502984	399127	287717	549607	487211	358809	360163	305154	0.00506546	0.0266112	0.65752
O95197	RTN3_HUMAN	O95197	RTN3;ASYIP;NSPL2;HAP;NSPLII;RTN3-A1	hsa:10313	3221170	3464158	3312684	4.4564e+06	4.61647e+06	3.21051e+06	3.33627e+06	4331701	3.64721e+06	2.54219e+06	4.41693e+06	4470090	3.77453e+06	2166829	7719698	1.93002e+06	2.53737e+06	2.83119e+06	3133118	6363024	2665967	3387543	2.75196e+06	0.762138	0.84869	1.05126
O95199	RCBT2_HUMAN	O95199	RCBTB2;CHC1L;RLG	hsa:1102	139354	250163	127270	311402	184365	216240	184365	184365	184365	232836	13293.9	184365	337576	353535	354847	652067	354847	147891	587302	288834	406221	84520.8	335677	0.00667011	0.0331689	0.519563
O95202	LETM1_HUMAN	O95202	LETM1	hsa:3954	2.40383e+06	2133337	4.27734e+06	2.70386e+06	3.21414e+06	2.76593e+06	3625118	2.70828e+06	4914831	3.44464e+06	2315588	1801283	2928066	2.07239e+06	2.83618e+06	3.4928e+06	2.02125e+06	1.39363e+06	3825807	1.87108e+06	1.88651e+06	1.97815e+06	2144013	0.0853734	0.208503	1.25832
O95208	EPN2_HUMAN	O95208	EPN2;KIAA1065;EHB21	hsa:22905	441667	482796	326033	407690	401966	326634	637904	480650	256071	507542	391524	673457	427299	697009	620774	498665	436741	548984	432646	325372	436166	456764	354294	0.516936	0.669113	0.934041
O95210	STBD1_HUMAN	O95210	STBD1;GENX-3414;GENEX3414	hsa:8987	222587	162132	91087.7	103424	327573	461425	251304	279554	397366	184450	502142	440989	695990	143356	835749	161659	149492	303044	183263	182781	109814	216338	285765	0.887208	0.931667	0.960654
O95214	LERL1_HUMAN	O95214	LEPROTL1;My047;UNQ577/PRO1139;HSPC112;Vps55;my047	hsa:23484	414841	343754	389442	310216	501573	419267	451507	191777	215929	358155	412077	89805.2	376091	139207	180550	174451	89136.3	323685	246665	48247.6	246665	642286	246332	0.130977	0.278656	1.38459
O95218	ZRAB2_HUMAN	O95218	ZRANB2;ZIS;ZNF265;ZIS1;ZIS2	hsa:9406	1.31584e+06	1.24424e+06	1.23587e+06	1.2375e+06	2.0057e+06	759610	665967	843007	1.32582e+06	1.79785e+06	812444	752414	891124	1.27162e+06	928346	1261819	1.09614e+06	874136	1.17066e+06	1.21806e+06	1050848	1.03026e+06	1.41737e+06	0.659469	0.777102	1.05074
O95219	SNX4_HUMAN	O95219	SNX4;ATG24B	hsa:8723	1.01352e+06	1190741	1.30445e+06	982325	1.24773e+06	1.71624e+06	1.11416e+06	1.23794e+06	870370	1.19504e+06	1.69171e+06	1.42799e+06	1.25642e+06	1.11265e+06	1.34543e+06	982754	828398	1.06909e+06	874988	830788	1.09047e+06	1.00691e+06	952056	0.0248554	0.0877471	1.21083
O95232	LC7L3_HUMAN	O95232	LUC7L3;CREAP1;CROP;O48;CRA;CREAP-1;LUC7A;OA48-18;hLuc7A	hsa:51747	1.38335e+06	1.20091e+06	1.37353e+06	1.29711e+06	1.73824e+06	979252	890069	998947	1.24137e+06	1.68144e+06	958508	695704	1.18001e+06	1.10087e+06	863121	1630934	1.06218e+06	1.15526e+06	1.38299e+06	1.10938e+06	1.10092e+06	1.08471e+06	1.33382e+06	0.857149	0.912453	1.01777
O95235	KI20A_HUMAN	O95235	KIF20A;MKLP2;RAB6KIFL	hsa:10112	57854.4	94840.5	75148.7	17798	42420.9	129177	180614	0	71677.9	68618.5	16653.4	68618.5	9849.76	64251.8	92201.6	229542	51981.3	92201.6	159090	62251.6	108744	80975.3	63129.2	0.315559	0.491324	0.744222
O95236	APOL3_HUMAN	O95236	APOL3;APOLIII;CG121;CG12_1;apoL-III	hsa:80833	152394	212839	158398	72803.3	235083	275803	548747	200113	126265	62278.7	172103	184532	21457.2	151160	188134	2.64034e+06	80395.6	86143.7	375645	70461.3	215665	158195	144500	0.463094	0.625252	0.532719
O95239	KIF4A_HUMAN	O95239	KIF4A;KIF4;KIF4G1;MRX100	hsa:24137	47701.2	49158.1	70798.7	46465.2	99021.1	78364.1	567805	35333.8	6462.85	112809	35059.7	262297	20119.7	52127.4	45336.2	151811	85419.9	83914.9	114670	63011.1	124691	112330	69632.5	0.477766	0.637805	1.4015
O95243	MBD4_HUMAN	O95243	MBD4;MED1	hsa:8930	12910.9	39367.6	16158.4	30783.2	12436.6	0	1.08552	0	15601.8	23094.4	10705.5	15149.1	7036.95	12844	25347.5	19709.4	50315.7	0	17754.7	5121.45	9545.31	15009.2	17812.3	0.753407	0.843237	0.894891
O95248	MTMR5_HUMAN	O95248	SBF1;MTMR5	hsa:6305	253020	251128	139631	102135	171870	118790	154898	120718	78466.2	238848	187686	225271	295137	239713	165163	346718	154523	220492	337668	188162	235587	216102	223553	0.0165634	0.0659548	0.713834
O95249	GOSR1_HUMAN	O95249	GOSR1;GS28;GOLIM2;GOS-28;GOS28;GOS28/P28;P28	hsa:9527	667432	585716	884109	961181	762812	1052603	1.27775e+06	766894	1.36574e+06	283046	934296	624762	727829	624176	899070	647106	736974	326175	626472	681224	773136	668856	659647	0.0860073	0.209458	1.26436
O95251	KAT7_HUMAN	O95251	KAT7;HBO1;HBOa;MYST2;HBOA;ZC2HC7	hsa:11143	516432	233622	372027	374651	504086	269306	297396	400528	576834	717291	331014	189772	213307	326996	192621	641431	500647	249167	403462	561407	367423	430351	515392	0.987449	0.994257	0.995951
O95260	ATE1_HUMAN	O95260	ATE1	hsa:11101	505206	378106	403526	489105	486387	476445	524796	229342	494675	557582	396261	252844	820568	278450	405579	309770	378312	474149	603387	363343	405065	720623	262988	0.707843	0.812031	0.948068
O95292	VAPB_HUMAN	O95292	VAPB;UNQ484/PRO983;ALS8;VAMP-B;VAP-B	hsa:9217	2444464	2.08426e+06	2.03704e+06	2.20356e+06	2.46879e+06	2531432	2.7358e+06	2.02456e+06	1996138	2.87864e+06	2.94512e+06	1.431e+06	1.64665e+06	1.63546e+06	1.67557e+06	1.85647e+06	1.89984e+06	1.3529e+06	3.0428e+06	1.54807e+06	1.63616e+06	1.86571e+06	1.838e+06	0.0122765	0.0527694	1.27344
O95294	RASL1_HUMAN	O95294	RASAL1;RASAL	hsa:8437	121757	33763.9	220886	185851	233111	347104	680006	261709	229074	0	160498	76069.5	123773	196194	361632	718386	191662	0	1.03053	0	0	138334	10787.9	0.526396	0.675994	1.34271
O95295	SNAPN_HUMAN	O95295	SNAPIN;BLOC1S7;SNAP25BP;SNAPAP;BLOS7;BORCS3	hsa:23557	1.12394e+06	1.30068e+06	1.43579e+06	1.2722e+06	935826	1.35644e+06	1.20285e+06	1.10686e+06	834841	1.18809e+06	1.15882e+06	1.2605e+06	1.44581e+06	875027	990570	1.21387e+06	835448	907093	1.04858e+06	815179	800069	1.2205e+06	872673	0.0357354	0.114182	1.17874
O95297	MPZL1_HUMAN	O95297	MPZL1;PZR;UNQ849/PRO1787;MPZL1b;PZR1b;PZRa;PZRb	hsa:9019	548107	605771	1.03076e+06	1.04115e+06	632031	389396	340961	908169	728274	854829	511310	681225	715317	661876	404013	980066	853850	892727	1.25018e+06	611086	811516	521992	815124	0.389235	0.55985	0.890218
O95298	NDUC2_HUMAN	O95298	NDUFC2;HLC1;B14.5b;CI-B14.5b;HLC-1;NADHDH2	hsa:4718	2054687	1964388	1.42316e+06	1.77591e+06	2380619	1486811	1680741	2402440	1337139	993540	1.52515e+06	1.85504e+06	1.2791e+06	1895958	1.8353e+06	1893007	1.99162e+06	1.18084e+06	2.11516e+06	1.70726e+06	1.43303e+06	1.33095e+06	1.66597e+06	0.654746	0.774336	1.04427
O95299	NDUAA_HUMAN	O95299	NDUFA10;CI-42KD;CI-42k	hsa:4705	2.08867e+06	2.34961e+06	755222	1.97301e+06	2.27171e+06	2131909	1.44517e+06	2.74074e+06	1.26329e+06	1.90431e+06	1.96671e+06	1.88056e+06	2562841	2.12333e+06	2147625	2.79922e+06	2.1217e+06	2.03743e+06	3727960	1.94079e+06	2.17345e+06	1.70756e+06	2.32093e+06	0.0696384	0.182564	0.813368
O95302	FKBP9_HUMAN	O95302	FKBP9;FKBP60;FKBP63;PPIase	hsa:11328	2.33977e+06	2586285	2562038	2371761	1.91521e+06	2455348	3.05084e+06	3234415	4444134	3.32454e+06	2781656	2.05119e+06	5.29011e+06	4596317	1.56708e+06	10579358	4586283	3384811	5990299	4.98347e+06	5.01284e+06	1.52937e+06	4.11396e+06	0.0262654	0.0912989	0.587936
O95319	CELF2_HUMAN	O95319	CELF2;BRUNOL3;CUGBP2;ETR3;NAPOR;CELF-2;CUG-BP2;ETR-3	hsa:10659	802436	846259	207727	579664	1.15493e+06	250606	131753	690545	182194	808990	873454	1.4881e+06	1.18537e+06	583458	529911	957423	504129	567080	783818	391759	619203	351065	677080	0.900581	0.940404	1.02773
O95336	6PGL_HUMAN	O95336	PGLS;6PGL;HEL-S-304	hsa:25796	5175236	6.26878e+06	5112304	4.5089e+06	5.09989e+06	4.82635e+06	3.79744e+06	4.11063e+06	4.37145e+06	7421012	5883109	6583438	5.2813e+06	5.38639e+06	5.37572e+06	4.03706e+06	5292137	4.97003e+06	2.88285e+06	5.20194e+06	6.13592e+06	4304900	5104930	0.401067	0.570985	1.07267
O95340	PAPS2_HUMAN	O95340	PAPSS2;ATPSK2;BCYM4;SK2	hsa:9060	870601	1.79556e+06	3.52253e+06	1.20827e+06	1310562	3340832	3.93297e+06	228900	1.30131e+06	606874	300392	900047	918307	758609	1.79995e+06	318104	1.39728e+06	567770	655344	591031	824213	419232	676928	0.0621049	0.169171	1.9838
O95347	SMC2_HUMAN	O95347	SMC2;CAPE;SMC2L1;PRO0324;CAP-E;SMC-2	hsa:10592	322945	361928	342196	307484	924679	786944	2.13958e+06	274416	476169	149568	117756	283859	1.89459e+06	484744	206819	1.06619e+06	677424	62478.7	1.00304e+06	636649	619260	258113	471798	0.565071	0.707494	0.805692
O95352	ATG7_HUMAN	O95352	ATG7;APG7L;APG7-LIKE;GSA7	hsa:10533	1.43739e+06	1.35073e+06	1.19862e+06	883353	1.05645e+06	1.45925e+06	2.91833e+06	885031	1.06058e+06	948295	1.94224e+06	1.84275e+06	1.54373e+06	997363	1.46321e+06	1.0871e+06	1.00284e+06	978325	988560	1.10997e+06	1.28086e+06	1.19486e+06	1.13023e+06	0.170658	0.331618	1.21842
O95359	TACC2_HUMAN	O95359	TACC2;AZU-1;ECTACC	hsa:10579	217913	223074	238955	236287	104842	127183	105383	142739	178802	150167	384306	87470.7	152382	143434	160438	0	155994	17651.3	62747.6	82111	136227	295354	0	0.0553436	0.155842	1.66954
O95361	TRI16_HUMAN	O95361	TRIM16;EBBP	hsa:10626	228659	108771	86661.5	219355	74218.7	336699	876748	515511	315026	160956	303848	518274	56323	182854	240424	194905	63545.7	98841.8	223619	303675	267519	173608	244151	0.099278	0.231469	1.67491
O95363	SYFM_HUMAN	O95363	FARS2;FARS1;HSPC320;COXPD14;PheRS	hsa:10667	248470	216825	362050	121387	197413	151465	318823	81422.9	172968	154189	90091.4	133634	74395.4	122599	162838	381139	82884.3	449431	158059	562935	73980.3	153946	195296	0.566429	0.70829	0.852675
O95365	ZBT7A_HUMAN	O95365	ZBTB7A;FBI1;LRF;ZBTB7;ZNF857A;FBI-1;TIP21;pokemon	hsa:51341	274377	335876	173101	259260	308492	221666	416690	112276	428823	215567	243383	171326	426617	246342	379434	402770	195260	334323	339262	502091	319058	296550	501792	0.0283901	0.0969798	0.734737
O95372	LYPA2_HUMAN	O95372	LYPLA2;APT2;APT-2;DJ886K2.4	hsa:11313	1.24691e+06	1.29883e+06	1.2628e+06	1326625	1908157	1.5774e+06	1.6526e+06	1.65798e+06	1.57186e+06	1.76454e+06	1289168	1.47522e+06	920957	1421137	1.48469e+06	758509	877532	1.00489e+06	857438	1.05265e+06	618015	1.26103e+06	1077765	0.000203971	0.00170149	1.45831
O95373	IPO7_HUMAN	O95373	IPO7;RANBP7;Imp7	hsa:10527	2.07506e+06	1.74122e+06	2277861	2.63205e+06	2.98345e+06	3157130	5969130	2.50013e+06	3.05498e+06	2.44894e+06	1.37706e+06	1.29273e+06	2120438	1.96233e+06	1.71836e+06	1.77652e+06	1.75308e+06	1.35145e+06	2.98342e+06	1.26376e+06	2.04914e+06	1.9262e+06	2.14479e+06	0.0772021	0.196114	1.37219
O95376	ARI2_HUMAN	O95376	ARIH2;ARI2;TRIAD1;HT005	hsa:10425	338963	212985	176457	216472	216560	166312	265653	154815	258373	238937	316515	180994	135210	184027	181103	239796	149692	780078	154989	250772	181512	377051	328468	0.507245	0.662323	0.848703
O95379	TFIP8_HUMAN	O95379	TNFAIP8;GG2-1;MDC-3.13;NDED;SCC-S2;SCCS2	hsa:25816	354168	393829	399007	294642	452685	655036	434828	233374	262932	134682	187581	521037	582133	173840	280196	285030	265316	233691	170394	166991	110211	273042	145074	0.0563693	0.158112	1.47565
O95382	M3K6_HUMAN	O95382	MAP3K6;ASK2;MAPKKK6;MEKK6	hsa:9064	124212	121650	39417.6	83373.8	200789	129148	458605	67382.3	214094	20795.3	177171	73960	105838	48468.9	45887	62735.1	61075.8	67604.1	46110.1	79826.6	7899.24	55762.1	70494	0.0316719	0.105126	2.40609
O95391	SLU7_HUMAN	O95391	SLU7;9G8;hSlu7	hsa:10569	452363	398768	490176	300218	412787	232236	224102	120171	340251	582189	193241	52782.7	131369	342843	236832	310907	457456	130402	427779	247545	247551	451795	473717	0.960295	0.978199	1.00708
O95394	AGM1_HUMAN	O95394	PGM3;AGM1;IMD23;PAGM;PGM_3	hsa:5238	1.40447e+06	2.02647e+06	1.98869e+06	1.94305e+06	2.96146e+06	1.63382e+06	1.11998e+06	2111668	2.46473e+06	1.48204e+06	1.09065e+06	1.72618e+06	1.54525e+06	1.1495e+06	1.64666e+06	1.17728e+06	1.03686e+06	650708	718554	1.07893e+06	1.64878e+06	1.79062e+06	1327261	0.00729866	0.0354768	1.46138
O95395	GCNT3_HUMAN	O95395	GCNT3;C2/4GnT;C24GNT;C2GNT2;C2GNTM;GNTM	hsa:9245	16373.1	13088.3	13088.3	13784.8	1268.22	13088.3	13088.3	13088.3	0	13088.3	0	47103.5	26481	11994.1	174403	30411.2	0	30411.2	30411.2	0	0	30411.2	0	0.285628	0.460992	0.430378
O95396	MOCS3_HUMAN	O95396	MOCS3;UBA4	hsa:27304	838943	826356	1062310	623453	480108	374169	562519	215586	310644	1.01848e+06	576874	229999	570364	205689	195312	377910	157715	479441	279010	306566	281305	644598	379692	0.0234414	0.083815	1.68304
O95400	CD2B2_HUMAN	O95400	CD2BP2;KIAA1178;FWP010;LIN1;PPP1R59;Snu40;U5-52K	hsa:10421	1.20428e+06	1.33016e+06	1338686	1.18083e+06	2.00701e+06	1.00183e+06	963666	823349	1483858	1.88132e+06	929089	715504	750334	1.11841e+06	877050	1.15077e+06	1.15336e+06	997020	1.35489e+06	1.05349e+06	909043	1.39421e+06	1.20618e+06	0.264658	0.438694	1.13845
O95405	ZFYV9_HUMAN	O95405	ZFYVE9;MADHIP;SARA;SMADIP;NSP;PPP1R173	hsa:9372	129847	261960	21859.1	265393	269199	537323	82092.3	685026	495396	236890	228245	17155.6	2.10081	73656.2	264528	290721	274961	254766	17625	105431	150648	398471	43561.3	0.186687	0.351841	1.57983
O95406	CNIH1_HUMAN	O95406	CNIH1;CNIH;CNIL;UNQ155/PRO181;CNIH-1;TGAM77	hsa:10175	381798	163618	487429	252957	368343	336698	336698	366046	336698	336698	336698	336698	450141	244959	273223	272346	273223	248994	114821	249720	183755	437360	256907	0.0956325	0.225137	1.23232
O95407	TNF6B_HUMAN	O95407	TNFRSF6B;DCR3;TR6;UNQ186/PRO212;DJ583P15.1.1;M68;M68E	hsa:8771	14468.6	101711	297804	13077.4	207704	0	360816	154177	358658	33355.2	154177	154177	0	0	0	0	0	0	0	0	0	0	0	1e-06	9.22546e-06	#NUM!
O95415	BRI3_HUMAN	O95415	BRI3;I3	hsa:25798	300670	355908	275010	359795	365655	111876	83998.7	209706	300361	284569	613789	342992	270731	109761	62439.1	73700.3	44346.4	154458	208644	65947.1	383095	138455	187465	0.00842719	0.0398205	1.94461
O95425	SVIL_HUMAN	O95425	SVIL	hsa:6840	1.85068e+06	675872	389089	817575	686007	493653	1.08865e+06	394106	391604	619605	385758	898886	854762	608644	479645	624590	219742	1.98458e+06	1.26409e+06	314315	472400	919767	450997	0.915548	0.948855	0.972375
O95427	PIGN_HUMAN	O95427	PIGN;MCD4;MCAHS;MCAHS1;MDC4;PIG-N	hsa:23556	116697	373005	225593	247052	86168.9	118451	92689.6	220906	150804	267238	170721	129166	178000	187854	137563	174728	337478	59668.8	181847	219792	225369	102678	139961	0.857347	0.912502	1.03617
O95428	PPN_HUMAN	O95428	PAPLN;UNQ2420/PRO4977	hsa:89932	797874	34203.6	427782	427782	3596.67	373893	427782	427782	427782	12823.2	655860	1.11622e+06	1093088	248285	883412	0	449877	329005	140574	166926	790679	23286.6	180927	0.802541	0.875522	1.09279
O95429	BAG4_HUMAN	O95429	BAG4;SODD;BAG-4	hsa:9530	166987	138275	99876.8	116855	135696	246220	107273	64559.3	218523	169960	51317.7	163755	212185	111278	48305.4	225484	300336	127151	445969	103422	29225.8	323832	209813	0.216985	0.387165	0.720335
O95433	AHSA1_HUMAN	O95433	AHSA1;C14orf3;HSPC322;AHA1;hAha1;p38	hsa:10598	2.34414e+06	3508766	2.49524e+06	2.56749e+06	3434743	2.29105e+06	4338016	1563073	2.3244e+06	2.6447e+06	2212656	2.61246e+06	2841007	2.28542e+06	2.20609e+06	2.53769e+06	2527861	1.30296e+06	1934420	2624893	2741872	5509268	2.57751e+06	0.896642	0.937322	1.01901
O95436	NPT2B_HUMAN	O95436	SLC34A2;NAPI-3B;NAPI-IIb;NPTIIb	hsa:10568	2322544	1.51708e+06	1.72765e+06	1878414	2.86151e+06	7.76776e+06	2045196	2.56105e+06	4026356	1.27517e+06	2.05966e+06	2.84142e+06	825841	1.63875e+06	2.3122e+06	1.39013e+06	1321949	643856	931994	945825	2.82994e+06	2.10521e+06	2.56178e+06	0.0548388	0.154936	1.72175
O95445	APOM_HUMAN	O95445	APOM;G3A;NG20;HSPC336;G3a;apo-M	hsa:55937	156749	12972.1	44629.3	70264.9	41842.3	128334	365959	330148	0	68653.2	54819	761164	505584	1.26346e+06	539741	235879	581783	661575	117550	606910	981449	80888.4	553845	0.00602112	0.0304845	0.304456
O95450	ATS2_HUMAN	O95450	ADAMTS2;PCINP;PCPNI;ADAM-TS2;ADAMTS-2;ADAMTS-3;NPI;PC_I-NP;PCI-NP;PNPI	hsa:9509	0	0	0	0	0	0	0	0	0	0	0	0	391929	63253.4	233427	40744.1	107295	107295	0	107295	0	21713.2	107295	1e-06	9.22546e-06	0
O95453	PARN_HUMAN	O95453	PARN;DAN;DKCB6;PFBMFT4	hsa:5073	1456052	1.40225e+06	1.31436e+06	1.39692e+06	1599928	1081614	1.7233e+06	1.47007e+06	1.21747e+06	1.95041e+06	1.21569e+06	924997	301214	1.44082e+06	1.24949e+06	620385	1.45205e+06	1.26692e+06	1.27225e+06	1.05952e+06	1.64047e+06	1.24671e+06	1.37158e+06	0.123605	0.267046	1.18849
O95456	PSMG1_HUMAN	O95456	PSMG1;C21LRP;DSCR2;PAC1;LRPC21;PAC-1	hsa:8624	862441	1.01201e+06	1.41482e+06	1.1531e+06	1.07744e+06	1.06932e+06	1.267e+06	823414	1.14583e+06	1.42606e+06	846318	536390	336546	1.02386e+06	880049	564253	689898	540962	461788	938139	848587	968975	812670	0.00516974	0.0270542	1.43587
O95461	LARG1_HUMAN	O95461	LARGE1;KIAA0609;LARGE;MDC1D;MDDGA6;MDDGB6	hsa:9215	27850.8	37804.3	75680.8	124012	39708.4	13193.5	31294.7	18398.3	141711	22245.2	172035	98946.7	266393	121374	131182	120372	139279	139279	108375	218149	139279	9105.08	139279	0.00902108	0.0420821	0.48038
O95466	FMNL1_HUMAN	O95466	FMNL1;C17orf1;C17orf1B;FMNL;FRL1;FHOD4;KW-13	hsa:752	467007	367397	160979	189922	297790	311710	439247	43181.9	166972	145129	252784	958058	906825	144875	255742	221553	39154.4	206766	103043	120825	109701	267313	171789	0.39845	0.568453	1.36737
O95470	SGPL1_HUMAN	O95470	SGPL1;KIAA1252;S1PL;SPL	hsa:8879	1.83141e+06	1.83763e+06	2283638	3.09769e+06	2.23812e+06	2.08169e+06	1.23317e+06	1925143	1.78569e+06	2.2073e+06	2.52774e+06	2085171	1684286	1.06557e+06	1.4918e+06	1145883	882359	510144	1.16359e+06	883854	950480	2.53187e+06	949429	0.000444439	0.0035247	1.73764
O95471	CLD7_HUMAN	O95471	CLDN7;CEPTRL2;CPETRL2;CLDN-7;Hs.84359;claudin-1	hsa:1366	412806	378215	393869	824018	490884	263253	1.00242e+06	242067	611596	927446	447647	209315	347733	342638	590940	454341	343963	391469	531604	230419	362660	593614	559580	0.336604	0.510852	1.19744
O95476	CNEP1_HUMAN	O95476	CTDNEP1;DULLARD;HSA011916;NET56	hsa:23399	224479	312940	156112	222714	172794	147971	311474	172470	122150	212369	194479	199162	509384	273362	136072	418232	292547	305849	788223	347101	366997	288369	277076	0.011402	0.0501394	0.560805
O95477	ABCA1_HUMAN	O95477	ABCA1;ABC1;CERP;ABC-1;HDLDT1;TGD	hsa:19	543526	1672683	1.6993e+06	1.7861e+06	605409	1.55652e+06	477849	5529076	1.56468e+06	857675	1.20977e+06	1.5808e+06	54838.1	822331	551151	507345	4.85106e+06	15390.7	187896	1.09825e+06	836355	1.3958e+06	157939	0.271714	0.446405	1.66945
O95478	NSA2_HUMAN	O95478	NSA2;TINP1;HUSSY-29;CDK105;HCL-G1;HCLG1;HUSSY29	hsa:10412	752322	805950	768504	675016	749220	572322	1.13294e+06	437881	949510	1.10153e+06	466229	325744	735484	689358	600712	1247033	545567	93260.6	1.36448e+06	1.05594e+06	866270	1.36156e+06	788725	0.38764	0.558449	0.856733
O95479	G6PE_HUMAN	O95479	H6PD;GDH;CORTRD1;G6PDH	hsa:9563	5029668	3.57812e+06	3.27175e+06	3365139	3.5439e+06	3.79199e+06	2382878	4422027	2.60216e+06	3.94367e+06	4485804	7645325	5.45581e+06	4252967	4223099	2.92788e+06	3.43383e+06	2.24188e+06	3.40111e+06	4489624	3.61163e+06	2.61105e+06	4265211	0.557162	0.70092	1.07682
O95486	SC24A_HUMAN	O95486	SEC24A	hsa:10802	1.12134e+06	1.62203e+06	912189	1.23611e+06	800118	1.6477e+06	920394	1.02723e+06	934377	544782	686804	644912	696028	924651	777371	782180	779172	1.00217e+06	1.16031e+06	916815	739588	1.34677e+06	795138	0.373532	0.544691	1.1179
O95487	SC24B_HUMAN	O95487	SEC24B;SEC24	hsa:10427	663648	654742	525297	549876	699816	391108	560951	344415	462152	480890	335243	488777	310668	310870	208123	285597	265924	313840	362175	293332	496655	615139	303942	0.00226038	0.0139047	1.49852
O95490	AGRL2_HUMAN	O95490	ADGRL2;KIAA0786;LEC1;LPHH1;LPHN2;CIRL2;CL2	hsa:23266	155472	91398	109689	161732	8285.82	124831	116864	93090.6	107409	497210	43159.3	201766	273706	20089.3	358086	77432	37536.6	35937.3	296549	456683	80369.2	84358.8	71380.7	0.735275	0.830834	0.875122
O95497	VNN1_HUMAN	O95497	VNN1;HDLCQ8;Tiff66	hsa:8876	3.86523e+06	99123.9	25506.1	827565	597292	880997	1.12785e+06	1.02773e+06	1.02773e+06	1.53056e+06	295412	1.02773e+06	0	0	0	0	0	0	0	0	0	0	0	1e-06	9.22546e-06	#NUM!
O95498	VNN2_HUMAN	O95498	VNN2;FOAP-4;GPI-80	hsa:8875	365029	333572	0	373306	37090.4	313472	125543	189275	137684	63802.2	143249	189275	0	0	0	0	0	0	0	0	0	0	0	1e-06	9.22546e-06	#NUM!
O95503	CBX6_HUMAN	O95503	CBX6	hsa:23466	164370	87203.5	88148	103296	169977	86832	164370	206370	164370	303435	269700	164370	1943867	385226	210571	6895162	214777	1.81698e+06	2.76834e+06	124987	217171	1.47027e+06	125593	0.0581393	0.161426	0.111796
O95528	GTR10_HUMAN	O95528	SLC2A10;GLUT10;ATS	hsa:81031	48343.9	41391.5	16957.9	0	239218	153718	28167.9	21326.3	0	27352.3	27635.1	294040	235533	176880	195406	225713	87530	83724.9	233330	86807.9	41269	82731.1	50748.3	0.111025	0.248751	0.54899
O95544	NADK_HUMAN	O95544	NADK;dJ283E3.1	hsa:65220	263294	189386	64279.5	94048.6	388350	165127	561000	103400	173464	124047	141936	139616	370704	115966	138689	280337	44383.8	366453	763480	160344	216692	163309	110146	0.528415	0.677231	0.808381
O95551	TYDP2_HUMAN	O95551	TDP2;EAP2;TTRAP;AD-022;AD022;EAPII;dJ30M3.3;hTDP2	hsa:51567	120470	148946	177252	121110	130637	245315	219342	39118.1	146069	257767	86284.5	153846	113361	88572.8	42706.5	136875	44422.8	60603.6	91095.8	0	139502	171587	123339	0.0174319	0.0681274	1.67213
O95563	MPC2_HUMAN	O95563	MPC2;BRP44	hsa:25874	747383	869444	1.00588e+06	734139	667162	889611	602504	395346	839608	326125	962130	1.02539e+06	1.89898e+06	682577	1.53156e+06	787476	594330	825264	938214	776335	773113	662235	816696	0.21253	0.382119	0.807768
O95571	ETHE1_HUMAN	O95571	ETHE1;HSCO;YF13H12	hsa:23474	2840564	2640121	5.31039e+06	2638679	2.29918e+06	4676842	6439297	3.43377e+06	4806804	3.06175e+06	4266580	4266201	4768015	3.25169e+06	4586111	2795577	1.86943e+06	2.05925e+06	3.56274e+06	1.98662e+06	1.68703e+06	2.37385e+06	2356198	0.0460791	0.137513	1.36725
O95573	ACSL3_HUMAN	O95573	ACSL3;ACS3;FACL3;LACS3;PRO2194	hsa:2181	2.14347e+06	2.19911e+06	2.72296e+06	1.71016e+06	1.96763e+06	3.77911e+06	2.41593e+06	1.31335e+06	1728770	866386	2.54532e+06	969119	945073	978445	1.73601e+06	1.39309e+06	1344991	1.07583e+06	1.63772e+06	889216	2.1846e+06	1.64951e+06	1224200	0.0229039	0.0824748	1.48295
O95602	RPA1_HUMAN	O95602	POLR1A;A190;AFDCIN;RPA1;RPA194;RPO1-4;RPO14	hsa:25885	611152	540792	519766	333352	517447	444715	649838	522661	645294	734824	467396	471715	500132	834254	661408	1.1801e+06	880137	360104	1.15928e+06	805946	633661	447115	780182	0.0292032	0.0990801	0.71833
O95613	PCNT_HUMAN	O95613	PCNT;KIAA0402;PCNT2;KEN;MOPD2;PCN;PCNTB;PCTN2;SCKL4	hsa:5116	107925	173297	74210.3	67695.1	157381	133673	121081	29413.6	31460.5	113388	86415.7	120134	133047	392903	309801	209702	103230	83469.1	247574	154164	171273	165170	286598	0.00522894	0.0273038	0.493917
O95619	YETS4_HUMAN	O95619	YEATS4;GAS41;4930573H17Rik;B230215M10Rik;NUBI-1;YAF9	hsa:8089	632345	377990	771258	891334	882020	515900	484872	247628	571130	997427	1.48664e+06	236557	141573	873976	997645	466960	1.06811e+06	366832	1.28714e+06	1072752	554134	650380	1.36933e+06	0.422631	0.587844	0.838587
O95628	CNOT4_HUMAN	O95628	CNOT4;NOT4;CLONE243;NOT4H	hsa:4850	114722	84384.7	188371	78651.4	193211	88580.1	116655	95019.6	105904	120569	97136.6	116655	203760	158678	61332.8	189710	120716	112550	54703.7	35695.1	117825	152187	120716	0.840143	0.902305	0.96636
O95630	STABP_HUMAN	O95630	STAMBP;AMSH;MICCAP	hsa:10617	612466	668532	646953	789040	522801	684590	724875	608038	436353	774094	786664	796807	654530	600213	832654	524225	606823	584122	603898	841255	667523	692232	612664	0.739413	0.83364	1.02218
O95631	NET1_HUMAN	O95631	NTN1;NTN1L	hsa:9423	124520	534920	103205	179718	129403	0	74729.5	244728	63583.2	806089	23191.4	207644	144008	144008	144008	15979.1	83843	3256.3	152206	121542	163951	518960	92328.1	0.429613	0.595085	1.44189
O95639	CPSF4_HUMAN	O95639	CPSF4;CPSF30;NAR;NEB1;NEB-1	hsa:10898	808254	768772	726717	756388	795915	736212	679404	509934	960550	970388	636802	241941	445233	660654	538929	860149	615677	411893	905064	638759	937253	586376	638633	0.461251	0.623296	1.08796
O95644	NFAC1_HUMAN	O95644	NFATC1;NFAT2;NFATC;NF-ATC;NF-ATc1.2;NFATc	hsa:4772	15594.1	13166.5	35259.8	0	1.04085	9146.07	9146.07	9146.07	9146.07	9146.07	0	1.00839	0	0	0	0	0	0	0	0	0	0	0	1e-06	9.22546e-06	#NUM!
O95671	ASML_HUMAN	O95671	ASMTL;ASMTLX;ASMTLY;ASTML	hsa:8623	1.3889e+06	1.4762e+06	3.89465e+06	2.36348e+06	1.64372e+06	994556	6.88341e+06	2.64387e+06	1.11789e+06	2.69194e+06	1185873	45731104	2325427	4655748	18787528	1.3736e+06	10319388	527564	310925	20656254	24933460	6.30655e+06	25161938	0.352372	0.524881	0.572254
O95674	CDS2_HUMAN	O95674	CDS2	hsa:8760	1.03568e+06	964807	693095	753970	388658	737412	837550	869809	634185	816950	1.24788e+06	857860	882459	707937	617060	1.10741e+06	797816	786519	1.18012e+06	731326	671191	725220	749076	0.942152	0.966238	1.00691
O95684	FR1OP_HUMAN	O95684	FGFR1OP;FOP	hsa:11116	1.44044e+06	1494829	855253	1.09536e+06	1.43877e+06	781042	604996	555028	977589	629638	601007	179755	257220	1.19278e+06	496407	1.25525e+06	879444	2.51518e+06	1.20291e+06	1.16476e+06	704083	1.6146e+06	1.0877e+06	0.298423	0.474495	0.789462
O95685	PPR3D_HUMAN	O95685	PPP1R3D;PPP1R6	hsa:5509	168441	168419	112276	48242.4	182508	270753	185674	122276	170334	87290.4	367026	306308	383664	42038.5	178539	136084	159028	156135	118301	88963.5	146867	146374	93605.8	0.400761	0.570985	1.21671
O95696	BRD1_HUMAN	O95696	BRD1;BRL;BRPF2;BRPF1	hsa:23774	227902	151299	130512	153399	214582	72772.7	119593	87062.7	228034	337241	87497.9	40796.4	58327.1	169394	88941.5	554316	283674	129334	550761	201941	310419	181198	317635	0.0821826	0.203803	0.596101
O95707	RPP29_HUMAN	O95707	POP4;RPP29	hsa:10775	39633	43455.5	143395	125439	96591.1	81285.6	56739.6	111466	124732	253530	107373	48884.4	55962.9	85595.5	99645.9	109968	42967.3	34599.1	167762	80047	128770	86058.5	107995	0.565215	0.70758	1.13053
O95714	HERC2_HUMAN	O95714	HERC2;D15F37S1;MRT38;SHEP1;jdf2;p528	hsa:8924	1.09061e+06	1.08743e+06	706282	800489	881523	814408	694079	450066	851572	1083977	573376	805571	961198	1.08761e+06	978516	1.77062e+06	681172	1.116e+06	1.20945e+06	734301	1.36648e+06	918507	1.03192e+06	0.0273956	0.0943637	0.760763
O95715	CXL14_HUMAN	O95715	CXCL14;MIP2G;NJAC;SCYB14;PSEC0212;UNQ240/PRO273;BMAC;BRAK;KEC;KS1;MIP-2g	hsa:9547	151442	0	132885	48361.8	492764	151442	0	241303	151442	447666	0	0	344320	0	1.87029e+06	363757	0	363757	331693	363757	363757	0	0	0.226199	0.397576	0.416328
O95716	RAB3D_HUMAN	O95716	RAB3D;GOV;RAB16;D2-2;RAD3D	hsa:9545	3.295e+06	2352798	2.19503e+06	2.91023e+06	3.0186e+06	7.09441e+06	3.56799e+06	6.16096e+06	2.93582e+06	1.46062e+06	865925	718963	1.5901e+06	1.82533e+06	3.92654e+06	1.63088e+06	1604184	871605	1.85584e+06	1.8701e+06	2478994	2.03923e+06	1.52252e+06	0.0817885	0.203357	1.58038
O95721	SNP29_HUMAN	O95721	SNAP29;CEDNIK;SNAP-29	hsa:9342	619945	696987	644041	737688	573671	741819	929309	668366	597133	591772	836743	972624	1.08463e+06	668520	647149	881137	821019	898484	860884	746430	647827	789826	822808	0.123078	0.266667	0.889937
O95747	OXSR1_HUMAN	O95747	OXSR1;KIAA1101;OSR1	hsa:9943	1.5602e+06	1.62978e+06	1.77168e+06	1.6142e+06	2.0548e+06	1.34546e+06	1.81644e+06	1.51427e+06	2.35353e+06	2.36272e+06	1.69471e+06	2.53931e+06	2.57862e+06	1.52714e+06	2.25286e+06	1.60965e+06	1.6391e+06	1.67283e+06	1.50559e+06	2.04316e+06	1.88879e+06	1.6088e+06	1.59391e+06	0.795152	0.870732	1.02419
O95749	GGPPS_HUMAN	O95749	GGPS1;GGPPS;GGPPS1	hsa:9453	443096	451875	987673	1.50631e+06	676831	401687	236675	1.19971e+06	525317	551637	512193	347328	384296	389624	314906	634508	345590	345416	318686	313741	426759	355104	382744	0.0342468	0.110617	1.70656
O95755	RAB36_HUMAN	O95755	RAB36	hsa:9609	282599	282046	142800	285418	154478	52548.6	0	130948	14915.3	94678.9	0	130948	124879	134215	124879	185256	86942.4	81260.7	179423	144551	55642.1	213411	43211.6	0.865783	0.91749	1.0486
O95757	HS74L_HUMAN	O95757	HSPA4L;APG1;OSP94;APG-1;HSPH3;Osp94	hsa:22824	410146	921399	644498	401222	564326	82103.8	119337	218539	104327	164952	139302	0	270522	132349	95574.8	157311	176395	126574	412560	217500	208380	1.04703e+06	131547	0.71204	0.815269	1.16138
O95758	PTBP3_HUMAN	O95758	PTBP3;ROD1	hsa:9991	898241	1.29433e+06	1.43473e+06	1.78762e+06	735203	736666	955803	2.07348e+06	785025	1.19364e+06	2.02972e+06	808076	844294	788420	1.15439e+06	1.13313e+06	502160	355791	921197	907489	385709	852587	569107	0.0124634	0.0533431	1.60499
O95759	TBCD8_HUMAN	O95759	TBC1D8;VRP;AD3;GRAMD8;HBLP1;TBC1D8A	hsa:11138	175791	199359	154546	166061	201202	177659	135728	176026	216020	151458	174557	94039.4	146369	107465	286359	102828	102828	41981.9	52037.6	86063.9	45385.3	98388.8	61397.9	0.0115961	0.0506433	1.63903
O95760	IL33_HUMAN	O95760	IL33;C9orf26;IL1F11;NFHEV;DVS27;NF-HEV;NFEHEV	hsa:90865	1.44568e+06	580175	108075	133708	0	64739.1	364664	364664	427097	402788	311045	173327	187148	372148	88948.6	824367	359835	561398	597750	319007	257837	447962	455685	0.743628	0.837298	0.896964
O95772	STR3N_HUMAN	O95772	STARD3NL;MENTHO;UNQ855/PRO1864	hsa:83930	473372	454536	417968	475355	763427	356631	622823	329529	274180	264551	316783	518604	704930	593999	485238	488603	319016	529625	661110	712441	328336	555360	426851	0.147475	0.301459	0.831759
O95777	LSM8_HUMAN	O95777	LSM8;NAA38	hsa:51691	1.40432e+06	1.51034e+06	1.52356e+06	2.01662e+06	1943048	1.44657e+06	1513816	1.95829e+06	1.78226e+06	2.32878e+06	1.3085e+06	1.08341e+06	1161590	1461230	1.34068e+06	1105161	1.48486e+06	1.055e+06	1.23292e+06	1614123	1.4119e+06	1.2418e+06	1.72582e+06	0.0230925	0.0829112	1.22466
O95782	AP2A1_HUMAN	O95782	AP2A1;ADTAA;CLAPA1;AP2-ALPHA	hsa:160	8766684	3.41924e+06	2.35519e+06	1.70769e+06	1.76167e+06	1.92734e+06	2.08699e+06	1.35626e+06	1.74759e+06	5120542	2.50357e+06	2.97504e+06	4.08886e+06	2.4637e+06	2.62037e+06	3545088	2.39346e+06	10095316	9323486	2.90117e+06	12271870	6495942	2.29121e+06	0.080318	0.201283	0.559928
O95785	WIZ_HUMAN	O95785	WIZ;ZNF803	hsa:58525	211148	236039	157798	192128	111730	153746	168608	89014.7	164519	447243	82783.1	19843.1	131385	324600	176594	318782	294253	179652	206366	385671	201980	181917	350981	0.0597107	0.164729	0.677662
O95786	DDX58_HUMAN	O95786	DDX58;RIG-I;RIGI;RLR-1;SGMRT2	hsa:23586	2.32121e+06	2.03692e+06	1.21007e+06	1.92971e+06	1991043	2.24686e+06	3.67104e+06	1.70165e+06	1.80374e+06	1.37921e+06	2.21097e+06	2.99228e+06	2.64535e+06	2.02801e+06	2439038	1.45538e+06	2.18799e+06	3.62294e+06	1893058	1.8838e+06	1.77452e+06	2470170	1.89875e+06	0.734139	0.830061	0.961774
O95793	STAU1_HUMAN	O95793	STAU1;STAU;PPP1R150	hsa:6780	2.20038e+06	2.87059e+06	2.04211e+06	2210993	3.13285e+06	2524981	3.17021e+06	1.75421e+06	2318065	2.38674e+06	1953427	1.75838e+06	2563838	2.32877e+06	2.02109e+06	2.40011e+06	2051233	2.31338e+06	3.13038e+06	2.41128e+06	2284946	2.29289e+06	2.09842e+06	0.953031	0.973856	1.00256
O95801	TTC4_HUMAN	O95801	TTC4;My044	hsa:7268	182775	254069	228226	214231	192072	166933	512000	153411	257573	217338	137610	238341	107706	335770	105135	132716	268713	188079	187460	182658	171336	176010	167082	0.198745	0.366632	1.24837
O95807	TM50A_HUMAN	O95807	TMEM50A;SMP1;UNQ386/PRO718;IFNRC	hsa:23585	635940	286221	185377	290250	463406	338336	336564	326434	469357	451196	315892	450484	764612	229054	455631	417101	114978	207318	288388	58172.6	229719	343102	275534	0.306043	0.481932	1.23251
O95810	CAVN2_HUMAN	O95810	CAVIN2;SDPR;PS-p68;SDR;cavin-2	hsa:8436	987685	379947	243763	106760	114814	155240	136202	262811	232880	447895	1282607	1.4546e+06	1.1344e+06	555409	537650	794087	832757	2.64803e+06	1.1719e+06	950448	789005	307970	879368	0.0516533	0.148502	0.501974
O95816	BAG2_HUMAN	O95816	BAG2;BAG-2;dJ417I1.2	hsa:9532	2.26726e+06	1.30423e+06	675541	1331996	635282	545039	719400	876561	343973	679645	1.01289e+06	1.362e+06	1.85151e+06	1.54627e+06	569016	4.08942e+06	1.57047e+06	5568851	4317254	1.59799e+06	2524643	2.23516e+06	1.95231e+06	0.00663501	0.0330116	0.387247
O95817	BAG3_HUMAN	O95817	BAG3;BIS;BAG-3;CAIR-1;MFM6	hsa:9531	1.4297e+06	1.23874e+06	779422	1.29709e+06	1.12486e+06	1.00936e+06	1.01087e+06	1.25742e+06	422248	367605	2.32572e+06	1.25431e+06	1.59827e+06	478120	810753	1.00343e+06	901135	3044499	1.62417e+06	618823	1.16662e+06	1.85798e+06	959121	0.57683	0.71664	0.881104
O95819	M4K4_HUMAN	O95819	MAP4K4;HGK;KIAA0687;NIK;FLH21957;HEL-S-31;MEKKK4	hsa:9448	1.79841e+06	837211	332438	359689	652339	460796	477814	248684	395050	412425	306945	161930	635845	10631258	304477	384240	207763	435884	481271	284750	377242	488133	371813	0.417679	0.583435	0.404498
O95822	DCMC_HUMAN	O95822	MLYCD;MCD	hsa:23417	1.77623e+06	1.4477e+06	1.60044e+06	1.23259e+06	1.05382e+06	1.5477e+06	426473	984541	1722540	1917204	1.34336e+06	912588	846401	1.39895e+06	1.29818e+06	1.72872e+06	1472370	968074	1.79927e+06	1.21492e+06	1.29493e+06	1.01149e+06	1.59487e+06	1	1	1.00045
O95825	QORL1_HUMAN	O95825	CRYZL1;4P11;QOH-1	hsa:9946	430267	449260	616402	487472	365070	448171	372343	469211	505881	461824	510776	700127	557258	597097	574790	716830	707785	412491	481503	801032	639377	445163	473308	0.0507613	0.146735	0.832273
O95831	AIFM1_HUMAN	O95831	AIFM1;AIF;PDCD8;CMT2D;CMTX4;COWCK;COXPD6;DFNX5;NADMR;NAMSD	hsa:9131	6155853	5808240	4683604	5076390	8.27275e+06	5035820	1.69106e+06	2.90231e+06	9012703	4563688	3174601	1.2637e+06	1.6475e+06	2.03255e+06	2.61619e+06	2.65324e+06	2562918	1409298	4.59728e+06	2.10648e+06	3.03684e+06	2.54232e+06	3.04968e+06	0.00841759	0.0398147	1.87006
O95832	CLD1_HUMAN	O95832	CLDN1;CLD1;SEMP1;UNQ481/PRO944;ILVASC	hsa:9076	774889	179352	415985	122427	205181	66828.6	1.96737e+06	117809	86536.2	287891	351566	415985	0	0	0	0	0	0	0	0	0	0	0	1e-06	9.22546e-06	#NUM!
O95833	CLIC3_HUMAN	O95833	CLIC3	hsa:9022	520074	891626	103152	842320	1.20606e+06	1305579	1898626	421332	1.41234e+06	955425	982578	925980	144543	46713.9	863723	128230	149586	20835.3	38042.2	1.23584e+06	1173571	1.02204e+06	899318	0.0473682	0.139648	1.83657
O95834	EMAL2_HUMAN	O95834	EML2;EMAP2;EMAPL2;ELP70;EMAP-2	hsa:24139	1.28257e+06	989909	1.06574e+06	914949	1.04152e+06	653185	2.18187e+06	1534529	619877	341387	2.348e+06	1.55891e+06	1.17669e+06	663426	1.17082e+06	296151	661434	765550	515853	774360	1.0285e+06	977817	743136	0.0499519	0.144868	1.51833
O95835	LATS1_HUMAN	O95835	LATS1;WARTS;wts	hsa:9113	779876	527648	274527	85728.6	384336	75747.5	112392	38330.7	266322	185459	38321.3	251699	93281.9	44686.1	93281.9	22506.8	86389	93281.9	93281.9	93281.9	191845	187608	26656.4	0.0336132	0.109192	2.69826
O95841	ANGL1_HUMAN	O95841	ANGPTL1;ANG3;ANGPT3;ARP1;PSEC0154;UNQ162/PRO188;AngY;UNQ162;dJ595C2.2	hsa:9068	59418.3	11098.9	171474	91336.5	51934.5	59418.3	0	100276	59418.3	24255.7	59418.3	24971.2	0	0	0	0	0	0	0	0	0	0	0	1e-06	9.22546e-06	#NUM!
O95848	NUD14_HUMAN	O95848	NUDT14;UGPP;UGPPase	hsa:256281	288300	359782	408128	435945	424318	271558	267688	152739	604166	188342	871726	297731	273547	258076	433301	144570	246100	286279	155333	254765	353685	298757	208467	0.0811199	0.202544	1.43829
O95857	TSN13_HUMAN	O95857	TSPAN13;NET6;TM4SF13;UNQ260/PRO296;NET-6	hsa:27075	801577	897057	1.04152e+06	1.6874e+06	1.29847e+06	1.81717e+06	1.06797e+06	2.53162e+06	828076	832874	1.36034e+06	240583	513394	759146	1.03149e+06	515899	1.01628e+06	313269	698906	837451	1.23159e+06	1.23923e+06	839504	0.0663574	0.176947	1.46777
O95858	TSN15_HUMAN	O95858	TSPAN15;NET7;TM4SF15;UNQ677/PRO1311;2700063A19Rik;NET-7	hsa:23555	1.04398e+06	675507	759841	748658	465053	465172	1.04942e+06	728221	1.16799e+06	362527	372000	686410	1.11368e+06	481179	1001369	515275	211791	480084	940568	171339	778673	745637	518281	0.533444	0.680826	1.1231
O95861	BPNT1_HUMAN	O95861	BPNT1;HEL20;PIP	hsa:10380	1.99138e+06	2211518	3.89875e+06	5.99376e+06	2.39892e+06	3797271	1.9172e+06	5389417	1.95209e+06	2399399	2.53537e+06	1.4316e+06	1.69026e+06	1.24104e+06	1.73114e+06	1430569	1.36499e+06	1.32387e+06	993365	1.44316e+06	1.58324e+06	2.32794e+06	1.15483e+06	0.00438678	0.0237286	2.02179
O95864	FADS2_HUMAN	O95864	FADS2;D6D;DES6;FADSD6;LLCDL2;SLL0262;TU13	hsa:9415	171220	403989	480844	490231	633840	370468	12720.3	360076	674877	229636	165606	60423.7	40446.2	462614	7276.93	588630	349241	390025	548706	720584	409397	767675	319732	0.407295	0.576014	0.80709
O95865	DDAH2_HUMAN	O95865	DDAH2;DDAH;G6A;NG30;DDAHII;G6a;HEL-S-277	hsa:23564	6.41198e+06	3942930	3.90188e+06	5691373	4.04277e+06	4.565e+06	2.1097e+06	5945576	7090102	11529437	7757557	5044982	4.19011e+06	7134052	4384935	9570568	8461478	10011533	6334502	8251429	7285581	5338053	8259026	0.109729	0.246307	0.787211
O95867	LY66C_HUMAN	O95867	LY6G6C;C6orf24;G6C;NG24;UNQ1947/PRO4430;G6c	hsa:80740	3.01862e+06	3721896	1.57728e+06	1.70839e+06	3.01862e+06	3.01862e+06	3.01862e+06	5.07977e+06	3.01862e+06	3.01862e+06	6024377	0	0	0	0	0	0	0	0	0	0	0	0	1e-06	9.22546e-06	#NUM!
O95870	ABHGA_HUMAN	O95870	ABHD16A;BAT5;G5;NG26;PP199;D6S82E	hsa:7920	1.38186e+06	1.54442e+06	1.65663e+06	1.8018e+06	2.12074e+06	1.35249e+06	1.0257e+06	2041336	1.565e+06	1.6292e+06	2.29688e+06	1064394	1.884e+06	1.41219e+06	1.31009e+06	2069900	1.15189e+06	1.12234e+06	2.57085e+06	1.1904e+06	1.56225e+06	1.96432e+06	1.70858e+06	0.956028	0.976078	0.995
O95873	CF047_HUMAN	O95873	C6orf47;G4;D6S53E;NG34	hsa:57827	108660	111322	358469	349855	341086	79280.5	174960	273134	470257	246483	507013	0	74264.8	229773	63639.3	262766	148261	20684.5	141923	217835	129876	137459	192370	0.0580351	0.161225	1.71035
O95881	TXD12_HUMAN	O95881	TXNDC12;TLP19;UNQ713/PRO1376;AG1;AGR1;ERP16;ERP18;ERP19;PDIA16;hAG-1;hTLP19	hsa:51060	2.01585e+06	2.6284e+06	2.42048e+06	2.68009e+06	2.16548e+06	1.99863e+06	2.62709e+06	2804653	3435372	2.11571e+06	1.34386e+06	2.30004e+06	2.27157e+06	2.08194e+06	1792744	1.46822e+06	2.70921e+06	3.12906e+06	3135393	2.28736e+06	2177708	2404379	1.90624e+06	0.751074	0.842333	1.0313
O95905	ECD_HUMAN	O95905	ECD;GCR2;HSGT1;SGT1	hsa:11319	22912.9	41104.7	31709.1	9834	11336.6	34724	0	60169.5	6122.1	0	22801.7	32601.4	0	0	0	2641.91	0	41491.5	15914.6	12739.8	12739.8	39062.6	15547.6	0.162231	0.320512	1.78781
O95926	SYF2_HUMAN	O95926	SYF2;CBPIN;GCIPIP;NTC31;P29;fSAP29	hsa:25949	435866	1.79941e+06	3.88148e+06	3.30218e+06	1138787	882170	2.25068e+06	108839	7276366	2.19505e+06	4.48667e+06	146771	346432	237718	204648	314218	223244	531451	384685	97742.9	3.22815e+06	1.61946e+06	1852841	0.0420579	0.128502	2.82934
O95931	CBX7_HUMAN	O95931	CBX7	hsa:23492	141999	41313.8	0	1.39049	0	0	27423.7	12848.5	27423.7	47257.9	30816.1	0	21309.2	0	12850	68811.6	39013.7	0	69202.4	33725	16419.8	45308.1	37437.2	0.778409	0.858783	0.876725
O95967	FBLN4_HUMAN	O95967	EFEMP2;FBLN4;UNQ200/PRO226;ARCL1B;MBP1;UPH1	hsa:30008	1309116	935487	1087396	193294	1.16067e+06	1.23653e+06	405695	941084	663880	2.52748e+06	1.55127e+06	2.70759e+06	1.89245e+06	1.39187e+06	1.00662e+06	1366049	1.54651e+06	2.84178e+06	1.33985e+06	1.38055e+06	1.90725e+06	1.2001e+06	1.70431e+06	0.177061	0.339821	0.767629
O95969	SG1D2_HUMAN	O95969	SCGB1D2;LIPHB;LPNB;LIPB;LPHB	hsa:10647	91900.9	47631.6	352472	28385.6	335165	65980.5	0	176852	52312.4	176852	707093	87575.8	156095	617708	1.68614e+06	147734	115606	36119.6	1.046e+06	617708	2.22097e+06	5847.09	144853	0.0823526	0.203978	0.286303
O95980	RECK_HUMAN	O95980	RECK;ST15	hsa:8434	326353	66580.4	209319	162840	328213	426516	138166	211639	127355	234987	258499	1.50264e+06	689026	386764	393541	531675	562430	797442	312341	745895	471999	87100.1	580826	0.191637	0.35762	0.65845
O95983	MBD3_HUMAN	O95983	MBD3	hsa:53615	610999	514483	484368	741830	983332	426857	946741	410333	743443	603329	504937	144099	222587	1.06727e+06	465111	1187262	765889	716229	1.18075e+06	1.28103e+06	967484	974528	1.10643e+06	0.0191432	0.0729286	0.656481
O95985	TOP3B_HUMAN	O95985	TOP3B;TOP3B1	hsa:8940	144637	176297	193790	195501	204378	87094	89594.4	138956	100088	178927	55659.8	94522.7	160488	124459	103148	308523	139035	170137	192313	208239	221185	194150	255608	0.0404916	0.125045	0.732282
O95989	NUDT3_HUMAN	O95989	NUDT3;DIPP;DIPP1;DIPP-1	hsa:11165	947208	395915	851774	1.01756e+06	1.66134e+06	884618	1004116	742900	956542	1.07321e+06	380762	1.26129e+06	1.77645e+06	1.06389e+06	2.29464e+06	1956954	953604	1.29922e+06	1.11251e+06	1336161	1.22671e+06	799283	969056	0.0293925	0.0995245	0.692823
O95994	AGR2_HUMAN	O95994	AGR2;AG2;UNQ515/PRO1030;GOB-4;HAG-2;HEL-S-116;PDIA17;XAG-2	hsa:10551	2152747	2.72381e+06	3899499	2.72808e+06	5650323	17157770	3270776	9227762	3749433	1241210	1.08767e+06	2.15732e+06	1.81231e+06	628193	5.15709e+06	2550258	2.03098e+06	723845	1.36589e+06	1.82945e+06	2.09105e+06	1.82498e+06	1.3053e+06	0.0734321	0.189221	2.36683
O95995	DRC4_HUMAN	O95995	GAS8;GAS11;CILD33;DRC4	hsa:2622	44142.3	84621.3	64552.5	28192.4	43965.8	44245.7	44245.7	44245.7	0	44245.7	44245.7	44245.7	0	21618	0	14002.4	0	14002.4	13463	0	15210.5	54949.6	20780.3	0.000588254	0.00448898	3.15987
O95999	BCL10_HUMAN	O95999	BCL10;CIPER;CLAP;CARMEN;IMD37;c-E10;mE10	hsa:8915	230016	302649	350071	519654	463361	296985	882802	487200	297277	556241	548871	370396	263410	350845	254000	315521	817008	194987	199902	408411	434767	399220	422187	0.328706	0.503498	1.19781
O96000	NDUBA_HUMAN	O96000	NDUFB10;PDSW	hsa:4716	2.56605e+06	2.50635e+06	1.57809e+06	1.94094e+06	3.06191e+06	2.333e+06	2.36873e+06	2715942	1.76619e+06	1.7401e+06	1.98908e+06	1.98169e+06	2.68309e+06	1925199	1.88387e+06	3.35256e+06	2.05861e+06	2.37296e+06	4.23025e+06	2.68996e+06	2.35285e+06	1.96286e+06	2.25961e+06	0.233912	0.406351	0.876275
O96005	CLPT1_HUMAN	O96005	CLPTM1	hsa:1209	626898	550704	413738	413162	461191	433088	876076	350549	389273	492050	420655	570218	576129	565247	619621	966321	574928	464394	1.02125e+06	756965	657459	725220	516745	0.0172744	0.0677602	0.738527
O96006	ZBED1_HUMAN	O96006	ZBED1;ALTE;DREF;KIAA0785;TRAMP;hDREF	hsa:9189	189168	173775	135693	269345	309997	158777	79760.9	129157	229863	235874	154080	68584.8	164470	147244	101065	169801	87541.1	139010	198655	200966	118405	123281	220073	0.307677	0.483633	1.17104
O96007	MOC2B_HUMAN	O96007	MOCS2;MCBPE;MOCO1;MOCODB;MPTS	hsa:4338	174869	204059	140054	151881	168288	132095	32211.7	261478	77303.2	87062	196482	12113.6	173414	54195.4	42745.5	244073	160439	168501	48151.2	129610	52838.2	214470	66158	0.675373	0.789668	1.10838
O96008	TOM40_HUMAN	O96008	TOMM40;C19orf1;PEREC1;TOM40;D19S1177E;PER-EC1	hsa:10452	2.49233e+06	2.65256e+06	3.43516e+06	2.67664e+06	2.71111e+06	2.34655e+06	4209576	2.35274e+06	4.16149e+06	3.29461e+06	2.69652e+06	2168193	2.57031e+06	2.50446e+06	2816595	3690282	3001394	1.82748e+06	3263451	2815666	2729524	2630072	2.56622e+06	0.520285	0.671433	1.06079
O96011	PX11B_HUMAN	O96011	PEX11B;PEX11-BETA;PEX14B	hsa:8799	727944	699271	1.02307e+06	1.49207e+06	849420	819287	709985	1.24301e+06	879949	528999	978729	845322	1.55601e+06	558871	1.09075e+06	685855	801405	367153	897608	853898	557781	1.1796e+06	695911	0.639182	0.7628	1.07058
O96013	PAK4_HUMAN	O96013	PAK4;KIAA1142	hsa:10298	332880	417931	389269	367480	441595	307267	477995	225934	197623	338460	308985	357323	218389	486536	475416	266871	307263	141779	340483	285849	349303	416643	399359	0.76612	0.850916	1.0347
O96017	CHK2_HUMAN	O96017	CHEK2;CDS1;CHK2;RAD53;HuCds1;LFS2;PP1425;hCds1	hsa:11200	1.08533e+06	901376	1.49414e+06	364772	1.71053e+06	477005	698744	1.15269e+06	740507	1363397	365845	70178.7	239757	771232	751535	2.43777e+06	631343	1307652	222655	547957	740508	1.31966e+06	796366	0.937127	0.962995	0.978434
O96019	ACL6A_HUMAN	O96019	ACTL6A;BAF53;BAF53A;INO80K;ACTL6;ARPN-BETA;Arp4	hsa:86	3.89028e+06	3.70545e+06	3.73705e+06	3.81109e+06	3314238	2.44241e+06	3.25166e+06	2.94244e+06	2.69656e+06	5137734	2.77596e+06	2822899	2732105	4.49318e+06	2.58148e+06	5185835	4072764	2652369	5.28315e+06	4108207	3.79026e+06	3.78937e+06	4.00701e+06	0.172437	0.333866	0.870121
O96028	NSD2_HUMAN	O96028	NSD2;KIAA1090;MMSET;TRX5;WHSC1;REIIBP;WHS	hsa:7468	0	45380.9	48271.7	0	1.44192	34524.1	14605	0	18776.1	17786.4	0	1.32152	105444	8854.35	1.35532	185519	48430.5	2.27677	76419.1	29820.3	54695.7	39374.2	10541.6	0.0639705	0.172619	0.294046
O96033	MOC2A_HUMAN	O96033	MOCS2;MOCO1		302425	289735	269586	221495	402287	569007	392617	554260	370469	419833	452027	1.18317e+06	530316	706300	562143	403212	578590	540033	215842	525176	721813	312363	424357	0.570861	0.712133	0.901185
P00156	CYB_HUMAN	P00156	MT-CYB;COB;CYTB;MTCYB	hsa:4519	684887	690892	721128	481268	700860	330657	479582	626592	1.00106e+06	697594	642260	399008	681441	605372	664748	605506	669308	351995	841096	941389	524261	660617	463498	0.824076	0.891082	0.975067
P00167	CYB5_HUMAN	P00167	CYB5A;CYB5;MCB5	hsa:1528	4329424	4191995	4.5538e+06	5437102	6331570	6.74524e+06	2.78947e+06	7734260	5378844	4262092	5.66338e+06	2.16079e+06	2272187	2.35477e+06	6153638	2.90423e+06	3.85941e+06	1.87907e+06	4369677	3.24128e+06	3817767	4.80634e+06	4.60619e+06	0.0424383	0.129581	1.35636
P00325	ADH1B_HUMAN	P00325	ADH1B;ADH2;HEL-S-117	hsa:125	3.58519e+06	70383.4	1.32665e+06	323269	236491	695657	1.16565	1.13269e+06	697847	153165	1163895	1.16496e+06	1.00779e+06	1.76734e+06	371895	1.18135e+06	1.83337e+06	7735453	251227	2066935	1.65411e+06	5029167	1.33358e+06	0.0921387	0.219722	0.399097
P00326	ADH1G_HUMAN	P00326	ADH1C;ADH3	hsa:126	135547	0	148222	246538	181428	226099	148222	164832	216791	120406	87167.2	103407	21472	179129	72646.3	49569.6	132376	90112.3	71742.7	88176.7	13697.7	48367.2	21880.2	0.00579671	0.0295532	2.06602
P00338	LDHA_HUMAN	P00338	LDHA;PIG19;GSD11;HEL-S-133P;LDHM	hsa:3939	59858524	78044944	87055696	69760264	120954736	158459184	134175192	86535224	124711424	48716056	70260352	75070352	95194520	48725200	114066504	54279840	47939520	68867696	34937488	46413768	47768424	72958456	49390040	0.0192126	0.0731296	1.49998
P00352	AL1A1_HUMAN	P00352	ALDH1A1;ALDC;ALDH1;PUMB1;ALDH-E1;ALDH11;HEL-9;HEL-S-53e;HEL12;RALDH1	hsa:216	6.40034e+06	4.54795e+06	5.12693e+06	15671810	3180335	4564471	1504279	6.85781e+06	7.95558e+06	36332476	32409132	17602110	10015075	20471622	8489253	13663779	18253636	18395038	8502405	20732616	16011068	3.88163e+06	14435817	0.581812	0.720472	0.852506
P00367	DHE3_HUMAN	P00367	GLUD1;GLUD;GDH;GDH1	hsa:2746	8534827	4.77804e+06	6132388	5.29628e+06	4.84494e+06	5211238	6280428	5141093	7399594	7.04032e+06	6.40129e+06	7381241	8024168	5301798	6.09107e+06	5985235	4.47699e+06	4.84366e+06	7699313	4.0942e+06	4.03177e+06	4.95902e+06	4552993	0.183877	0.348829	1.13616
P00374	DYR_HUMAN	P00374	DHFR;DHFRP1;DYR	hsa:1719	69006.5	154767	408631	256917	463808	663678	1.02322e+06	276562	431707	285400	316619	258360	587247	833416	645085	1.08183e+06	581215	289176	593424	763531	576180	445325	699507	0.0129121	0.0546476	0.595358
P00387	NB5R3_HUMAN	P00387	CYB5R3;DIA1;B5R	hsa:1727	10766551	7.65052e+06	6974905	7392016	7.01794e+06	11396596	8920988	5090461	8729552	6806574	9758238	13590017	13783873	9333106	9465274	12336996	9168284	13933012	13516572	8.36594e+06	8955671	9708385	9523857	0.0439755	0.132853	0.80802
P00390	GSHR_HUMAN	P00390	GSR;GLUR;GRD1;HEL-75;HEL-S-122m	hsa:2936	6.22861e+06	6934333	7963479	7739107	6010796	10858320	7.04867e+06	8941528	11160838	4606200	6382208	4240429	3.71035e+06	3417463	4.87763e+06	3517071	4.8765e+06	4438919	3407370	4.20768e+06	5.71853e+06	8688012	4600255	0.0026335	0.0156739	1.56961
P00395	COX1_HUMAN	P00395	MT-CO1;COI;COXI;MTCO1;COX1	hsa:4512	860528	721339	365424	284480	509214	435620	236944	680795	1.13931e+06	850340	458233	75544.5	887757	193503	1.04321e+06	4.99603e+06	216031	958315	324582	1.60504e+06	367860	468937	627526	0.25461	0.427866	0.518983
P00403	COX2_HUMAN	P00403	MT-CO2;COII;COX2;COXII;MTCO2	hsa:4513	4976655	3706722	1.73561e+06	2.2846e+06	4620384	2.54957e+06	3199957	2.21024e+06	4.21911e+06	4615914	2254967	1.5807e+06	3.06691e+06	1.99216e+06	2.84905e+06	3320348	2.10556e+06	1.53111e+06	10691348	2.08515e+06	2238909	2.04652e+06	2563255	0.981528	0.990712	1.00873
P00414	COX3_HUMAN	P00414	MT-CO3;COIII;COXIII;MTCO3;COX3	hsa:4514	112929	91880.4	45674.3	25813.8	972580	259287	259287	86405.8	151800	259287	587211	259287	0	0	0	0	0	0	0	0	0	0	0	1e-06	9.22546e-06	#NUM!
P00441	SODC_HUMAN	P00441	SOD1;ALS;ALS1;HEL-S-44;IPOA;SOD;hSod1;homodimer	hsa:6647	8997204	8.37529e+06	7.54237e+06	9922424	9520359	13337500	7267504	10400787	7490998	11872004	9791764	9087728	8933322	7.45842e+06	9417677	8399741	12654974	9269130	5623536	10074538	8.31064e+06	9781055	10969968	0.696991	0.804833	1.03217
P00450	CERU_HUMAN	P00450	CP;CP-2	hsa:1356	1.02735e+06	1.46423e+06	1.1758e+06	1641679	1.20039e+06	7919207	2.39977e+06	5.36376e+06	952164	727396	2.9838e+06	10937533	7897827	6.99113e+06	12278945	1.71714e+06	6.23885e+06	12169068	2.89159e+06	8600306	6.36626e+06	2.08779e+06	7023164	0.0202126	0.0757673	0.466505
P00451	FA8_HUMAN	P00451	F8;F8C;AHF;DXS1253E;F8B;FVIII;HEMA	hsa:2157	57181.1	2.87626e+06	1.9474e+06	26355.6	0	1.80088e+06	1.92256e+06	533703	520540	10874.9	1.73289e+06	1.7361e+06	1.5151e+06	1433818	1.24574e+06	1.38024e+06	969675	0	969675	475968	15255.4	1268103	1.39285e+06	0.703326	0.80949	1.13137
P00480	OTC_HUMAN	P00480	OTC;OCTD	hsa:5009	158331	51809.4	158331	61733.5	287289	26568.9	531376	158331	149540	0	158331	158331	0	0	0	0	0	0	0	0	0	0	0	1e-06	9.22546e-06	#NUM!
P00488	F13A_HUMAN	P00488	F13A1;F13A	hsa:2162	5.83196e+06	3.85037e+06	3.44467e+06	399473	933137	5245636	812061	902716	974853	20306968	9361565	14479933	7795036	5457060	3.58615e+06	10162056	5.95901e+06	5.69884e+06	13639930	6948134	5465271	3.6406e+06	6.29735e+06	0.546524	0.691388	0.817127
P00491	PNPH_HUMAN	P00491	PNP;NP;PRO1837;PUNP	hsa:4860	2.76571e+06	6734677	5463786	10480346	3335548	8893297	16293998	6.05984e+06	4373408	2.40053e+06	3.8514e+06	6.63801e+06	5900042	3.87651e+06	9266736	1.48826e+06	3.20826e+06	2.13584e+06	1.37457e+06	5254901	1399569	6459825	1.93055e+06	0.0759931	0.19403	1.67513
P00492	HPRT_HUMAN	P00492	HPRT1;HPRT;HGPRT	hsa:3251	1.36732e+06	1.66271e+06	2237464	2.141e+06	2.32257e+06	4441099	2.1434e+06	2711762	2.52486e+06	1.04303e+06	2.87006e+06	2.81873e+06	2.3737e+06	2174046	4.72517e+06	5365582	2.79355e+06	2.39273e+06	4.16e+06	3.38534e+06	2.33073e+06	2597970	2.25362e+06	0.07889	0.198909	0.750366
P00505	AATM_HUMAN	P00505	GOT2;KAT4;KATIV;KYAT4;mitAAT	hsa:2806	11275200	11597477	15392690	8.14272e+06	9353131	10509351	8997374	4.96756e+06	15760888	12528884	10308524	6.40384e+06	7932169	6828798	5972593	10642300	7.53355e+06	6295230	12379215	7291427	7066226	8520515	7301689	0.0401803	0.124407	1.30807
P00519	ABL1_HUMAN	P00519	ABL1;ABL;JTK7;bcr/abl;c-ABL;c-ABL1;p150;v-abl	hsa:25	76175.5	100226	71501.6	88111.4	91242.9	80930.8	28980.9	76287.5	50839.7	120305	54561.6	76287.5	98720.6	198205	65658.9	203615	203861	127708	148322	109943	127548	66390.5	148913	0.00301589	0.0174649	0.559858
P00533	EGFR_HUMAN	P00533	EGFR;ERBB;ERBB1;HER1;NISBD2;PIG61;mENA	hsa:1956	1.21833e+06	911306	299569	356563	416379	631194	719626	442994	370270	239838	447787	527882	1.62159e+06	1.23756e+06	371116	1.90595e+06	1.66451e+06	1.23373e+06	2863435	1.44992e+06	1.56363e+06	734466	1.85611e+06	0.000556792	0.0042764	0.365607
P00558	PGK1_HUMAN	P00558	PGK1;PGKA;MIG10;OK/SW-cl.110;HEL-S-68p	hsa:5230	39156012	48562728	41684224	59883280	59884376	115854152	38713760	67460400	70072648	39691976	38586144	54494032	49059944	34349596	43817224	28722966	33576448	39750396	20660918	34492040	25698200	52259452	27106230	0.00954193	0.0440259	1.58635
P00568	KAD1_HUMAN	P00568	AK1;HTL-S-58j	hsa:203	3355599	2.64968e+06	1.97065e+06	3648016	7088690	2.66162e+06	1.5755e+06	2.88369e+06	1.92655e+06	1.66622e+06	5288234	2.55023e+06	1.81643e+06	2.63951e+06	2.28118e+06	1.42939e+06	2.70248e+06	2.67232e+06	1.2463e+06	3.36407e+06	3.11437e+06	2.8803e+06	2.10187e+06	0.17862	0.341794	1.30139
P00734	THRB_HUMAN	P00734	F2;PT;RPRGL2;THPH1	hsa:2147	498080	283012	414609	583294	380448	1.46406e+06	2805242	2.02881e+06	245222	587110	2.20857e+06	5594903	3863166	5643569	5129504	1.62699e+06	4.99735e+06	6654445	1.02166e+06	4894489	5916066	976041	5.55394e+06	0.00180201	0.0116212	0.338588
P00736	C1R_HUMAN	P00736	C1R	hsa:715	455417	669419	668722	963599	355768	602737	810609	1.13155e+06	479697	306474	820992	2916441	4.0702e+06	2474760	2.345e+06	1.01984e+06	2.32816e+06	3.65412e+06	1.1455e+06	2.42869e+06	2.18726e+06	806632	2.16506e+06	0.00131681	0.00899708	0.379001
P00738	HPT_HUMAN	P00738	HP;BP;HP2ALPHA2;HPA1S	hsa:3240	1449135	2.462e+06	2.6494e+06	4988217	2.50176e+06	17157462	3.11298e+06	22461348	1.93653e+06	2.30034e+06	16388989	25395764	20216050	17318644	24054154	4361576	13062958	21173578	3.41068e+06	8607357	9177564	2.83714e+06	22614760	0.199432	0.36713	0.64179
P00739	HPTR_HUMAN	P00739	HPR;A-259H10.2;HP	hsa:3250	0	442339	129891	236399	30599.4	255805	59381.8	423155	324286	259602	352191	601571	571001	968544	1.2483e+06	406999	887156	1.36218e+06	336778	905178	1345122	112027	865697	0.00121665	0.00843653	0.316975
P00740	FA9_HUMAN	P00740	F9;F9_p22;FIX;HEMB;P19;PTC;THPH8	hsa:2158	102265	33534.8	105927	58018.2	122007	200155	793210	199902	357832	57483.7	425952	103672	214312	206730	226064	39663.4	352507	532673	9654.09	461136	419822	786067	319764	0.243536	0.417157	0.657615
P00742	FA10_HUMAN	P00742	F10;FX;FXA	hsa:2159	107393	128973	128973	22385.6	128973	63569.8	187901	73261.6	128973	14663.1	98024.3	464582	810863	594057	400926	146381	429011	1.22887e+06	720942	312162	742118	140325	687020	0.00106798	0.00760298	0.228356
P00746	CFAD_HUMAN	P00746	CFD;DF;PFD;ADIPSIN;ADN	hsa:1675	16968.4	12867.5	12558.3	0	231489	78002.6	54599.6	178621	75753.7	91086.8	274513	1.7514e+06	674910	197040	258940	118632	122233	296959	67461.2	90978.5	215207	92798	147374	0.880184	0.927265	1.11559
P00747	PLMN_HUMAN	P00747	PLG	hsa:5340	762580	380181	420240	722037	543822	2.36571e+06	3.20966e+06	3677888	211713	678835	2390807	5.38665e+06	6305282	7.82623e+06	7.21296e+06	5.87434e+06	7690470	6613381	3.17704e+06	7.74977e+06	8991118	923054	7.25453e+06	3.92474e-05	0.000351818	0.273218
P00748	FA12_HUMAN	P00748	F12;HAE3;HAEX;HAF	hsa:2161	99214.1	5741.38	59534.4	46956.5	28160.8	243439	84936.3	507718	5782.5	34789.5	301664	503462	895461	592626	706810	160773	851323	1.36147e+06	166716	905239	1.08267e+06	24654	1.14568e+06	0.00173945	0.0112637	0.223133
P00749	UROK_HUMAN	P00749	PLAU;ATF;BDPLT5;QPD;UPA;URK;u-PA	hsa:5328	42113.7	18390.1	0	45393.1	28190.9	174713	257927	18396.9	31440.1	1.17997	1.44482	29367.2	72903.6	0	0	17628.7	17628.7	50495.3	17628.7	0	17628.7	1.00695	1.1464	0.155736	0.312624	3.05342
P00750	TPA_HUMAN	P00750	PLAT;T-PA;TPA	hsa:5327	17780.4	34900.3	119260	15871.9	5785.94	11180.5	0	107010	48039.9	14159.4	42439.3	160051	499451	71339.4	67736.2	120182	36285.4	200925	113177	31137	19126.1	0	14646.8	0.219706	0.390136	0.450117
P00751	CFAB_HUMAN	P00751	CFB;BF;BFD;AHUS4;ARMD14;CFAB;CFBD;FB;FBI12;GBG;H2-Bf;PBF2	hsa:629	1.11583e+06	1.44757e+06	2.8255e+06	1.96669e+06	3.41029e+06	9564037	2722964	7.33909e+06	1722500	1538891	6.51775e+06	7031526	6.04561e+06	7.91666e+06	7.72538e+06	1596522	9593829	9329489	995239	7925466	10070343	2.95842e+06	8839710	0.0491767	0.143201	0.592754
P00761					256785808	188709488	172628464	213370624	237032128	215911856	243688096	237116112	201546768	259148064	221823040	366219776	431427456	292046432	336214592	388353472	327106592	429830368	365156160	321400256	329029824	234337648	325005728	9.21328e-05	0.000800931	0.682419
P00813	ADA_HUMAN	P00813	ADA;ADA1	hsa:100	457999	542707	280130	280322	446985	348964	279770	189564	92234.4	225532	409191	1282744	883163	564711	705295	636883	419131	362956	301524	358861	391355	639001	508148	0.252442	0.425653	0.76817
P00846	ATP6_HUMAN	P00846	MT-ATP6;ATP6;ATPASE6;MTATP6;ATPase6;RP	hsa:4508	4.77932e+06	2.28922e+06	4.53413e+06	5.38658e+06	4139696	1895915	4648433	4.28153e+06	3.43763e+06	9660216	4.25435e+06	6273879	4466981	3.33706e+06	4386776	4836616	7.64132e+06	3436380	12261808	7.10148e+06	7344642	6.65926e+06	4.18666e+06	0.186199	0.351408	0.775966
P00915	CAH1_HUMAN	P00915	CA1;CA-I;CAB;Car1;HEL-S-11	hsa:759	929429	1295661	496988	5.53676e+06	1.04599e+06	10332686	11992214	39298676	1.1805e+06	1.30103e+06	4.19863e+06	21795898	18034216	31822602	76969424	3.42269e+06	62625640	9529954	4.6673e+06	93613096	4589173	3.54393e+06	16374562	0.0633775	0.171604	0.280206
P00918	CAH2_HUMAN	P00918	CA2;CA-II;CAC;CAII;Car2;HEL-76;HEL-S-282	hsa:760	1324011	1.94288e+06	7058561	2642744	1.1754e+06	4.25062e+06	35210624	12971679	533567	4339212	3002528	9668291	6844597	9354428	25127422	1.68916e+06	19863910	4528097	2.88259e+06	31234958	2.05515e+06	2.39911e+06	5.84025e+06	0.454604	0.617478	0.689593
P00966	ASSY_HUMAN	P00966	ASS1;ASS;CTLN1	hsa:445	1.33241e+06	1.13769e+06	338073	2.09614e+06	3.04611e+06	2.49386e+06	5.83146e+06	1.45667e+06	2.53638e+06	641053	1.77534e+06	3473562	3466247	2.91344e+06	1.53377e+06	2161357	2.46347e+06	4565212	1.56341e+06	2.42093e+06	1.76382e+06	1232497	2.09323e+06	0.704371	0.80996	0.916014
P00973	OAS1_HUMAN	P00973	OAS1;OIAS;E18/E16;IFI-4;OIASI	hsa:4938	321699	469906	238666	112482	130660	132948	1.02301e+06	299189	172384	27093.9	523490	138740	88907.6	83342.7	276053	519870	276053	372616	635003	98112.8	252635	157940	276053	0.811447	0.881618	1.08381
P01008	ANT3_HUMAN	P01008	SERPINC1;AT3;PRO0309;AT3D;ATIII;THPH7	hsa:462	1.17675e+06	980986	665419	740835	261609	1.33397e+06	1.99713e+06	2.21794e+06	373276	1520272	1820312	7.01005e+06	3.58845e+06	5.77087e+06	5.66235e+06	1.27748e+06	4037943	7.80196e+06	1.11631e+06	4521159	5.53607e+06	2.30628e+06	3.30657e+06	0.00728855	0.0354622	0.410094
P01009	A1AT_HUMAN	P01009	SERPINA1;AAT;PI;PRO0684;PRO2209;A1A;A1AT;PI1;PRO2275;alpha1AT	hsa:5265	7637906	11151762	7.95438e+06	9866789	7045305	80281336	39065120	72952920	5.34197e+06	11741941	29907508	130456112	42711816	96556432	60818340	23158106	75641096	116644008	23008028	72349920	113345280	14700418	78007088	0.0657114	0.175747	0.528569
P01011	AACT_HUMAN	P01011	SERPINA3;AACT;GIG24;GIG25;ACT	hsa:12	1.5236e+06	2.44489e+06	2.05488e+06	1.80239e+06	814845	5.08249e+06	6208438	9746091	831481	472645	13314865	17299252	11246018	17887176	15138620	6.98355e+06	15092134	22628032	5.27246e+06	14125973	23136726	3394136	17548902	0.00263161	0.0156739	0.370361
P01019	ANGT_HUMAN	P01019	AGT;SERPINA8;ANHU	hsa:183	30257.4	74149.3	236083	364964	216082	1.2492e+06	1.04502e+06	1.63019e+06	174530	410201	1.62579e+06	2.78293e+06	1.94906e+06	2.25873e+06	2.4128e+06	750503	2.12641e+06	5065589	450692	2103785	3.36711e+06	528282	3095081	0.0109526	0.0487057	0.374126
P01023	A2MG_HUMAN	P01023	A2M;CPAMD5;FWP007;A2MD;S863-7	hsa:2	1.29633e+06	1.8923e+06	2169713	3.59145e+06	2013575	14629458	8610509	20794040	1.69084e+06	2322902	6.27432e+06	42921096	17224736	20870246	19202784	10285774	18693872	13858463	7050577	22650662	15003768	3110275	14799770	0.165404	0.325224	0.609455
P01024	CO3_HUMAN	P01024	C3;CPAMD1;AHUS5;ARMD9;ASP;C3a;C3b;HEL-S-62p	hsa:718	6.82554e+06	9621856	4710085	11147419	9451555	36685044	22178832	44282008	12418014	4283768	15394361	41345984	32045856	40184092	53462920	10665863	45510844	50032792	7.71371e+06	42621948	45763156	6395691	46832132	0.025512	0.0894003	0.52501
P01031	CO5_HUMAN	P01031	C5;CPAMD4;C5D;C5a;C5b;ECLZB	hsa:727	224235	104385	64104.4	325996	193019	724466	963714	1.13277e+06	92985.9	179187	498778	1.09455e+06	1.45341e+06	2.18653e+06	1.72126e+06	537707	1.87164e+06	2.31394e+06	476227	2.19323e+06	2.14914e+06	361137	2.33475e+06	0.000639472	0.00483706	0.291589
P01033	TIMP1_HUMAN	P01033	TIMP1;CLGI;TIMP;EPA;EPO;HCI;TIMP-1	hsa:7076	514275	568137	2.0046e+06	1.0629e+06	656819	1.92437e+06	2380911	2.16367e+06	290304	1498579	1143224	1.41129e+06	1.42017e+06	307572	1.79968e+06	367609	113247	1312396	538614	285705	260632	406716	190350	0.0228469	0.0824474	2.04457
P01034	CYTC_HUMAN	P01034	CST3;ARMD11;HEL-S-2	hsa:1471	1.18438e+06	1750127	1.77977e+06	3.25155e+06	2.76887e+06	2.03217e+06	561638	6225075	1.15274e+06	3.76752e+06	2970441	3.77466e+06	1.85623e+06	1.00011e+06	4.09908e+06	1.4198e+06	1.675e+06	873947	918234	1.50477e+06	1.45764e+06	1354574	1.0404e+06	0.0624132	0.169719	1.66382
P01037	CYTN_HUMAN	P01037	CST1	hsa:1469	1.22187e+07	134874	1364718	11369559	13629.6	1.22187e+07	1.22187e+07	37159152	1.22187e+07	193290	45951740	1.56297e+06	823282	301708	685687	301708	301708	204145	301708	0	97132	301708	0	0.0181623	0.070402	40.4986
P01040	CYTA_HUMAN	P01040	CSTA;STF1;STFA;AREI;PSS4	hsa:1475	125367	90187.5	27541.1	32141.8	251967	201432	157672	0	144071	20010.8	50147.5	100049	0	0	0	0	0	0	0	0	0	0	0	1e-06	9.22546e-06	#NUM!
P01042	KNG1_HUMAN	P01042	KNG1;BDK;KNG;BK	hsa:3827	5.70202e+06	4487320	3.21701e+06	5.07658e+06	5229963	2.86621e+06	8351776	2.73167e+06	3.76843e+06	6.3962e+06	4524129	6646603	3.40113e+06	6411357	5.50098e+06	1.78766e+06	5636108	7323570	7.89379e+06	5.81064e+06	8470875	5213079	5202628	0.314233	0.489965	0.863206
P01111	RASN_HUMAN	P01111	NRAS;HRAS1;ALPS4;CMNS;N-ras;NCMS;NRAS1;NS6	hsa:4893	1.77028e+06	1.75257e+06	1.48584e+06	1451014	1.39733e+06	1.34801e+06	1.49231e+06	1.41728e+06	1.87463e+06	1.77511e+06	1.49576e+06	1.79423e+06	1.66482e+06	1.63564e+06	2.05221e+06	1882715	1.99311e+06	1.62863e+06	1.87765e+06	2.01407e+06	1922806	1.71112e+06	1.83144e+06	0.00225759	0.0138984	0.864071
P01116	RASK_HUMAN	P01116	KRAS;KRAS2;RASK2;C-K-RAS;CFC2;K-RAS2A;K-RAS2B;K-RAS4A;K-RAS4B;KI-RAS;KRAS1;NS;NS3;RALD	hsa:3845	2.2722e+06	906279	359798	745726	1.1803e+06	383758	1134209	416380	417531	213162	431620	633824	590212	468802	473933	711736	321058	411309	630916	435834	538800	501920	562658	0.17081	0.331799	1.47629
P01130	LDLR_HUMAN	P01130	LDLR;FH;FHC;LDLCQ2	hsa:3949	0	0	0	0	0	0	0	0	0	0	0	0	224618	79554.5	79554.5	0	93376.9	79554.5	79554.5	24051.2	0	79554.5	135281	1e-06	9.22546e-06	0
P01137	TGFB1_HUMAN	P01137	TGFB1;TGFB;CED;DPD1;LAP;TGFbeta	hsa:7040	1019404	151249	85027.1	121513	62637.6	82477.9	579293	779856	58520.2	241362	213570	317416	282048	123600	50975.6	109720	103472	581342	298434	88541.8	116386	121394	122690	0.23195	0.404388	1.70267
P01344	IGF2_HUMAN	P01344	IGF2;PP1446;C11orf43;GRDF;IGF-II;PP9974	hsa:3481	145591	80793.7	31510.1	147193	51877	113371	130502	153155	14760.9	17276.7	109831	770455	816731	1.26315e+06	908773	744825	559429	2225195	539206	694361	830666	105204	398987	0.00213933	0.0133697	0.17819
P01591	IGJ_HUMAN	P01591	JCHAIN;IGCJ;IGJ;JCH	hsa:3512	302579	775741	84386.1	834892	564656	1.90063e+06	3.16183e+06	2.44298e+06	205970	145006	181766	5.50145e+06	6.49999e+06	4.75699e+06	8446291	1.68812e+06	3.36433e+06	1.33854e+06	1.81421e+06	3.67681e+06	3.72436e+06	2077574	2.66997e+06	0.0112673	0.0497027	0.368475
P01593	KVD33_HUMAN;KV133_HUMAN	P01593	IGKV1D-33	hsa:102725018	403627	278534	1.65982e+06	439167	454821	1.97908e+06	2627394	2.05047e+06	1.65982e+06	340127	2117504	5907455	3.8347e+06	2.59139e+06	4056223	2.87179e+06	4.1955e+06	2348201	1.50761e+06	5.28268e+06	4.40463e+06	1.22936e+06	2.66563e+06	0.0188837	0.0723001	0.52184
P01599	KV117_HUMAN	P01599	IGKV1-17	hsa:102725018	33282.9	17264.8	8526.33	19466.7	32135.6	285305	184794	512105	30741	63634.9	404961	1.27548e+06	1.67726e+06	692922	597296	265929	991522	412877	87477.7	702374	841580	107745	462698	0.0392361	0.122191	0.384334
P01601	KVD16_HUMAN	P01601	IGKV1D-16	hsa:102725018	89432.1	89432.1	89432.1	0	89432.1	53587.4	7734.89	0	89432.1	89432.1	56905.4	418365	26932.5	25144.4	209401	93311.7	105222	50561.1	93311.7	61128.7	284327	0	77088.8	0.924552	0.953655	0.958424
P01602	KV105_HUMAN	P01602	IGKV1-5	hsa:102725018	163954	311872	327346	575198	779758	1.43303e+06	4.72442e+06	3.21269e+06	284136	447606	904653	6.45051e+06	3.31142e+06	3.34816e+06	3.20733e+06	1.07918e+06	2689239	485472416	1.34292e+06	3.05394e+06	3.31027e+06	367199	2.37913e+06	0.333084	0.507035	0.0352864
P01619	KV320_HUMAN	P01619	IGKV3-20	hsa:102725018	2.25672e+06	1686831	1.01324e+06	1.86214e+06	1.79614e+06	8887752	7.05654e+06	14862090	1.94385e+06	1.98629e+06	7.44338e+06	46478216	22229168	16275797	19963144	7056610	27608290	16480304	5.45352e+06	40300988	38704000	5131404	16989012	0.0364577	0.115789	0.412444
P01624	KV315_HUMAN	P01624	IGKV3-15	hsa:102725018	1.969e+06	1.22672e+06	581692	1.22003e+06	2205544	1400890	3.71691e+06	2.53261e+06	893054	1.64002e+06	960284	5394706	4.83541e+06	4798503	4.83585e+06	5150643	7814087	5297965	3.31268e+06	5671278	4256098	2.99404e+06	4.26039e+06	3.97406e-05	0.000355568	0.408872
P01700	LV147_HUMAN	P01700	IGLV1-47;VPREB1;CD179a;IGI;IGVPB;VPREB	hsa:7441	242792	245235	170504	344155	356058	919114	419382	2.0227e+06	82809	374746	838714	3.81981e+06	2.33354e+06	5103660	2717146	716492	2.09944e+06	3.24046e+06	924270	2316348	2908564	498211	1.39676e+06	0.0136102	0.0569172	0.371733
P01701	LV151_HUMAN	P01701	IGLV1-51;VPREB1;CD179a;IGI;IGVPB;VPREB	hsa:7441	584635	217867	180432	310409	364808	1.21707e+06	1.86415e+06	1.21394e+06	120929	543024	613915	3.21682e+06	2.85367e+06	4.25893e+06	2.21335e+06	864755	1.76886e+06	2.26417e+06	1.87275e+06	2.05817e+06	2.65466e+06	2.76119e+06	1.77657e+06	0.000851699	0.00624338	0.377847
P01703	LV140_HUMAN	P01703	IGLV1-40;VPREB1;CD179a;IGI;IGVPB;VPREB	hsa:7441	0	0	0	0	0	0	0	0	0	0	0	0	364522	993837	928837	78505.1	777940	503479	567460	567460	536087	567460	356476	1e-06	9.22546e-06	0
P01704	LV214_HUMAN	P01704	IGLV2-14;VPREB1;CD179a;IGI;IGVPB;VPREB	hsa:7441	0	0	0	0	0	0	0	0	0	0	0	0	33879.2	769948	99861.1	29991.1	204424	296774	46653.7	180856	763058	253212	106680	1e-06	9.22546e-06	0
P01705	LV223_HUMAN	P01705	IGLV2-23	hsa:102725018	0	143521	143521	153601	169362	131026	0	219347	18457.4	21484	143521	578413	629563	369159	737464	329801	369159	369159	369159	369159	280940	69217.6	167969	0.00527575	0.0275029	0.388778
P01706	LV211_HUMAN	P01706	IGLV2-11	hsa:102725018	0	198447	211538	70152.8	70545.2	320632	286410	1.07058e+06	1.07626e+06	113649	567331	8929579	1.40217e+06	1.18064e+06	1.3123e+06	306730	744253	910175	835056	351087	844426	72884.5	1.22589e+06	0.74435	0.837885	1.28885
P01709	LV208_HUMAN	P01709	IGLV2-8;VPREB1;CD179a;IGI;IGVPB;VPREB	hsa:7441	0	0	0	0	0	0	0	0	0	0	0	0	2.16646e+06	983799	1.71296e+06	261060	1780217	696789	51925.9	1.70234e+06	763732	1.12828e+06	1.16355e+06	1e-06	9.22546e-06	0
P01714	LV319_HUMAN	P01714	IGLV3-19;VPREB1;CD179a;IGI;IGVPB;VPREB	hsa:7441	218077	324255	1.34212e+06	598513	976174	1.52344e+06	2.89749e+06	1.4995e+06	234790	305484	2.21536e+06	3.97024e+06	2.71915e+06	3.74409e+06	1.25782e+06	1.84569e+06	1.23082e+06	2.50971e+06	1145408	2.54511e+06	593866	412838	614039	0.464288	0.625975	0.792938
P01718	LV327_HUMAN	P01718	IGLV3-27	hsa:102725018	264737	145620	195996	138307	297370	252936	657170	514959	465948	465948	363684	1.8287e+06	500995	1.24361e+06	1.09635e+06	479854	977729	386791	252663	605748	683143	98577.2	868432	0.283948	0.459281	0.712469
P01721	LV657_HUMAN	P01721	IGLV6-57;VPREB1;CD179a;IGI;IGVPB;VPREB	hsa:7441	5.50981e+06	95320.3	0	137255	136503	173310	182902	296908	1.22544e+06	1.59212e+06	65702.1	5289988	860799	355082	857068	329285	1.85391e+06	1.11511e+06	300657	3.06751e+06	1.74457e+06	1.63892e+06	1.13166e+06	0.962823	0.978729	1.01699
P01730	CD4_HUMAN	P01730	CD4;CD4mut	hsa:920	336433	276049	199256	144040	128573	149024	137595	171047	76179.3	69533.7	193788	171047	389635	187810	294405	135079	49690.8	187810	134927	90842.6	187810	245248	162652	0.642262	0.765088	0.910746
P01742	HV169_HUMAN	P01742	IGHV1-69	hsa:101928039	0	545563	545563	545563	185560	412454	491485	743284	545563	712776	501609	1.31734e+06	292567	261395	487116	17486.4	269546	446875	170901	362089	542760	671949	105674	0.0630039	0.170836	1.65397
P01743	HV146_HUMAN	P01743	IGHV1-46	hsa:101928039	18657.6	44908.6	124674	124674	65142.9	71883.4	124674	56301.6	124674	124674	35136.2	580685	0	290184	663450	55514.9	386823	14266.4	71298.8	529009	345058	23690.4	373144	0.145047	0.298113	0.498253
P01764	HV323_HUMAN	P01764	IGHV3-23	hsa:102723407	347943	425810	131773	591632	381290	2.0874e+06	1.5782e+06	1499783	186582	376050	1.45434e+06	12997060	1.86579e+06	3.21882e+06	4.47397e+06	425053	3.5772e+06	929523	808796	3.52609e+06	3933510	475670	3.88799e+06	0.587059	0.725267	0.745498
P01766	HV313_HUMAN	P01766	IGHV3-13	hsa:102723407	0	0	0	0	0	0	0	0	0	0	0	0	965396	600286	210220	603158	603158	706435	603158	903106	499803	603158	336860	1e-06	9.22546e-06	0
P01768	HV330_HUMAN;HV335_HUMAN	P01768	IGHV3-30	hsa:101928039	105710	117579	580269	265202	238823	650587	796315	714887	580269	0	280667	2.63292e+06	1.11466e+06	2158949	2900265	574840	1.40134e+06	322965	0	1.29288e+06	3.27923e+06	1062186	1.35026e+06	0.0368316	0.116625	0.412934
P01780	HV307_HUMAN	P01780	IGHV3-7	hsa:102723407	593395	619307	347095	907140	1.04947e+06	1.64647e+06	2.36035e+06	3153718	378795	691869	1.93313e+06	12825671	5007431	7287565	4.90484e+06	1.51287e+06	5108120	3.18283e+06	1.23422e+06	5.76076e+06	7.40117e+06	1.08247e+06	4.87264e+06	0.0999234	0.23255	0.513094
P01782	HV309_HUMAN;HV43D_HUMAN	P01782	IGHV3-9	hsa:101928039	351438	124342	83054.1	317266	380350	378998	585593	884595	76404.6	48105.8	468376	2.72733e+06	1.47668e+06	894340	927508	1062429	1215300	902576	178529	1.07644e+06	2599435	0	1785238	0.0742993	0.19068	0.486065
P01817	HV205_HUMAN	P01817	IGHV2-5	hsa:102723407	0	0	0	0	0	0	0	0	0	0	0	0	335296	595178	319686	335296	201964	130736	335296	488663	275547	335296	335296	1e-06	9.22546e-06	0
P01833	PIGR_HUMAN	P01833	PIGR	hsa:5284	4.13401e+06	4.31529e+06	7446568	13115501	7466563	7009296	1.941e+06	300894304	6617245	179714	6457137	1.91125e+06	2634021	387489	8195417	522111	538695	503010	380155	400295	461792	13206370	349662	0.287086	0.462387	12.0151
P01834	IGKC_HUMAN	P01834	IGKC;IGLL5;IGL;IGLV;VL-MAR	hsa:100423062	24892802	20048276	10171474	25461690	56866976	104170944	122516560	158073424	19864546	29695498	91972336	296145120	299449344	220930704	230753952	54234232	289625952	427609824	57366444	339606016	390918016	54955176	224368080	0.00419662	0.0228432	0.33975
P01857	IGHG1_HUMAN	P01857	IGHG1;IGLL5;IGL;IGLV;VL-MAR	hsa:100423062	35855960	32607964	24545686	39703260	72570688	232940672	201342656	275315936	29061118	42099924	237426288	1266711424	404997248	529179744	498662016	150020944	393287808	341327392	84637496	421806912	504375328	152416736	312960384	0.233782	0.40632	0.601704
P01859	IGHG2_HUMAN	P01859	IGHG2;IGLL5;IGL;IGLV;VL-MAR	hsa:100423062	12249778	8644929	5.87363e+06	10957135	13107786	40420792	22336736	69033632	5365347	11474758	25859760	220819344	124808280	122131816	66634644	30236508	127064992	43438312	22029340	143998608	66817668	14421065	98350984	0.0836785	0.20622	0.475578
P01860	IGHG3_HUMAN	P01860	IGHG3;IGLL5;IGL;IGLV;VL-MAR	hsa:100423062	22665288	14241050	10869106	19732392	41768916	82535392	73622400	117139328	13499460	21335536	91727856	516134304	203179072	264988928	234029824	68236120	194173760	144139152	50918064	200149856	258467264	42331332	172103440	0.101475	0.234837	0.512808
P01861	IGHG4_HUMAN	P01861	IGHG4;IGLL5;IGL;IGLV;VL-MAR	hsa:100423062	307192	126821	463576	514159	559528	5431815	3704622	7826994	516219	378214	1.86892e+06	24640092	5.51187e+06	8716505	3.90678e+06	1.05578e+06	3211496	1.93653e+06	1781250	5611382	26805414	2.60208e+06	661960	0.565355	0.707663	0.687313
P01871	IGHM_HUMAN	P01871	IGHM;IGLL5;IGL;IGLV;VL-MAR	hsa:100423062	2.09988e+06	2.65659e+06	1.45838e+06	3331608	3.01161e+06	9078176	21513530	10634030	2.68032e+06	1.1125e+06	902717	35662248	20892452	30233906	13319195	18652978	19433220	8711317	16109303	16872250	34432024	5229133	23857338	0.011792	0.0512082	0.4154
P01876	IGHA1_HUMAN	P01876	IGHA1;IGLL1;14.1;AGM2;CD179b;IGL1;IGL5;IGLJ14.1;IGLL;IGO;IGVPB;VPREB2	hsa:3543	5243559	9928645	2.17605e+06	9307540	8.27921e+06	18029094	22152246	53759040	3.71129e+06	4426881	24072684	88775480	58008320	46496832	72639072	20135970	63319164	574504512	8614214	86575384	66883336	9604199	28592202	0.166186	0.326019	0.221215
P01877	IGHA2_HUMAN	P01877	IGHA2;IGLL1;14.1;AGM2;CD179b;IGL1;IGL5;IGLJ14.1;IGLL;IGO;IGVPB;VPREB2	hsa:3543	396001	950974	251087	1.04816e+06	2.64433e+06	2230930	2285482	3.83897e+06	517447	528464	1.12922e+06	12083779	5.6984e+06	12281423	15951540	3.00084e+06	6.75728e+06	39075212	1.13766e+06	11250584	16375629	7.06686e+06	2.33533e+06	0.0243517	0.0865161	0.211521
P01880	IGHD_HUMAN	P01880	IGHD		355306	865360	1.31832e+06	979186	406416	1.64291e+06	831713	1.16404e+06	2.66269e+06	1.75879e+06	861103	875362	1.26529e+06	5130183	2.28964e+06	2.26873e+06	1.59114e+06	209466	990672	972267	2.90378e+06	1.31854e+06	1243950	0.13839	0.289369	0.623165
P01892	1A02_HUMAN	P01892	HLA-A;HLAA;Aw-33;Aw-74	hsa:3105	12842747	16946954	11154136	19040172	16320398	14573385	16679526	3.69393e+06	5.3344e+06	5.55527e+06	14452915	16124150	15435991	7228279	6.7719e+06	13176819	5278709	11826989	12263236	6636607	5784128	11914814	6472168	0.0837704	0.206393	1.36192
P01903	DRA_HUMAN	P01903	HLA-DRA;HLA-DRA1;MLRW	hsa:3122	7770610	9429875	8.37742e+06	10307537	13517089	9892275	6244416	6.64728e+06	10765342	706560	4464789	3673368	3.66056e+06	1.91066e+06	1.68527e+06	3.55802e+06	1.37755e+06	2626905	1.33088e+06	1.35875e+06	1.50376e+06	4.02918e+06	1.61001e+06	0.000210605	0.00175529	3.41345
P01906	DQA2_HUMAN	P01906	HLA-DQA2;HLA-DXA;DX-ALPHA	hsa:3118	752506	1.16556e+06	1.18469e+06	737827	1.77988e+06	1.36728e+06	698658	1.01605e+06	1.01605e+06	1.01605e+06	713011	745007	1.73565e+06	144331	396497	334880	594170	594170	582994	594170	594170	546875	417958	0.0123687	0.0529854	1.71003
P01909	DQA1_HUMAN	P01909	HLA-DQA1;CD;CELIAC1;DQ-A1;GSE;HLA-DQA	hsa:3117	959197	504951	560120	331006	322940	278474	33317.5	107293	80397.5	56892.9	115766	621714	429818	48176.7	251412	105885	251412	504969	251412	71881.1	112350	486801	251412	0.413782	0.580869	1.31659
P01911	2B1F_HUMAN	P01911	HLA-DRB1;HLA-DRB2;DRB1;DRw10;HLA-DR1B;HLA-DRB;SS1	hsa:3123	3.55861e+06	3.33398e+06	3.64909e+06	3.04576e+06	8915085	7.54515e+06	4.62739e+06	3.06484e+06	4.55144e+06	1.15035e+06	4.24717e+06	1925039	1.54062e+06	1.32097e+06	769818	2.6802e+06	1.85825e+06	1941891	2158113	900551	1.92468e+06	4679308	2.10602e+06	0.00778394	0.0374142	2.07854
P01920	DQB1_HUMAN	P01920	HLA-DQB1;HLA-DQB;CELIAC1;IDDM1	hsa:3119	1.31665e+06	928208	741417	591994	702262	486102	420002	631999	305283	254647	385436	662108	771444	402715	145237	37843.2	612358	371195	358107	248526	188468	570650	232637	0.0249994	0.088059	1.72809
P01966					0	0	0	643880	0	2.42276e+06	821571	17774106	2.10734e+06	0	102983	1.41542e+06	2.05195e+06	5.68027e+06	20421414	612718	17460136	208829	81236.4	22109558	6.96624e+06	36058.7	1.00023e+06	0.125809	0.270387	0.302507
P02042	HBD_HUMAN	P02042	HBD	hsa:3045	2560559	4.9277e+06	1.07872e+06	12032970	3.13631e+06	24347664	30708166	86505232	2.82982e+06	2.55142e+06	8719252	43558120	36173816	78006272	139340784	6314278	110768592	17851348	9496179	165196752	11299191	7.03646e+06	42909352	0.0635601	0.171805	0.32732
P02100	HBE_HUMAN	P02100	HBE1;HBE	hsa:3046	262529	322057	137878	958315	19464.4	1.72676e+06	212380	5.44467e+06	284017	197873	557358	646728	408510	1.2202e+06	10498794	58688.6	1.36983e+06	59748.1	8953.75	12548127	1.35442e+06	578103	2.9047e+06	0.19427	0.361043	0.318365
P02144	MYG_HUMAN	P02144	MB;PVALB;myoglobgin	hsa:4151	192709	277575	263974	511849	457212	384017	258966	258966	140916	57230.4	45207.5	258966	0	0	0	0	0	0	0	0	0	0	0	1e-06	9.22546e-06	#NUM!
P02452	CO1A1_HUMAN	P02452	COL1A1;EDSC;OI1;OI2;OI3;OI4	hsa:1277	17409042	3.35708e+06	1.31842e+06	454504	1.39349e+06	1.00115e+06	2.60966e+06	1.5019e+06	670593	10326632	1.5084e+06	6.57683e+06	5.04114e+06	12659851	3.71214e+06	34822292	14744604	11787659	62914292	8439470	26584294	9887515	23908302	0.0148417	0.0608343	0.205672
P02461	CO3A1_HUMAN	P02461	COL3A1;EDS4A	hsa:1281	14752310	3.36302e+06	1.19942e+06	418101	1742890	698045	2587652	743776	584800	15060936	1.79217e+06	7.00638e+06	4.09221e+06	14200917	5.27845e+06	28373060	14877620	10162493	21310298	13416601	24768930	10171360	18393932	0.00108111	0.00765895	0.27742
P02462	CO4A1_HUMAN	P02462	COL4A1;BSVD;RATOR	hsa:1282	2.74168e+06	1.76859e+06	1.31464e+06	1689896	2.03664e+06	1159758	3.75547e+06	1.70713e+06	2169360	4.0373e+06	3.81658e+06	4.04006e+06	3873188	1.52961e+06	3.09156e+06	2.33128e+06	1.68479e+06	3.55781e+06	2829828	2.35294e+06	1.71453e+06	5226879	1.70852e+06	0.675971	0.79027	0.926972
P02511	CRYAB_HUMAN	P02511	CRYAB;CRYA2;HSPB5;CMD1II;CTPP2;CTRCT16;HEL-S-101;MFM2	hsa:1410	2.17091e+06	488305	241285	761240	600133	6.1928e+06	843189	1.16241e+06	687480	873066	4560594	31198924	27862388	1.67996e+06	4774889	1.46763e+06	800725	13437072	4.0778e+06	1.085e+06	863338	1274676	893943	0.751979	0.842593	0.78382
P02533		P02533	KRT14;CK14;EBS3;EBS4;K14;NFJ	hsa:3861	55182848	28737550	14731174	35245064	48887048	58391312	98451704	34088476	64537424	58061988	76888680	45738824	36630580	24388470	38967236	21410266	16689081	14504337	25528652	15727196	18528196	20858482	19571644	0.00105727	0.00754642	2.24428
P02538		P02538	KRT6A;K6A;KRT6D;CK-6C;CK-6E;CK6A;CK6C;CK6D;K6C;K6D;KRT6C;PC3	hsa:3853	43599.5	6094909	1.64119e+06	84241.8	292917	105257	4.52714e+06	4.54289e+06	106544	63271.9	2.14888e+06	43421.6	278466	100294	67335.5	158198	216002	67669.2	216002	734171	193860	128021	216002	0.0471398	0.139205	7.59803
P02545	LMNA_HUMAN	P02545	LMNA;LMN1;CDCD1;CDDC;CMD1A;CMT2B1;EMD2;FPL;FPLD;FPLD2;HGPS;IDC;LDP1;LFP;LGMD1B;LMNC;LMNL1;PRO1	hsa:4000	49611060	19825924	11464526	21776402	14826916	9594354	22927012	18039928	9887545	16537003	25954672	28785260	23597420	37692220	16599223	43209952	33538764	59926680	65050932	23777020	25985618	23259722	41957988	0.0162174	0.064986	0.578976
P02549	SPTA1_HUMAN	P02549	SPTA1;SPTA;EL2;HPP;HS3;SPH3	hsa:6708	75385.2	45434.2	822928	194860	174269	322134	563380	1.39182e+06	28280.9	17663.6	128778	699838	648957	1.42079e+06	3090745	87219.1	1.91326e+06	327723	334927	3.15968e+06	231803	197961	764861	0.065459	0.17529	0.336076
P02647	APOA1_HUMAN	P02647	APOA1;apo(a)	hsa:335	4.26229e+06	3065077	3.86001e+06	6.77411e+06	5391988	33275968	31029358	36982164	4324149	7191669	17426728	139014208	49861312	108904680	53226576	17934604	55449432	54242192	12735269	43432624	102851008	8238749	54578112	0.0859884	0.209458	0.477714
P02649	APOE_HUMAN	P02649	APOE;AD2;APO-E;LDLCQ5;LPG	hsa:348	319053	812165	272291	945025	868941	1.69903e+06	1.81111e+06	1.60188e+06	289695	224838	1.79212e+06	19951640	3.93828e+06	3.26902e+06	2.82902e+06	796654	2167377	2.06771e+06	943552	2392705	3.17807e+06	453298	1.61814e+06	0.810018	0.880813	1.18538
P02652	APOA2_HUMAN	P02652	APOA2;Apo-AII;ApoA-II;apoAII	hsa:336	972027	918001	1.23676e+06	1.84158e+06	1.42763e+06	11316760	7970920	12905829	954980	1.52466e+06	6.52694e+06	36085072	17270162	31925800	25655086	5215225	18765344	21138688	3.6112e+06	16812618	28785846	2.40954e+06	22778264	0.0190147	0.0726092	0.394653
P02654	APOC1_HUMAN	P02654	APOC1;Apo-CI;ApoC-I;apo-CIB;apoC-IB	hsa:341	784073	754974	676143	1.02008e+06	612316	2.97122e+06	4619511	3.51415e+06	866500	436772	1.15346e+06	10770154	4.07629e+06	9437123	6484128	3301605	5935207	6677917	2158542	6934275	7818315	827099	5358752	0.0164658	0.0656213	0.437746
P02655	APOC2_HUMAN	P02655	APOC2;APC2;APO-CII;APOC-II	hsa:344	177900	156750	176801	444612	224558	1.19537e+06	1.63777e+06	1.2471e+06	208922	178992	162288	2.19049e+06	910146	2.44477e+06	1.03735e+06	728844	2.11101e+06	3.42918e+06	872036	2816349	2.43822e+06	335958	1432348	0.0121023	0.0522212	0.395272
P02656	APOC3_HUMAN	P02656	APOC3;APOCIII;HALP2	hsa:345	458136	412852	277247	1.29991e+06	204856	2.91303e+06	2.73076e+06	4.01449e+06	530267	559818	643413	11267188	3.34128e+06	7.29606e+06	4.11148e+06	1.83238e+06	5136681	5595044	1.68684e+06	5832737	7.49976e+06	875505	4603143	0.0613466	0.167731	0.4853
P02662					469842	72320.3	16581.3	431201	6612.07	34696.4	39938.1	518993	599154	92740.2	218648	123051	469729	27959	0	522212	428090	1.07189e+06	1.89325e+06	694959	339565	177031	119654	0.113607	0.252687	0.418696
P02663					89240.4	0	18187.6	193746	0	16454.9	0	21084.5	82279.3	4868.23	38714.6	0	54349.4	117046	18144	117046	11250	167444	505341	153293	65995.9	34956.7	42640.8	0.106937	0.242743	0.330764
P02666					203806	54537.6	161249	86674.1	161249	161249	161249	349662	270981	22079.8	161249	141001	178799	288681	0	288681	52442.9	608203	1.21737e+06	284088	204280	50861	2083.67	0.269295	0.443977	0.558572
P02668					45520.4	58658.2	21118.1	18079.9	4806.44	83614.7	0	0	0	0	0	0	0	250633	5609.38	64643.7	12659.9	130788	71129.4	86481.4	64643.7	0	24492.4	0.0815266	0.202972	0.298814
P02671	FIBA_HUMAN	P02671	FGA;Fib2	hsa:2243	1742090	1916522	775741	2417692	2.2179e+06	6945675	5.20263e+06	6502139	1.63445e+06	809113	1.06072e+06	4.98515e+06	13075951	15542553	12888252	45418336	21267214	6804425	11042840	23556592	35356816	1.43201e+06	20970090	0.00189247	0.0121551	0.160075
P02675	FIBB_HUMAN	P02675	FGB;HEL-S-78p	hsa:2244	2195350	2.66845e+06	1101487	3.51919e+06	2586825	10246713	8.29143e+06	10719296	2.36768e+06	1.05542e+06	1.87981e+06	7.5709e+06	18584738	22689322	19345666	50650888	33745576	9835986	15086256	47017004	54748160	1.82573e+06	29423142	0.00127225	0.00877083	0.164005
P02676					285065	381264	446915	254571	710053	691041	290982	318790	339675	505198	223996	373256	869988	436094	362706	243865	177965	226471	67713.1	491126	399504	319800	325806	0.563397	0.706116	1.12702
P02679	FIBG_HUMAN	P02679	FGG;PRO2061	hsa:2266	2.53247e+06	2.99003e+06	1.12727e+06	3.992e+06	2.54414e+06	11545124	8315299	11924171	2.81998e+06	2.42294e+06	2.05098e+06	10614322	18243190	23197982	21797576	49747632	43781268	10736862	14941985	50910504	62723556	2.28717e+06	30156344	0.00163353	0.0107019	0.175448
P02686	MBP_HUMAN	P02686	MBP	hsa:4155	761647	904508	682207	855442	318420	1.26782e+06	666030	458121	727403	1234491	1.44282e+06	313039	252450	219010	202514	297127	297127	86295.6	297127	297127	260309	664974	394335	0.000499544	0.00389341	2.70141
P02724	GLPA_HUMAN	P02724	GYPA;GPA;CD235a;GPErik;GPSAT;HGpMiV;HGpMiXI;HGpSta(C);MN;MNS;PAS-2	hsa:2993	1.71732e+06	1.71732e+06	1.71732e+06	279896	1.71732e+06	628833	1.18439e+06	5427731	1.71732e+06	1.71732e+06	471985	2.31107e+06	2398344	3726689	8395848	669977	5731320	1.37769e+06	951178	8045624	772050	3.40565e+06	1.98774e+06	0.091373	0.21849	0.504256
P02730	B3AT_HUMAN	P02730	SLC4A1;AE1;DI;EPB3;BND3;CD233;CHC;EMPB3;FR;RTA1A;SAO;SPH4;SW;WD;WD1;WR	hsa:6521	128850	305637	18366.1	800567	132627	1.73793e+06	2.17806e+06	6555819	160125	143808	668696	2.99701e+06	4695755	4820775	15418717	1232079	9931746	1.91836e+06	1.44303e+06	15814094	963938	469651	3.51921e+06	0.0392587	0.122191	0.240896
P02743	SAMP_HUMAN	P02743	APCS;PTX2;HEL-S-92n;SAP	hsa:325	215681	28019.7	49792.4	94662.3	148804	231608	480298	503739	39668.7	78573.4	177739	549348	493470	1.17628e+06	728383	350150	1.37839e+06	1.52267e+06	245449	1383710	1.29678e+06	123037	1.3489e+06	0.00133584	0.00910348	0.237025
P02745	C1QA_HUMAN	P02745	C1QA	hsa:712	1.87379e+06	1.69075e+06	1.57706e+06	1.25868e+06	2.16173e+06	717715	2673394	1.68263e+06	1.18553e+06	297588	1.40085e+06	3002807	3923602	3.49538e+06	2.1484e+06	2.65277e+06	4173867	4863735	4876072	3621896	4639667	1.20959e+06	4582939	0.000185836	0.00156952	0.445299
P02746	C1QB_HUMAN	P02746	C1QB	hsa:713	2.84518e+06	2.96591e+06	3.38739e+06	2544407	3.2683e+06	2378801	3.33273e+06	2815904	1.55311e+06	1425616	3.32591e+06	3.44198e+06	6127911	4886759	3.88071e+06	4719259	5.31841e+06	5.97328e+06	4829319	5726524	7919709	1.72602e+06	5.97046e+06	0.00032965	0.00268071	0.534554
P02747	C1QC_HUMAN	P02747	C1QC;C1QG;C1Q-C	hsa:714	771938	680346	443903	541238	681231	490520	983135	449086	356891	788437	346423	1.25723e+06	12847282	1.7962e+06	1.50722e+06	4.75438e+06	1.80482e+06	8592355	13783010	3.38397e+06	2152439	531973	2.74397e+06	0.013231	0.0556994	0.132495
P02748	CO9_HUMAN	P02748	C9;ARMD15;C9D	hsa:735	520874	294036	183816	381482	283577	1.65041e+06	2.0648e+06	4286235	343597	309105	1.87915e+06	3682446	2.16215e+06	4004502	5.48859e+06	557709	4.0438e+06	4877171	914388	7.06103e+06	3.73128e+06	810855	3.35099e+06	0.014297	0.0589836	0.393385
P02749	APOH_HUMAN	P02749	APOH;B2G1;B2GP1;BG	hsa:350	3.49365e+06	1136906	1.55805e+06	1.56298e+06	1.06155e+06	5.95554e+06	5.96472e+06	7.95141e+06	1.09801e+06	2.33853e+06	4502667	9812416	13024733	15993404	10833008	8848176	14004480	14989323	10827132	12273137	16535148	2.6602e+06	16503919	2.2368e-05	0.000203391	0.311861
P02750	A2GL_HUMAN	P02750	LRG1;LRG;HMFT1766	hsa:116844	338148	275668	213247	378376	482578	745764	340887	1.7053e+06	118126	40633.7	356762	1101789	414584	913175	863233	249770	969178	1383803	223157	922416	1.42198e+06	516109	983512	0.12049	0.262946	0.630767
P02751	FINC_HUMAN	P02751	FN1;FN;CIG;ED-B;FINC;FNZ;GFND;GFND2;LETS;MSF	hsa:2335	3.10977e+06	4.06375e+06	5745335	2826482	5.19131e+06	7.7629e+06	13177527	5889323	1424108	4549099	7095975	4748430	5.48551e+06	5.93129e+06	6371136	7016095	8.09293e+06	8961349	9038149	8898589	6489275	2.16565e+06	6194257	0.228083	0.399999	0.805403
P02753	RET4_HUMAN	P02753	RBP4;PRO2222;MCOPCB10;RDCCAS	hsa:5950	129427	62955.7	292992	402298	39038.8	925114	944308	1371866	144209	288190	608770	2.5423e+06	947539	2652855	2.15189e+06	257224	1.40191e+06	2921589	230852	1.02265e+06	2.07114e+06	513047	1.83869e+06	0.0327642	0.107512	0.443835
P02754					0	0	0	0	0	0	0	0	0	0	0	0	210422	497587	497587	497587	0	1.28095e+06	1.47079e+06	402433	339747	184188	92164.7	1e-06	9.22546e-06	0
P02760	AMBP_HUMAN	P02760	AMBP;HCP;ITIL;WFIKKN2;GASP-1;WFDC20B;WFIKKNRP;hGASP-1	hsa:124857	651203	394247	308249	596945	590227	2.48344e+06	2.19249e+06	3.0021e+06	311231	631198	2.07435e+06	6.35075e+06	4.05787e+06	6.7987e+06	5209377	1.89756e+06	5663193	9002604	1.22072e+06	5685550	7382637	1.22084e+06	6.18587e+06	0.00231168	0.0141542	0.330497
P02763	A1AG1_HUMAN	P02763	ORM1;AGP1;AGP-A;HEL-S-153w;ORM	hsa:5004	3.1387e+06	1.98869e+06	2.20878e+06	4.82706e+06	3.23927e+06	12207896	6.97314e+06	27015014	2.01972e+06	4.186e+06	21811006	42508220	12190517	28094888	25432410	3.7297e+06	26023738	47428500	3.18439e+06	25560326	36983528	7.59724e+06	30818494	0.0559966	0.157132	0.49025
P02765	FETUA_HUMAN	P02765	AHSG;FETUA;PRO2743;A2HS;AHS;HSGA	hsa:197	758924	619674	1295197	1.06038e+06	1.29375e+06	8282114	6893848	7.12321e+06	552000	1.75367e+06	4.76439e+06	21576270	6742528	19796250	14200399	3.88981e+06	13576144	18003666	2.2447e+06	11678662	21268750	2.20813e+06	13773127	0.0188573	0.0722406	0.402796
P02766	TTHY_HUMAN	P02766	TTR;PALB;CTS;CTS1;HEL111;HsT2651;TBPA	hsa:7276	779908	536707	1.06819e+06	1.24329e+06	1.06443e+06	5.65289e+06	6825696	10914033	732404	1.45466e+06	5176509	21709208	6.22728e+06	12227628	15062248	3265227	11987778	17939300	2729118	9534829	14420292	2543280	12230158	0.0492952	0.14337	0.484387
P02768	ALBU_HUMAN;	P02768	ALB;GIG20;GIG42;PRO0903;PRO1708;PRO2044;PRO2619;PRO2675;UNQ696/PRO1341;ANALBA;FDAH;PRO0883;PRO1341	hsa:213	89937960	81669552	165387712	135711392	188534288	1044316288	714940992	1065849472	86670504	208063680	766866560	3198280704	989240320	2254492416	1586756224	318269472	1539129856	2170537984	236589520	1574770304	1377282432	293766048	1471003136	0.0813587	0.202806	0.514103
P02769					54629832	49758364	87798592	77377848	114804736	572710336	379022368	610823040	48862816	111642760	446615488	1965889920	576979456	1111765376	843214400	191576096	928770944	1318473984	134324000	912223424	1085599104	189105440	876366464	0.0818422	0.203378	0.507232
P02774	VTDB_HUMAN	P02774	GC;DBP;DBP/GC;GRD3;Gc-MAF;GcMAF;HEL-S-51;VDBG;VDBP	hsa:2638	465875	447905	515162	678508	770106	3.91214e+06	2.94076e+06	5.57481e+06	356587	718894	3.06462e+06	9850950	4810159	8.26435e+06	7.66918e+06	1.58134e+06	6.44956e+06	8.38266e+06	1.05313e+06	5403658	10419297	1.7236e+06	7074819	0.017097	0.0674232	0.427411
P02775	CXCL7_HUMAN	P02775	PPBP;CTAP3;CXCL7;SCYB7;TGB1;THBGB1;B-TG1;Beta-TG;CTAP-III;CTAPIII;LA-PF4;LDGF;MDGF;NAP-2;PBP;TC1;TC2;TGB;THBGB	hsa:5473	27439.3	1.06354e+06	794589	610526	794589	666052	1472098	606155	794589	794589	420285	1.49061e+06	830726	1.47243e+06	3199943	1.65417e+06	2398423	715017	686928	3.9858e+06	344460	1.65417e+06	1.25382e+06	0.0347958	0.11179	0.480354
P02776	PLF4_HUMAN	P02776	PF4;CXCL4;SCYB4;PF-4	hsa:5196	393048	115796	0	123170	483520	117299	594607	147522	137986	88847.4	48821.6	532908	951086	740468	1.5544e+06	330300	2.14648e+06	405794	281756	3.36037e+06	133634	307795	608963	0.0325718	0.107102	0.235796
P02786	TFR1_HUMAN	P02786	TFRC;CD71;IMD46;T9;TFR;TFR1;TR;TRFR;p90	hsa:7037	1.36843e+06	2154683	1494214	1.21361e+06	4347759	2.22491e+06	4.04515e+06	1.28436e+06	6682362	1541797	1.14558e+06	3.469e+06	3.75665e+06	1.03778e+06	3152418	2.4751e+06	3.1309e+06	3.06671e+06	2.37859e+06	3.42053e+06	2.68603e+06	3499070	2.38334e+06	0.66628	0.782313	0.916215
P02787	TRFE_HUMAN	P02787	TF;PRO1400;HEL-S-71p;PRO1557;PRO2086;TFQTL1	hsa:7018	3.52109e+06	3.89828e+06	7.69284e+06	6083371	9045757	36654836	31411152	44898604	6655913	12144510	35363680	181792928	55248460	80736792	100069296	17953264	59012432	112521992	8993237	53694700	108326960	12484822	54436232	0.130132	0.277481	0.523855
P02788	TRFL_HUMAN	P02788	LTF;GIG12;LF;HEL110;HLF2	hsa:4057	22092248	17225168	1.42137e+06	8902121	13026241	25729050	15114602	128663952	6.53843e+06	2.80173e+06	881976	805616	724314	807128	1.12693e+06	234077	2.31152e+06	304494	716860	2.55599e+06	189467	4298000	1.56492e+06	0.088931	0.214542	15.029
P02790	HEMO_HUMAN	P02790	HPX;HX	hsa:3263	1.62892e+06	1.56289e+06	2.57212e+06	2145949	1.92925e+06	11910950	7914801	17345190	1.73054e+06	3.60052e+06	12127492	63158736	15143065	23351412	21181392	4908913	22534854	31136378	2.82436e+06	22278762	32334664	4.81087e+06	25293150	0.187784	0.353438	0.568479
P02792	FRIL_HUMAN	P02792	FTL;LFTD;NBIA3	hsa:2512	534775	754084	207679	906562	303236	1.0433e+06	574750	439947	213097	58350.7	280030	74888.1	1.06671e+06	880778	295208	1.40806e+06	686537	628524	396498	1.73471e+06	338058	763411	623429	0.0456759	0.136628	0.560136
P02794	FRIH_HUMAN	P02794	FTH1;FTH;FTHL6;OK/SW-cl.84;PIG15;FHC;HFE5;PLIF	hsa:2495	822077	770180	462221	704770	891599	1719039	1.46622e+06	605122	936256	372319	656031	650023	1.50623e+06	1.61832e+06	784511	1.43574e+06	1.15683e+06	1.58421e+06	783633	1.24588e+06	809492	972281	1.03874e+06	0.0325239	0.107056	0.712583
P02795	MT2_HUMAN	P02795	MT2A;CES1;MT2	hsa:4502	968940	2.21546e+06	1.12101e+06	1.06009e+06	2356496	2.49156e+06	2.98988e+06	1.07252e+06	3.09166e+06	1.30383e+06	31312608	2.61923e+06	2.06136e+06	2.45001e+06	5.10542e+06	1222089	2.08104e+06	3.06273e+06	1.00744e+06	1.50317e+06	952871	2.3902e+06	1.55815e+06	0.38383	0.554755	2.06116
P03372	ESR1_HUMAN	P03372	ESR1;ESR;NR3A1;ER;ESRA;ESTRR;Era	hsa:2099	286057	289847	192704	168601	418568	144176	5775.83	141560	585662	413468	78087.8	27881.1	43022.3	677473	26001.5	273951	328761	553083	508787	423731	171598	158163	346472	0.280604	0.456516	0.718596
P03886	NU1M_HUMAN	P03886	MT-ND1;MTND1;NADH1;ND1	hsa:4535	1.63427e+06	1.10738e+06	517376	815100	741064	807791	400662	1.2343e+06	517500	871059	786452	665372	1.58069e+06	910621	877991	1.40697e+06	979731	811977	1.24769e+06	1.09391e+06	819503	705264	901396	0.160869	0.318483	0.816603
P03891	NU2M_HUMAN	P03891	MT-ND2;MTND2;NADH2;ND2	hsa:4536	704246	1.00622e+06	416081	969517	739704	1.11885e+06	1.0524e+06	1.75311e+06	729152	832168	1.04074e+06	1.15485e+06	1.09923e+06	1.01719e+06	1.20021e+06	984772	1.00343e+06	948060	983107	1.01719e+06	1.16286e+06	790114	982884	0.560475	0.704155	0.943538
P03897	NU3M_HUMAN	P03897	MT-ND3;MTND3;NADH3;ND3	hsa:4537	1.4423e+06	960716	444505	724390	1.31208e+06	1.03826e+06	954110	1.68276e+06	762518	873642	719626	639701	1.17395e+06	970099	640700	1.43648e+06	768253	380278	766834	748486	784728	765273	975440	0.431534	0.596799	1.12552
P03905	NU4M_HUMAN	P03905	MT-ND4;MTND4;NADH4;ND4;LHON	hsa:4538	1.26706e+06	1.3555e+06	660101	1.03349e+06	1.42224e+06	1.19368e+06	780753	329029	632291	762079	761084	1.21128e+06	1.11672e+06	1.20239e+06	1.14926e+06	1.84332e+06	961642	602355	2.32197e+06	909776	878217	859155	1.09933e+06	0.21458	0.384369	0.807922
P03915	NU5M_HUMAN	P03915	MT-ND5;MTND5;NADH5;ND5	hsa:4540	480886	520634	167467	338455	524199	436032	469288	499743	422973	315546	289887	406977	518857	818910	373585	581497	731488	488248	547954	391602	313723	514307	619836	0.0300629	0.101201	0.756961
P03923	NU6M_HUMAN	P03923	MT-ND6;MTND6;NADH6;ND6	hsa:4541	3231757	2.42529e+06	906658	2.11802e+06	2173401	1.661e+06	1.73424e+06	1973379	774098	1.57887e+06	1.24834e+06	1.46059e+06	1.77905e+06	1781465	1.15351e+06	1.38802e+06	1.42428e+06	2.01934e+06	2.07154e+06	1.91352e+06	1.7206e+06	1.64398e+06	2413565	0.964708	0.979882	1.01051
P03928	ATP8_HUMAN	P03928	MT-ATP8;ATP8;ATPASE8;MTATP8;ATPase8	hsa:4509	5500822	4632242	4397657	5097129	5999997	5214382	3.05737e+06	5217717	7.37716e+06	5.34901e+06	5319480	4.31759e+06	4579380	2588435	4.88986e+06	5387393	4.42892e+06	2.61872e+06	5261392	3.65282e+06	3494827	4.39292e+06	4134838	0.0264293	0.0916134	1.24054
P03950	ANGI_HUMAN	P03950	ANG;RNASE5;ALS9;HEL168;RAA1;RNASE4	hsa:283	15866.6	88176.8	56375.3	63990.3	128322	158587	158587	336157	0	290474	264860	341653	986011	321926	669513	73306.6	383564	857398	462550	411575	477478	286842	157891	0.00514598	0.0269447	0.342855
P03951	FA11_HUMAN	P03951	F11;FXI	hsa:2160	101835	50871.7	72693.5	72693.5	52281.1	27742.9	184681	27087.6	72693.5	72693.5	59910.7	77137.5	296018	300911	124434	255805	242861	403251	264354	304527	367393	35926.4	312414	7.70594e-05	0.000675462	0.274985
P03952	KLKB1_HUMAN	P03952	KLKB1;KLK3;PKK;PKKD;PPK	hsa:3818	167282	162933	248528	241458	59985.2	1.05496e+06	572353	1239230	155716	95861.6	707243	1.47243e+06	1.68456e+06	2.16292e+06	2.06339e+06	717855	1.93491e+06	1.94906e+06	195657	1.82888e+06	1.70097e+06	258042	1.9381e+06	0.001704	0.0110643	0.344592
P03973	SLPI_HUMAN	P03973	SLPI;WAP4;WFDC4;ALK1;ALP;BLPI;HUSI;HUSI-I;MPI	hsa:6590	1.68406e+06	12039478	4711965	6118043	11555598	8525488	2.31386e+06	27085692	3.01017e+06	830695	7.4084e+06	1.09726e+06	1.86297e+06	327353	7822619	283893	1.13995e+06	501207	757310	168752	200934	1.07782e+06	381842	0.0203112	0.0760309	5.45159
P04003	C4BPA_HUMAN	P04003	C4BPA;C4BP;PRP	hsa:722	359137	436559	348047	1.03616e+06	208411	1.22331e+06	923569	10065181	512605	2.66858e+06	313865	1.40801e+06	1.90218e+06	2.78605e+06	2.55365e+06	758493	3.52899e+06	1.98111e+06	940654	3728272	3095320	196601	3.06435e+06	0.500338	0.656309	0.728659
P04004	VTNC_HUMAN	P04004	VTN;V75;VN;VNT	hsa:7448	1.33288e+06	841512	1.1611e+06	1206978	856188	2609901	11067987	5.37713e+06	923005	743923	2.72453e+06	3.34209e+06	3.77514e+06	5.88183e+06	6842913	2.48518e+06	6.66755e+06	5239950	2.59433e+06	7.52637e+06	6815838	1.8043e+06	6480254	0.0341188	0.11033	0.525807
P04035	HMDH_HUMAN	P04035	HMGCR;LDLCQ3	hsa:3156	84811	99523	18543.7	13973.8	0	0	15679.1	56617.4	62232.1	56617.4	214794	56617.4	63197	0	49160.3	23181.3	51323.8	79297.1	197810	101074	60945.3	69177.9	0	0.784269	0.862795	0.895888
P04040	CATA_HUMAN	P04040	CAT	hsa:847	9131458	7154427	3.72164e+06	6.45251e+06	12526565	14271579	5.44337e+06	10923735	7610418	3.06321e+06	3.82836e+06	7.62825e+06	9051864	11056780	21619986	7561815	13216899	4784680	8968174	18192108	7.83265e+06	8623978	9446619	0.0896466	0.215611	0.69884
P04049	RAF1_HUMAN	P04049	RAF1;RAF;CMD1NN;CRAF;NS5;Raf-1;c-Raf	hsa:5894	132611	174655	196733	167785	193072	131016	195005	114713	142142	152173	103074	189301	485383	186198	100918	227079	297630	153300	504119	223433	192352	206633	152705	0.0495977	0.144073	0.635439
P04062	GLCM_HUMAN	P04062	GBA;GC;GLUC;GBA1;GCB	hsa:2629	3.67221e+06	3.97557e+06	3206400	5.40318e+06	2.91891e+06	3.49215e+06	2484008	2.83586e+06	2.24174e+06	2.68914e+06	3.00123e+06	5.09344e+06	1951274	2.34647e+06	1824643	2.22443e+06	1.51204e+06	2.85793e+06	5.78256e+06	1.18761e+06	2.03628e+06	2.32981e+06	2.65906e+06	0.0455606	0.136524	1.40745
P04066	FUCO_HUMAN	P04066	FUCA1;Nbla10230;FUCA	hsa:2517	4580935	3629123	2.92443e+06	5059999	4148038	6519776	1.57473e+06	4913679	1.41349e+06	1.47054e+06	1.55516e+06	2.82422e+06	2.45875e+06	2.73381e+06	939537	2.56602e+06	1.31465e+06	865033	2.09512e+06	2.02592e+06	876860	3072944	923550	0.0115618	0.0505787	1.87345
P04070	PROC_HUMAN	P04070	PROC;APC;PC;PROC1;THPH3;THPH4	hsa:5624	0	0	0	0	0	0	0	0	0	0	0	0	87892.3	14720.4	203629	14975.4	167381	98006.6	87892.3	164551	51818.4	41754.3	34195.5	1e-06	9.22546e-06	0
P04075	ALDOA_HUMAN	P04075	ALDOA;ALDA;GSD12;HEL-S-87p	hsa:226	35870428	46098648	45556268	39843476	73579840	76815520	67968080	49607240	51766480	29512106	30826926	40254808	42710540	32198208	51310432	27984458	31915062	44489248	21512280	32195076	28423422	43014904	29219766	0.0177495	0.0691691	1.39938
P04080	CYTB_HUMAN	P04080	CSTB;CST6;STFB;EPM1;EPM1A;PME;ULD	hsa:1476	8981651	7609605	7.16181e+06	8.2617e+06	10876229	18106838	15549667	10033748	17026042	6.6459e+06	10924574	9537912	5549546	4487734	5.86167e+06	2102506	4461278	5.99938e+06	3036116	4577730	4464216	9914944	3397640	0.000220316	0.0018298	2.22501
P04083	ANXA1_HUMAN	P04083	ANXA1;ANX1;LPC1	hsa:301	20406068	14377987	3.91234e+06	10225743	13994091	19592712	52644140	16548219	26568012	8512989	23242912	24615760	15750241	10936374	18798806	8753718	9448608	11653003	9367785	8506096	8450705	5119440	9864339	0.03256	0.107101	1.84389
P04114	APOB_HUMAN	P04114	APOB;FLDB;LDLCQ4;apoB-100;apoB-48	hsa:338	606148	500026	192403	957022	244564	2.83368e+06	1.73157e+06	3.40698e+06	356830	221234	563267	2114627	2.57551e+06	5558844	4293765	1.10738e+06	4686999	2729678	1.05875e+06	4.33139e+06	5.84051e+06	1046036	5.07384e+06	0.00216308	0.0135004	0.328549
P04150	GCR_HUMAN	P04150	NR3C1;GRL;GCCR;GCR;GCRST;GR	hsa:2908	1.05082e+06	87258.5	31418.7	1.62635e+06	0	652674	362903	916845	738262	1.03942e+06	1.3071e+06	19040.4	137811	131951	122120	142871	64161.6	81135.9	135705	152853	330489	82070.4	138714	0.00824695	0.0391442	4.72367
P04156	PRIO_HUMAN	P04156	PRNP;ALTPRP;PRIP;PRP;ASCR;AltPrP;CD230;CJD;GSS;KURU;PrP;PrP27-30;PrP33-35C;PrPc;p27-30	hsa:5621	1.20755e+06	558939	475112	406917	480233	122116	285729	828121	53331.5	982942	745992	1.18757e+06	905251	1.66053e+06	1364455	1.73532e+06	1.43292e+06	2.54163e+06	1.47373e+06	1.63276e+06	1.81934e+06	705644	1.41626e+06	7.93331e-05	0.00069475	0.402888
P04179	SODM_HUMAN	P04179	SOD2;IPO-B;IPOB;MNSOD;MVCD6;Mn-SOD	hsa:6648	16573398	18141420	9168172	11877738	9010069	54910952	23466162	11131501	44466208	5.993e+06	9570124	22870230	27375642	12135374	37437080	9207959	6671057	18422142	13390859	7.20347e+06	3844777	5398366	7.7402e+06	0.257194	0.430662	1.46085
P04180	LCAT_HUMAN	P04180	LCAT	hsa:3931	103481	0	103481	0	103481	46689.9	11213.7	369809	103481	103481	0	296657	0	260877	366504	168428	204756	0	168428	193810	170319	0	319589	0.215465	0.385708	0.614395
P04181	OAT_HUMAN	P04181	OAT;GACR;HOGA;OATASE;OKT	hsa:4942	2444613	2.02317e+06	3.63576e+06	2.17896e+06	3.31196e+06	457951	1.26895e+06	1723600	4.03543e+06	1.57172e+06	1603511	2247109	2.47716e+06	1.58275e+06	1.06424e+06	6.167e+06	2.15989e+06	2331744	3.51867e+06	1.98505e+06	1.86734e+06	6.47536e+06	1.5458e+06	0.338749	0.513124	0.779284
P04183	KITH_HUMAN	P04183	TK1;TK2	hsa:7083	10896.1	53919.5	98064.6	44778.3	168242	282168	885042	47274.1	160869	22634	34001.1	35565.9	32206.7	186775	51630.8	132480	190484	2866.63	51918.6	173943	173517	141947	165265	0.63223	0.758468	1.29684
P04196	HRG_HUMAN	P04196	HRG;HPRG;HRGP;THPH11	hsa:3273	397458	349831	701665	501617	361824	2404427	1.41149e+06	2.72101e+06	314526	347433	1.24806e+06	4.09659e+06	3.79741e+06	4.90692e+06	2.31811e+06	2.60308e+06	4.9706e+06	4.11194e+06	2.04913e+06	5.62032e+06	5.2091e+06	827488	3.6083e+06	0.00054926	0.00422538	0.340258
P04216	THY1_HUMAN	P04216	THY1;CD90;CDw90	hsa:7070	5394355	3192824	3.28815e+06	839650	1.09323e+06	1795531	3.71633e+06	3.36553e+06	1.42645e+06	2.84243e+06	2.40401e+06	12839606	6.92084e+06	8979896	4.22641e+06	12159507	12379187	17678156	13976730	10472638	13016346	3071367	10519268	0.000457017	0.00361237	0.341106
P04217	A1BG_HUMAN	P04217	A1BG;A1B;ABG;GAB;HYST2477	hsa:1	1.00401e+06	640692	630838	750509	494873	2.7087e+06	1.57098e+06	2944698	376416	818901	1533357	5617960	3.05525e+06	5.00334e+06	5.00473e+06	2.06382e+06	4480434	8230182	2.34334e+06	3690419	5.70585e+06	1315681	5.67261e+06	0.0022324	0.0137943	0.375834
P04222	1C03_HUMAN	P04222	HLA-C;HLAC;D6S204;HLA-JY3;HLC-C;PSORS1	hsa:3107	7656103	19176002	13376787	21434428	11835316	9032068	7786510	7295676	6.96127e+06	2.08035e+06	7.61394e+06	21780316	29088336	3.53132e+06	12159526	2.99456e+06	7993120	4752243	7408562	3733260	6.10272e+06	13110509	4155313	0.375301	0.546326	1.31215
P04233	HG2A_HUMAN	P04233	CD74;DHLAG;HLADG;II;Ia-GAMMA	hsa:972	3167723	3937584	3634835	5.15432e+06	6.69889e+06	2.69521e+06	1.59346e+06	2.35815e+06	3.74891e+06	496186	1.89745e+06	1631118	1.31723e+06	1.25392e+06	787812	1.36175e+06	743331	920692	1211512	626715	909591	2.63637e+06	743941	0.00236472	0.0143991	2.71156
P04234	CD3D_HUMAN	P04234	CD3D;T3D;CD3-DELTA;IMD19	hsa:915	28680.6	183190	0	28704.5	21603.6	51361	51018.8	51361	51361	51361	65880.1	31810.5	0	0	0	0	0	0	0	0	0	0	0	1e-06	9.22546e-06	#NUM!
P04259		P04259	KRT6B;K6B;KRTL1;CK-6B;CK6B;PC2;PC4	hsa:3854	25332710	19406566	7.36049e+06	21569084	22958934	19921936	30026764	21150576	22524396	27301672	33320088	22043838	16822214	12189149	23505350	9695149	7.68982e+06	8.21147e+06	9558778	7375805	10425853	10519498	7.69257e+06	9.01822e-05	0.000786134	2.02266
P04264		P04264	KRT1;KRTA;CK1;EHK;EHK1;EPPK;K1;KRT1A;NEPPK	hsa:3848	3276674	2.47573e+06	5.56832e+06	4.81269e+06	8.196e+06	2292912	2752933	3.46718e+06	2.13721e+06	7765414	8936230	3.98512e+06	8678746	3384570	5056121	8370218	3.38411e+06	12061260	1.7382e+06	4378516	7.24884e+06	3.59563e+06	2225377	0.496984	0.653625	0.848739
P04271	S100B_HUMAN	P04271	S100B;NEF;S100;S100-B;S100beta	hsa:6285	44278.5	47154.3	108285	18888.7	43645.7	74918.2	19367.7	0	126345	59140.2	83140.4	84518	0	0	0	0	0	0	0	0	0	0	0	1e-06	9.22546e-06	#NUM!
P04275	VWF_HUMAN	P04275	VWF;F8VWF;VWD	hsa:7450	1.4586e+06	2.02194e+06	1.04352e+06	1.15312e+06	1.33646e+06	1.21876e+06	1.38409e+06	1.18287e+06	850669	1.81744e+06	1.33053e+06	2.76783e+06	5094064	2.62362e+06	974292	4245660	2381099	5573213	3.72133e+06	1.82224e+06	2674389	1.41378e+06	3.26662e+06	0.00482088	0.0256241	0.476528
P04278	SHBG_HUMAN	P04278	SHBG;ABP;SBP;TEBG	hsa:6462	110194	110194	110194	0	0	131776	180304	169582	25730.1	110194	110194	263967	24725.9	578247	167520	87827.1	86837.1	457402	45287.6	220151	304198	209913	126933	0.103015	0.237174	0.524952
P04406	G3P_HUMAN	P04406	GAPDH;GAPD;CDABP0047;OK/SW-cl.12;G3PD;HEL-S-162eP	hsa:2597	91058592	128737472	192257712	154910656	111409816	255835088	117145120	195039696	134876496	137969584	154355328	149680256	122704608	124057232	168422128	83040832	122027296	152480240	69499448	144681408	125414144	151343168	101840320	0.0914128	0.21853	1.22396
P04424	ARLY_HUMAN	P04424	ASL;ASAL	hsa:435	1.57826e+06	1.04636e+06	1.45619e+06	792784	1.21283e+06	1.11955e+06	2.01138e+06	1.69456e+06	1.06621e+06	803590	2.14901e+06	2.66548e+06	2363194	1.32166e+06	3.05022e+06	2082121	3.33784e+06	1.14122e+06	2.23595e+06	3.65265e+06	4.78295e+06	1051546	3.31443e+06	0.0128861	0.0545863	0.56928
P04430	KV116_HUMAN	P04430	IGKV1-16	hsa:102725018	0	0	0	0	0	0	0	0	0	0	0	0	795614	176393	587770	97630	371513	335998	90863.6	338080	154823	335998	411298	1e-06	9.22546e-06	0
P04440	DPB1_HUMAN	P04440	HLA-DPB1;HLA-DP1B;DPB1;HLA-DP;HLA-DPB	hsa:3115	695332	725095	809475	1.61935e+06	2.42093e+06	1.45577e+06	1.01172e+06	918225	361245	201339	343529	535099	973322	106206	150216	490202	78798.6	534766	0	392512	56267.7	141202	60369.6	0.00560355	0.0286763	3.40913
P04626	ERBB2_HUMAN	P04626	ERBB2;HER2;MLN19;NEU;NGL;CD340;HER-2;HER-2/neu;MLN_19;TKR1	hsa:2064	577450	443849	288847	348537	519881	414811	431137	444077	582080	367058	339358	309467	13482064	702658	407540	1.05152e+06	678992	11300276	6.93162e+06	655263	821153	445836	771859	0.0700091	0.183247	0.124684
P04632	CPNS1_HUMAN	P04632	CAPNS1;CAPN4;CAPNS;CALPAIN4;CANP;CANPS;CDPS;CSS1	hsa:826	9868507	8313743	8758090	9512797	9860358	11121012	12822300	9373328	9248559	8009942	10443066	12295638	9773642	8066594	12004142	6831138	8403541	10514457	7146705	7921079	9264223	10444145	8783519	0.147971	0.302148	1.10595
P04733	MT1F_HUMAN	P04733	MT1F;PRO0376;MT1	hsa:4494	0	12650	320440	320440	87097.6	87930	320440	320440	277186	0	2.05359e+06	45069.8	0	0	0	0	0	0	0	0	0	0	0	1e-06	9.22546e-06	#NUM!
P04745	AMY1_HUMAN	P04745	AMY1A;AMY1;;AMY1B;AMY1C	hsa:276	462154	0	462154	127791	1.517e+06	39108.8	462154	624994	850063	462154	76122	462154	0	0	0	0	0	0	0	0	0	0	0	1e-06	9.22546e-06	#NUM!
P04792	HSPB1_HUMAN	P04792	HSPB1;HSP27;HSP28;CMT2F;HEL-S-102;HMN2B;HS.76067;Hsp25;SRP27	hsa:3315	88539720	70168712	64157224	69216432	39686392	115427624	41795328	54228020	83632104	20177900	84411560	93821576	134923168	45046076	68973960	46303188	78812416	219578432	76903624	65635084	107235800	83459768	83978448	0.188454	0.353976	0.748371
P04818	TYSY_HUMAN	P04818	TYMS;TS;OK/SW-cl.29;HST422;TMS	hsa:7298	94113.6	135660	197503	71099.7	24759.6	246298	820238	171548	158542	0	63628.9	39479.1	52280.4	146254	194353	197823	125172	21894.6	96708.9	244363	199388	173268	148882	0.722783	0.822018	1.15865
P04839	CY24B_HUMAN	P04839	CYBB;NOX2;AMCBX2;CGD;GP91-1;GP91-PHOX;GP91PHOX;IMD34;p91-PHOX	hsa:1536	3.35e+06	2.23361e+06	1.35791e+06	1.44605e+06	2.06452e+06	2121098	2201810	480850	1.45942e+06	326889	827721	2.56001e+06	2050662	770268	1.0686e+06	1.1225e+06	784943	924702	851387	1025912	461540	1.32047e+06	651175	0.0263325	0.0913984	1.69753
P04843	RPN1_HUMAN	P04843	RPN1;OST1;RBPH1	hsa:6184	16271910	18342688	14474816	16380496	17412544	19208162	14177479	16979378	13566024	14354259	16962338	21967698	22329794	13819323	17966716	19622808	23411778	23478300	23337996	22682844	21142584	17564948	15576712	0.013734	0.0573085	0.830217
P04844	RPN2_HUMAN	P04844	RPN2;RIBIIR;RPN-II;RPNII;SWP1	hsa:6185	8586678	9850211	9302310	9533942	7.78713e+06	6.16391e+06	5.84109e+06	10805396	8.37668e+06	8.11322e+06	9056034	7812789	9692155	7.06455e+06	7216562	11446844	9810008	7232484	14211768	9963171	9088391	8613248	8977748	0.224821	0.395808	0.898145
P04899	GNAI2_HUMAN	P04899	GNAI2;GNAI2B;GIP;H_LUCA15.1;H_LUCA16.1	hsa:2771	7661084	5.75248e+06	4.28886e+06	3.90753e+06	3.77942e+06	5001109	4293114	3.846e+06	4014672	4126878	5792456	12516927	9801372	6.36152e+06	6.21756e+06	9292643	7.0637e+06	8713029	8435853	6.65027e+06	7.40073e+06	4.67676e+06	6.86982e+06	0.032039	0.105827	0.731015
P04908	H2A1B_HUMAN;H2A3_HUMAN;H2A1C_HUMAN	P04908	HIST1H2AB;H2AFM;;HIST1H2AE;H2AFA;H2A/m	hsa:8335	646102	95273	79116.5	30484.5	316339	175787	287722	206582	603471	849296	513161	265132	537557	1.73636e+06	158767	1.21694e+06	492339	902017	3.08927e+06	307818	283330	382074	922745	0.0563795	0.158112	0.371856
P04920	B3A2_HUMAN	P04920	SLC4A2;AE2;EPB3L1;HKB3;MPB3L;BND3L;NBND3	hsa:6522	465686	634953	75302.4	1.17666e+06	710807	403382	732888	106165	321615	267841	35331.1	101315	350656	241093	48586.2	114060	59551.6	488037	261306	169658	337743	827040	232160	0.277871	0.453439	1.47373
P04921	GLPC_HUMAN	P04921	GYPC;GLPC;GPC;CD236;CD236R;GE;GPD;GYPD;PAS-2;PAS-2'	hsa:2995	995703	372281	91986.1	525311	109707	178322	216671	633703	525311	525311	325677	1.80375e+06	2371234	1.39379e+06	2.33749e+06	1.58069e+06	1.92966e+06	1.22608e+06	1.45312e+06	2.32272e+06	970404	319062	1.21583e+06	0.000369026	0.00296627	0.337523
P05019	IGF1_HUMAN	P05019	IGF1;IBP1;IGF-I;IGFI;MGF	hsa:3479	58312.4	45576.8	139826	0	30818.8	45576.8	0	67428.3	45576.8	22538.3	45690.1	45576.8	1.70018e+06	686269	0	1.00566e+06	280526	437869	392414	0	416427	48275.6	458209	0.0142301	0.0587586	0.0923996
P05023	AT1A1_HUMAN	P05023	ATP1A1	hsa:476	11106140	12477872	10610092	10921054	11570035	17704692	17371618	17198168	10847723	8401217	16718452	6.83948e+06	7241610	5254438	8912807	7.22286e+06	6123021	7041729	9693147	4832315	7478627	13108420	7.08615e+06	0.00101025	0.00726538	1.65628
P05026	AT1B1_HUMAN	P05026	ATP1B1;ATP1B	hsa:481	1.64154e+06	1.86738e+06	2.81901e+06	3.0436e+06	1088592	3231178	2.92326e+06	4764016	2152643	1.19516e+06	3.6346e+06	712408	846594	473458	1.00268e+06	1073630	1.78513e+06	820860	1.11839e+06	1.03004e+06	1.63021e+06	1.31705e+06	1085491	0.00298379	0.0173348	2.18743
P05067	A4_HUMAN	P05067	APP;A4;AD1;AAA;ABETA;ABPP;APPI;CTFgamma;CVAP;PN-II;PN2	hsa:351	649602	941335	1.67931e+06	1.18361e+06	888960	656218	370982	1.89769e+06	954435	2600636	1.11546e+06	158838	350645	302121	153264	529140	279159	253761	510524	362873	295763	477697	234773	0.00295933	0.0172243	3.20175
P05089	ARGI1_HUMAN	P05089	ARG1	hsa:383	431531	193204	211423	179982	545429	269893	185518	166083	169732	184276	0	0	0	120059	98451.3	128028	157825	128028	7951.58	233016	176599	126064	232289	0.114795	0.254794	1.65138
P05090	APOD_HUMAN	P05090	APOD	hsa:347	464649	1.22446e+06	248347	507596	422918	1.24783e+06	5.29571e+06	2.24631e+06	598573	7.29774e+06	6065840	79064776	12751160	2.79799e+06	3660918	5.47302e+06	1.91092e+06	2.39253e+06	2.28077e+06	2.59407e+06	3708449	387061	2.92288e+06	0.457842	0.620013	2.3474
P05091	ALDH2_HUMAN	P05091	ALDH2;ALDM;ALDH-E2;ALDHI	hsa:217	11436279	8.0176e+06	16918768	19276572	13033047	8475905	4633620	11054158	11582792	45479940	24134104	18430972	12707341	21924914	10536695	18352726	17478314	24228982	14836133	19577688	16687274	8075145	16428528	0.908519	0.944641	0.975671
P05106	ITB3_HUMAN	P05106	ITGB3;GP3A;BDPLT16;BDPLT2;CD61;GPIIIa;GT	hsa:3690	279193	177660	63605.4	67103	58578.6	588048	2969109	41367.1	128251	77210.7	197476	1.45014e+06	1.91607e+06	980856	738623	860736	995016	1.48012e+06	847190	1.50637e+06	305368	77269.8	586167	0.169405	0.330166	0.543007
P05107	ITB2_HUMAN	P05107	ITGB2;CD18;MFI7;LAD;LCAMB;LFA-1;MAC-1;MF17	hsa:3689	1.96905e+06	1.27685e+06	553163	981610	1932070	1224863	1.51038e+06	251419	830834	179279	492085	1.00104e+06	1.49258e+06	217513	666035	614688	262390	660283	441900	300035	184643	763304	252409	0.0293173	0.0993252	1.91021
P05109	S10A8_HUMAN	P05109	S100A8;CAGA;CFAG;MRP8;60B8AG;CGLA;CP-10;L1Ag;MA387;MIF;NIF;P8	hsa:6279	8901875	3.45431e+06	567168	4700754	17552100	2.16391e+06	23504836	265913	6469544	1.86776e+06	173790	163266	1.24953e+06	124470	188724	515186	265811	58260.6	172944	566197	118219	1.40005e+06	168796	0.0303725	0.101954	13.2492
P05114	HMGN1_HUMAN	P05114	HMGN1;HMG14	hsa:3150	2.71092e+06	1.84733e+06	1.87025e+06	1.252e+06	3.42683e+06	3.3895e+06	1.18385e+06	3.37329e+06	6080257	1.30733e+06	3.32625e+06	2.32814e+06	986191	5494398	2586926	2.21324e+06	5511771	2993498	1.7743e+06	4.47285e+06	3.80381e+06	4608951	5.18846e+06	0.151124	0.306806	0.742317
P05120	PAI2_HUMAN	P05120	SERPINB2;PAI2;PLANH2;HsT1201;PAI;PAI-2	hsa:5055	293032	18405.3	0	293032	63413.2	243180	293032	102639	0	293032	28047.6	1.88858e+06	0	0	0	0	0	0	0	0	0	0	0	1e-06	9.22546e-06	#NUM!
P05141	ADT2_HUMAN	P05141	SLC25A5;ANT2;2F1;AAC2;T2;T3	hsa:292	24654394	21594864	28246380	23024432	24320400	21879356	26339796	18425674	34255812	16415527	29049260	16030851	18319664	17545934	19826678	21733652	19057340	15815786	29612254	19581930	19164642	20581958	19329856	0.0704406	0.18401	1.18126
P05154	IPSP_HUMAN	P05154	SERPINA5;PCI;PLANH3;PROCI;PAI-3;PAI3;PCI-B	hsa:5104	295966	967726	677118	1.32128e+06	1.20118e+06	393058	135300	8647197	1.43775e+06	25372.3	2039861	111235	265941	526715	381194	1.07313e+06	1331847	862017	1.33034e+06	1.46661e+06	2.17125e+06	1.49133e+06	1.28886e+06	0.64601	0.767518	1.29748
P05155	IC1_HUMAN	P05155	SERPING1;C1IN;C1NH;C1INH;HAE1;HAE2	hsa:710	1.15627e+06	2.02985e+06	1187062	2.04349e+06	2.32612e+06	3.76508e+06	1.87398e+06	7.76512e+06	616551	2.00858e+06	4.41326e+06	15505410	6696680	5093794	9159456	893959	4330208	6544691	633615	3980947	5.45005e+06	1.78223e+06	4.57265e+06	0.608444	0.741268	0.833699
P05156	CFAI_HUMAN	P05156	CFI;IF;AHUS3;ARMD13;C3BINA;C3b-INA;FI;KAF	hsa:3426	1.87026e+06	2.89875e+06	2023027	3483782	3.17042e+06	1.66161e+06	1.00239e+06	7.39758e+06	1.10278e+06	1.13876e+06	1.03404e+06	1.32429e+06	1.3953e+06	2.2876e+06	2.27504e+06	1.66561e+06	2292328	2224313	863456	2.07601e+06	2624817	1.47403e+06	2521118	0.511932	0.665722	1.18737
P05160	F13B_HUMAN	P05160	F13B;FXIIIB	hsa:2165	57566.1	0	57566.1	72451.7	57566.1	56192.9	54837.1	124219	57566.1	57566.1	15555.9	79706.7	111154	374338	352306	74198.6	143647	88810.7	26851.8	338149	431159	4238.16	204913	0.0140393	0.0581987	0.294557
P05161	ISG15_HUMAN	P05161	ISG15;G1P2;UCRP;IFI15;IMD38;IP17;hUCRP	hsa:9636	3.71991e+06	3158554	1.97402e+06	4.81749e+06	5.9136e+06	2.73171e+06	8.22478e+06	1.28478e+06	1.28939e+06	605748	3.13806e+06	2.21388e+06	1.44184e+06	2.02997e+06	1.16963e+06	1.35029e+06	784255	3.91622e+06	3.24812e+06	820708	705895	4270393	1039700	0.0813118	0.202806	1.72382
P05164	PERM_HUMAN	P05164	MPO	hsa:4353	41835668	13321217	688702	13179706	24497250	12591816	21106550	448080	7.54331e+06	3.57584e+06	397290	215841	1.20985e+06	480739	984422	301193	1.81652e+06	766838	923261	3.24631e+06	330318	7259266	1.15161e+06	0.0204629	0.0764479	6.91836
P05165	PCCA_HUMAN	P05165	PCCA	hsa:5095	2260114	3.30252e+06	2470972	1.31338e+06	1.59437e+06	1.62246e+06	1.00442e+06	1.71226e+06	2.25563e+06	2.34313e+06	1.93311e+06	788826	1.25506e+06	1.33045e+06	1.44678e+06	1.69647e+06	1.42421e+06	1136727	2.32469e+06	1.26597e+06	1.46476e+06	1.63519e+06	1.86209e+06	0.13964	0.291149	1.2301
P05166	PCCB_HUMAN	P05166	PCCB	hsa:5096	2402550	2458552	2762401	1.62382e+06	1.49971e+06	2.0419e+06	1.33636e+06	1475536	2.62395e+06	2.50921e+06	1.93059e+06	1.71325e+06	1.43187e+06	1.49729e+06	2.75157e+06	1869519	2980569	1660737	2.33297e+06	2.31589e+06	2371215	2.06435e+06	2.74016e+06	0.49326	0.650621	0.930472
P05186	PPBT_HUMAN	P05186	ALPL;AP-TNAP;APTNAP;HOPS;TNAP;TNSALP	hsa:249	354840	964499	1004825	649810	263518	305476	42832.7	467249	3.41986e+06	1.51634e+06	468383	65046.9	133057	488188	530363	727171	736692	155743	542660	470745	302150	769564	922225	0.353649	0.526005	1.51061
P05187	PPB1_HUMAN	P05187	ALPP;PLAP;ALP;PALP;PLAP-1	hsa:250	2.06878e+06	31983.6	0	2.21318e+06	938077	765301	483569	646731	1.07395e+06	0	559105	0	0	0	4677.24	0	21308.8	0	72326	14294.7	14737.4	636497	31745.7	0.0125319	0.0535151	10.117
P05198	IF2A_HUMAN	P05198	EIF2S1;EIF2A;EIF-2;EIF-2A;EIF-2alpha;EIF2	hsa:1965	3.56053e+06	3.95522e+06	3.91634e+06	3.36982e+06	4503268	3.26999e+06	4357290	3512381	3.67041e+06	4.09045e+06	3643010	3.83414e+06	3.38675e+06	3162586	3320612	3.54232e+06	2.90926e+06	3.11064e+06	3.3897e+06	2.88739e+06	3.44894e+06	4050269	3.20415e+06	0.00261724	0.0156162	1.15004
P05204	HMGN2_HUMAN;HMGN3_HUMAN	P05204	HMGN2;HMG17	hsa:3151	14062202	7475105	6.40288e+06	4597532	10831946	7991617	5.25542e+06	5559431	9183542	8778043	6278415	5444771	3.26603e+06	11419713	6.48093e+06	7993863	12332251	5.1746e+06	13930632	8677500	9137700	8750807	15313971	0.238261	0.411913	0.821697
P05230	FGF1_HUMAN	P05230	FGF1;FGFA;AFGF;ECGF;ECGF-beta;ECGFA;ECGFB;FGF-1;FGF-alpha;GLIO703;HBGF-1;HBGF1	hsa:2246	222096	150032	0	51052.4	141001	107527	33695.7	34882.6	127329	157783	3860.21	93569.2	146794	79640.4	146794	522847	85324.9	30592.3	266464	149285	20379	151348	15267.6	0.286029	0.461311	0.637417
P05362	ICAM1_HUMAN	P05362	ICAM1;BB2;CD54;P3.58	hsa:3383	933973	968984	1396661	477650	630228	3.28256e+06	2.0526e+06	738000	1.94121e+06	985710	1.20465e+06	583121	667690	56258.4	887445	324500	121323	619422	399295	77122	152560	711116	92404.9	0.00298958	0.0173579	3.38978
P05386	RLA1_HUMAN	P05386	RPLP1;RRP1;LP1;P1;RPP1	hsa:6176	13409280	14790714	16589245	14701306	11663528	14920316	15476161	15838151	18706150	14938153	15031300	14601072	16354232	16141023	13958783	21875640	15031587	17456012	21620502	18041546	10381130	12639574	14295422	0.360611	0.532558	0.931463
P05387	RLA2_HUMAN	P05387	RPLP2;D11S2243E;RPP2;LP2;P2	hsa:6181	23822444	25960094	27613718	25805464	23168480	25298460	29011576	24509030	26133504	28857724	22824252	22302024	24459622	24567328	22153040	28280742	28195680	23817492	31630794	26571904	24645844	21113776	27004846	0.79164	0.868188	0.990878
P05388	RLA0_HUMAN	P05388	RPLP0;L10E;LP0;P0;PRLP0;RPP0	hsa:6175	17214120	18286540	19431944	18132446	12193599	16772947	15625995	18467054	16227105	20928106	15517259	14937356	18529412	16771392	14151764	22741226	18437084	13936096	21863712	17049676	15954567	14817708	18418558	0.653606	0.773458	0.969302
P05412	JUN_HUMAN	P05412	JUN;AP-1;AP1;c-Jun	hsa:3725	556596	697457	271011	296543	338288	59045.9	1358077	165630	140992	533391	212929	420905	3.98881e+06	1073704	1914349	2.00868e+06	360147	3.30419e+06	1.13963e+06	1.39908e+06	906415	653974	1564938	0.00408308	0.0223791	0.252811
P05413	FABPH_HUMAN	P05413	FABP3;FABP11;MDGI;H-FABP;M-FABP;O-FABP	hsa:2170	1.20455e+06	1.09617e+06	1.31875e+06	2.18729e+06	2.49847e+06	1.18626e+06	1.45895e+06	1.32593e+06	2.38279e+06	495927	2.1536e+06	960722	597714	2.09958e+06	259348	526782	488603	8797237	3.55766e+06	329832	1.84968e+06	5.60424e+06	1.43635e+06	0.358676	0.531222	0.655535
P05423	RPC4_HUMAN	P05423	POLR3D;BN51;BN51T;RPC4;RPC53;TSBN51	hsa:661	187232	232717	239918	219264	183548	123469	216322	58096.4	233311	421938	22770.4	43094.8	129082	118619	134544	225396	192680	140077	212350	90179.6	146836	203612	239001	0.673973	0.788357	1.09141
P05452	TETN_HUMAN	P05452	CLEC3B;TNA;TN	hsa:7123	321625	204124	60627.3	128602	47678.9	209312	402903	476933	52841.8	218550	402321	524493	523551	633954	419883	135964	217129	829062	306066	334601	590548	191592	360374	0.0626367	0.170132	0.615455
P05455	LA_HUMAN	P05455	SSB;LARP3;La;La/SSB	hsa:6741	4072889	3.32038e+06	3.34872e+06	3775201	5.95267e+06	3.58943e+06	3.51388e+06	2708520	4.17082e+06	5238792	2.87537e+06	2.14877e+06	2.96647e+06	3.16241e+06	2700105	3.63424e+06	2.99726e+06	2670697	2793410	2.61541e+06	2.98675e+06	4699935	3366427	0.112899	0.251524	1.18489
P05534	1A24_HUMAN	P05534	HLA-A;HLAA;Aw-33;Aw-74	hsa:3105	576958	6047043	4.37542e+06	6.1828e+06	0	1.06284	195786	1.41145e+06	19344.3	1.12727	278740	7146973	8164032	1.85359e+06	0	0	1852178	2.27059e+06	1.1467	2.74327e+06	1.56371e+06	4.47411e+06	2.05505e+06	0.942319	0.966238	0.962836
P05543	THBG_HUMAN	P05543	SERPINA7;TBG	hsa:6906	105854	393492	217132	26086.6	7772.23	267114	144630	531598	21664.3	385021	182770	1.1693e+06	368356	719568	248762	70106.5	517079	748280	344140	235230	873249	68889.6	766137	0.215689	0.385834	0.638077
P05546	HEP2_HUMAN	P05546	SERPIND1;HCF2;D22S673;HC2;HCII;HLS2;LS2;THPH10	hsa:3053	142867	43064.8	43436.3	115863	23779.8	611030	505082	1437707	46736.9	46484.9	478725	1.81636e+06	1.40512e+06	2.305e+06	2.5647e+06	689105	1.90461e+06	2.04285e+06	511069	2.10358e+06	2.05194e+06	260568	1.53451e+06	0.000952084	0.00689408	0.280236
P05556	ITB1_HUMAN	P05556	ITGB1;FNRB;MDF2;MSK12;CD29;GPIIA;VLA-BETA;VLAB	hsa:3688	12742641	9499180	8.31852e+06	10747543	7.68456e+06	7213480	13399915	9021798	7.62308e+06	10454959	11469040	16961408	15603274	10267040	8.12139e+06	12730710	9939909	23106572	19973284	9772874	7.64351e+06	10748877	9239152	0.242933	0.416275	0.83639
P05771	KPCB_HUMAN	P05771	PRKCB;PKCB;PRKCB1;PKC-beta;PRKCB2	hsa:5579	148506	83813.7	13259	64264.6	126833	21357.1	131943	85912.2	13701.4	184302	79393.2	77661.7	134342	11377.6	84443	0	18387.1	195830	27573.8	25889.8	101215	39522.6	22291.6	0.301927	0.477699	1.42998
P05783	K1C18_HUMAN	P05783	KRT18;CYK18;PIG46;CK-18;K18	hsa:3875	24728566	28006370	22461706	35654900	36715724	35691604	27566230	36850684	26451550	41132524	103852168	21182814	14589209	9731529	22200750	9635902	8324663	7262369	12288027	7.14168e+06	9107719	20255028	10222571	0.00254643	0.0152802	3.08661
P05784					446909	364442	756014	540993	75505.9	1.37587e+06	70701.3	2.65941e+06	56347.5	100044	2.63901e+06	553320	349715	577375	1212128	106720	396724	533014	739970	658215	1597241	1.60835e+06	360214	0.842274	0.903879	1.08547
P05787		P05787	KRT8;CYK8;CARD2;CK-8;CK8;K2C8;K8;KO	hsa:3856	84649616	54693172	41776320	71863872	98795184	103916664	75900816	72213848	85795928	95710496	219383440	41290088	31697142	28177368	62623156	22867740	24606344	14923329	24625952	21023526	20117408	42986120	29418416	0.00120516	0.00838753	2.96788
P05997	CO5A2_HUMAN	P05997	COL5A2;EDSC	hsa:1290	1.70731e+06	458436	260250	146666	212181	97480.6	589579	152622	132145	1.0064e+06	230040	1.72781e+06	1.69114e+06	1111555	427494	3.49933e+06	1.36283e+06	1.78904e+06	4.89977e+06	872758	2.43563e+06	809534	2.25115e+06	0.00738751	0.0357987	0.29129
P06127	CD5_HUMAN	P06127	CD5;LEU1;T1	hsa:921	49328.5	155740	40745.3	37052.8	40315.6	0	11599.8	27336	0	0	180569	49335.2	24195.3	32676.8	89929	24195.3	0	28484.7	0	0	0	37097.9	29569	0.199913	0.367501	2.03905
P06132	DCUP_HUMAN	P06132	UROD;PCT;UPD	hsa:7389	1.9365e+06	2.14308e+06	1.91811e+06	1.98353e+06	2.41134e+06	2733132	2.17332e+06	653271	1.53926e+06	3032598	2.04128e+06	2.42885e+06	2.13327e+06	3059887	3128825	3.24325e+06	3.48869e+06	2.03745e+06	1.57164e+06	2857149	3.15642e+06	2.96295e+06	2.95042e+06	0.010702	0.0480122	0.748985
P06213	INSR_HUMAN	P06213	INSR;CD220;HHF5	hsa:3643	242749	195601	148305	177635	116865	65195.1	107428	94816.6	224958	421277	365222	1.01573e+06	1.54122e+06	85003.1	129077	555541	82958.5	172306	208188	71363.1	85847.7	120439	94361.1	0.891855	0.935168	0.925254
P06239	LCK_HUMAN	P06239	LCK;IMD22;LSK;YT16;p56lck;pp58lck	hsa:3932	41772.2	109510	21201.7	27729.1	27581.5	0	30634.9	26368.7	37683	56871.4	72843.9	0	32342.8	57460.3	14759.8	41091.5	74375.6	28468.8	12500.8	1.04602	13414.2	38215.3	41140.4	0.622017	0.751152	1.1717
P06241	FYN_HUMAN	P06241	FYN;SLK;SYN;p59-FYN	hsa:2534	359954	266005	172556	87268.4	347069	257305	257305	257305	37505.6	314366	315363	415655	44630.2	160429	278306	129624	112544	93181.5	274489	68747.2	23033.4	47921.4	37355.1	0.00281448	0.0165641	2.22816
P06276	CHLE_HUMAN	P06276	BCHE;CHE1;CHE2;E1	hsa:590	27043.1	24759.8	24759.8	24759.8	1.11449	18026.3	0	18873.1	35791.4	24759.8	29358.2	68985	85125.6	154311	19870.4	110420	109705	258212	23292.2	185281	37404.5	110420	120581	0.00268654	0.0158899	0.224232
P06280	AGAL_HUMAN	P06280	GLA;GALA	hsa:2717	901760	1.3867e+06	1255443	1.1573e+06	931306	1.25647e+06	649189	784478	2.02817e+06	3.20842e+06	1.80091e+06	582067	870297	2.4305e+06	1.09472e+06	2.35877e+06	3085406	1.06714e+06	5.22331e+06	3.10637e+06	5.58031e+06	1565582	3.51466e+06	0.0198971	0.0748646	0.4888
P06312	KV401_HUMAN	P06312	IGKV4-1	hsa:102725018	170723	147168	882466	206291	156557	519254	692970	1.13708e+06	88233.9	112754	498248	5977846	1.26126e+06	1.71575e+06	575762	355947	1.01453e+06	1.74022e+06	671230	1.12317e+06	3.75346e+06	273907	1.1687e+06	0.527764	0.676673	0.71094
P06331	HV434_HUMAN	P06331	IGHV4-34	hsa:102723407	407830	451676	302401	547423	2.56226e+06	2.70074e+06	1.69451e+06	1.86334e+06	695018	365797	1.8434e+06	6.68787e+06	5153521	4443699	2636703	1.47311e+06	3.29447e+06	2321675	1.56914e+06	3.18952e+06	6946862	1.76366e+06	2.9821e+06	0.0426143	0.129951	0.515603
P06396	GELS_HUMAN	P06396	GSN;ADF;AGEL	hsa:2934	34501320	22775536	18440256	18635264	17077272	24936280	16843162	25461260	21870426	20698298	45999984	35943152	28700006	29229528	30045278	25462048	19480326	42767452	29903870	21102404	22445124	21624546	17891822	0.791433	0.868062	0.962809
P06400	RB_HUMAN	P06400	RB1;OSRC;PPP1R130;RB;p105-Rb;pRb;pp110	hsa:5925	142437	192148	274104	271506	381269	62373.5	291393	184928	384066	330097	85543.4	188312	110717	144834	97718.2	212341	136865	53186.1	442437	208710	157124	259969	127390	0.228281	0.400272	1.30981
P06401	PRGR_HUMAN	P06401	PGR;NR3C3;PR	hsa:5241	3501408	3.90741e+06	4.54531e+06	3.53527e+06	4770164	2.4502e+06	3.16669e+06	2887263	4135884	4.77701e+06	1.68651e+06	2.19328e+06	2191648	3.5662e+06	2.47178e+06	4.67502e+06	2.4852e+06	3527902	4027888	3.87235e+06	4.94023e+06	3.13258e+06	4.61139e+06	0.7545	0.843834	0.964336
[truncated: 7,622 more rows]

## Sheet: significant
Differential proteins between EC patients and controls identified from tissue samples
[truncated: 1,447 more rows]
