# Supplementary material for: Multi-Omic Profiling of Multi-Biosamples Reveals the Role of Amino Acid and Nucleotide Metabolism in Endometrial Cancer
Source: Front Oncol. 2022 Apr 29;12:861142. doi: 10.3389/fonc.2022.861142 (PMC9099206; doi:10.3389/fonc.2022.861142)
Supplement: Supplementary file 1 [file DataSheet_1.zip › Supplementary Dataset 3. Metabolites detected in urine and intrauterine brushings samples relating to the 13 pathways selected by the analysis of tissue samples.xlsx]

## Sheet: chosen pws
Metabolites detected in urine and intrauterine brushings samples relating to the 13 pathways selected by the analysis of tissue samples
idx	Important pathways selected by tissue samples analysis	Detected metabolites in urine samples	Detected metabolites in intrauterine brushing samples
1	Arginine biosynthesis	C00025 L-Glutamate	C00025 L-Glutamate
		C00049 L-Aspartate	C00026 2-Oxoglutarate
		C00062 L-Arginine	C00062 L-Arginine
		C00064 L-Glutamine	C00064 L-Glutamine
		C00077 L-Ornithine	C00122 Fumarate
		C00327 L-Citrulline	C00327 L-Citrulline
		C00437 N-Acetylornithine	C00437 N-Acetylornithine
		C00624 N-Acetyl-L-glutamate	C00624 N-Acetyl-L-glutamate
		C01250 N-Acetyl-L-glutamate 5-semialdehyde	C03406 N-(L-Arginino)succinate
		C03406 N-(L-Arginino)succinate	C15532 N-Acetyl-L-citrulline
		C15532 N-Acetyl-L-citrulline
2	Alanine, aspartate and glutamate metabolism	C00025 L-Glutamate	C00025 L-Glutamate
		C00041 L-Alanine	C00026 2-Oxoglutarate
		C00049 L-Aspartate	C00036 Oxaloacetate
		C00064 L-Glutamine	C00041 L-Alanine
		C00152 L-Asparagine	C00064 L-Glutamine
		C00158 Citrate	C00122 Fumarate
		C00232 Succinate semialdehyde	C00158 Citrate
		C00334 4-Aminobutanoate	C00334 4-Aminobutanoate
		C00352 D-Glucosamine 6-phosphate	C00438 N-Carbamoyl-L-aspartate
		C00402 D-Aspartate	C00940 2-Oxoglutaramate
		C00940 2-Oxoglutaramate	C01042 N-Acetyl-L-aspartate
		C01042 N-Acetyl-L-aspartate	C02362 2-Oxosuccinamate
		C03406 N-(L-Arginino)succinate	C03406 N-(L-Arginino)succinate
		C03912 (S)-1-Pyrroline-5-carboxylate	C03912 (S)-1-Pyrroline-5-carboxylate
		C12270 N-Acetylaspartylglutamate
		C20775 beta-Citryl-L-glutamate
		C20776 N-Acetylaspartylglutamylglutamate
3	Cysteine and methionine metabolism	C00019 S-Adenosyl-L-methionine	C00041 L-Alanine
		C00021 S-Adenosyl-L-homocysteine	C00065 L-Serine
		C00041 L-Alanine	C00073 L-Methionine
		C00049 L-Aspartate	C00263 L-Homoserine
		C00051 Glutathione	C00441 L-Aspartate 4-semialdehyde
		C00073 L-Methionine	C00491 L-Cystine
		C00097 L-Cysteine	C01077 O-Acetyl-L-homoserine
		C00155 L-Homocysteine	C01234 1-Aminocyclopropane-1-carboxylate
		C00170 5'-Methylthioadenosine	C02218 Dehydroalanine
		C00263 L-Homoserine	C02291 L-Cystathionine
		C00491 L-Cystine	C03539 S-Ribosyl-L-homocysteine
		C00793 D-Cysteine	C05526 S-Glutathionyl-L-cysteine
		C01077 O-Acetyl-L-homoserine	C21015 gamma-L-Glutamyl-L-2-aminobutyrate
		C01118 O-Succinyl-L-homoserine	C21016 Ophthalmate
		C01137 S-Adenosylmethioninamine
		C01180 4-Methylthio-2-oxobutanoic acid
		C01234 1-Aminocyclopropane-1-carboxylate
		C01817 L-Homocystine
		C02356 (S)-2-Aminobutanoate
		C02989 L-Methionine S-oxide
		C03089 5-Methylthio-D-ribose
		C03145 N-Formylmethionine
		C19787 5'-S-Methyl-5'-thioinosine
		C21015 gamma-L-Glutamyl-L-2-aminobutyrate
		C21016 Ophthalmate
4	Lysine degradation	C00037 Glycine	C00026 2-Oxoglutarate
		C00047 L-Lysine	C00047 L-Lysine
		C00322 2-Oxoadipate	C00408 L-Pipecolate
		C00408 L-Pipecolate	C00431 5-Aminopentanoate
		C00431 5-Aminopentanoate	C00449 N6-(L-1,3-Dicarboxypropyl)-L-lysine
		C00449 N6-(L-1,3-Dicarboxypropyl)-L-lysine	C00489 Glutarate
		C00450 (S)-2,3,4,5-Tetrahydropyridine-2-carboxylate	C00956 L-2-Aminoadipate
		C00489 Glutarate	C01149 4-Trimethylammoniobutanal
		C00739 D-Lysine	C01259 (3S)-3-Hydroxy-N6,N6,N6-trimethyl-L-lysine
		C00956 L-2-Aminoadipate	C01672 Cadaverine
		C01259 (3S)-3-Hydroxy-N6,N6,N6-trimethyl-L-lysine	C02727 N6-Acetyl-L-lysine
		C01672 Cadaverine	C03239 6-Amino-2-oxohexanoate
		C02727 N6-Acetyl-L-lysine	C03793 N6,N6,N6-Trimethyl-L-lysine
		C03087 5-Acetamidopentanoate	C04020 D-Lysopine
		C03196 (S)-2-Hydroxyglutarate	C04076 L-2-Aminoadipate 6-semialdehyde
		C03239 6-Amino-2-oxohexanoate	C12455 5-Aminopentanal
		C03273 5-Oxopentanoate
		C03656 (S)-5-Amino-3-oxohexanoic acid
		C03793 N6,N6,N6-Trimethyl-L-lysine
		C04020 D-Lysopine
		C04076 L-2-Aminoadipate 6-semialdehyde
		C04092 Delta1-Piperideine-2-carboxylate
		C05548 6-Acetamido-2-oxohexanoate
5	Arginine and proline metabolism	C00019 S-Adenosyl-L-methionine	C00025 L-Glutamate
		C00025 L-Glutamate	C00062 L-Arginine
		C00062 L-Arginine	C00148 L-Proline
		C00077 L-Ornithine	C00300 Creatine
		C00148 L-Proline	C00315 Spermidine
		C00213 Sarcosine	C00334 4-Aminobutanoate
		C00334 4-Aminobutanoate	C00431 5-Aminopentanoate
		C00431 5-Aminopentanoate	C00433 2,5-Dioxopentanoate
		C00436 N-Carbamoylputrescine	C00441 L-Aspartate 4-semialdehyde
		C00581 Guanidinoacetate	C00750 Spermine
		C00763 D-Proline	C00763 D-Proline
		C01035 4-Guanidinobutanoate	C00791 Creatinine
		C01137 S-Adenosylmethioninamine	C00986 1,3-Diaminopropane
		C01165 L-Glutamate 5-semialdehyde	C01110 5-Amino-2-oxopentanoic acid
		C01250 N-Acetyl-L-glutamate 5-semialdehyde	C01157 Hydroxyproline
		C01682 Nopaline	C01165 L-Glutamate 5-semialdehyde
		C01877 4-Oxoproline	C01682 Nopaline
		C02305 Phosphocreatine	C02565 N-Methylhydantoin
		C02565 N-Methylhydantoin	C02714 N-Acetylputrescine
		C02714 N-Acetylputrescine	C02946 4-Acetamidobutanoate
		C02946 4-Acetamidobutanoate	C03078 4-Guanidinobutanamide
		C03078 4-Guanidinobutanamide	C03440 cis-4-Hydroxy-D-proline
		C03296 N2-Succinyl-L-arginine	C03771 5-Guanidino-2-oxopentanoate
		C03415 N2-Succinyl-L-ornithine	C03912 (S)-1-Pyrroline-5-carboxylate
		C03564 1-Pyrroline-2-carboxylate	C04137 D-Octopine
		C03771 5-Guanidino-2-oxopentanoate	C05933 N(omega)-Hydroxyarginine
		C03912 (S)-1-Pyrroline-5-carboxylate	C05936 N4-Acetylaminobutanal
		C04137 D-Octopine	C05939 Linatine
		C04281 L-1-Pyrroline-3-hydroxy-5-carboxylate	C15699 gamma-L-Glutamylputrescine
		C04282 1-Pyrroline-4-hydroxy-2-carboxylate	C15700 gamma-Glutamyl-gamma-aminobutyraldehyde
		C04498 p-Coumaroylagmatine	C15767 4-(L-gamma-Glutamylamino)butanoate
		C05931 N-Succinyl-L-glutamate	C18172 Carboxyspermidine
		C05932 N-Succinyl-L-glutamate 5-semialdehyde	C18174 Carboxynorspermidine
		C05933 N(omega)-Hydroxyarginine	C19706 cis-3-Hydroxy-L-proline
		C05939 Linatine
		C05942 Pyrrole-2-carboxylate
		C05946 (4R)-4-Hydroxy-2-oxoglutarate
		C05947 L-erythro-4-Hydroxyglutamate
		C10497 Feruloylputrescine
		C15699 gamma-L-Glutamylputrescine
		C15700 gamma-Glutamyl-gamma-aminobutyraldehyde
		C15767 4-(L-gamma-Glutamylamino)butanoate
		C18172 Carboxyspermidine
		C18174 Carboxynorspermidine
		C18326 p-Coumaroylputrescine
		C19706 cis-3-Hydroxy-L-proline
6	Tyrosine metabolism	C00082 L-Tyrosine	C00122 Fumarate
		C00146 Phenol	C01384 Maleic acid
		C00232 Succinate semialdehyde	C05596 p-Hydroxyphenylacetylglycine
		C00355 3,4-Dihydroxy-L-phenylalanine	C06201 2,4-Dihydroxyhept-2-enedioate
		C00483 Tyramine
		C00530 Hydroquinone
		C00544 Homogentisate
		C00642 4-Hydroxyphenylacetate
		C00788 L-Adrenaline
		C00811 4-Coumarate
		C01061 4-Fumarylacetoacetate
		C01161 3,4-Dihydroxyphenylacetate
		C01179 3-(4-Hydroxyphenyl)pyruvate
		C01693 L-Dopachrome
		C03758 Dopamine
		C04043 3,4-Dihydroxyphenylacetaldehyde
		C04368 3-Amino-3-(4-hydroxyphenyl)propanoate
		C04796 4-(L-Alanin-3-yl)-2-hydroxy-cis,cis-muconate 6-semialdehyde
		C04797 5-(L-Alanin-3-yl)-2-hydroxy-cis,cis-muconate 6-semialdehyde
		C05350 2-Hydroxy-3-(4-hydroxyphenyl)propenoate
		C05576 3,4-Dihydroxyphenylethyleneglycol
		C05578 5,6-Dihydroxyindole
		C05579 Indole-5,6-quinone
		C05580 3,4-Dihydroxymandelate
		C05581 3-Methoxy-4-hydroxyphenylacetaldehyde
		C05582 Homovanillate
		C05583 3-Methoxy-4-hydroxyphenylglycolaldehyde
		C05585 Gentisate aldehyde
		C05587 3-Methoxytyramine
		C05593 3-Hydroxyphenylacetate
		C05595 4-Hydroxyphenylacetylglutamic acid
		C05596 p-Hydroxyphenylacetylglycine
		C06044 4-Hydroxyphenylethanol
		C06047 Stizolobate
		C06048 Stizolobinate
		C06201 2,4-Dihydroxyhept-2-enedioate
		C10447 3,4-Dihydroxyphenylpropanoate
		C17935 Cysteinyldopa
7	Phenylalanine metabolism	C00079 L-Phenylalanine	C00084 Acetaldehyde
		C00082 L-Tyrosine	C00122 Fumarate
		C00166 Phenylpyruvate	C03589 4-Hydroxy-2-oxopentanoate
		C00423 trans-Cinnamate	C04479 2-Hydroxy-6-oxonona-2,4-diene-1,9-dioate
		C00596 2-Hydroxy-2,4-pentadienoate
		C00601 Phenylacetaldehyde
		C00642 4-Hydroxyphenylacetate
		C00805 Salicylate
		C01575 Ephedrine
		C01586 Hippurate
		C01772 trans-2-Hydroxycinnamate
		C02137 alpha-Oxo-benzeneacetic acid
		C02265 D-Phenylalanine
		C02505 2-Phenylacetamide
		C02763 2-Hydroxy-3-phenylpropenoate
		C03519 N-Acetyl-L-phenylalanine
		C04148 Phenylacetylglutamine
		C05332 Phenethylamine
		C05593 3-Hydroxyphenylacetate
		C05598 Phenylacetylglycine
		C05607 Phenyllactate
		C05620 N-Acetyl-D-phenylalanine
		C05629 Phenylpropanoate
		C05852 2-Hydroxyphenylacetate
		C05853 Phenylethyl alcohol
		C06207 2,6-Dihydroxyphenylacetate
		C12621 trans-3-Hydroxycinnamate
		C12622 cis-3-(3-Carboxyethenyl)-3,5-cyclohexadiene-1,2-diol
		C12623 trans-2,3-Dihydroxycinnamate
		C17268 Pyruvophenone
8	Tryptophan metabolism	C00078 L-Tryptophan	C00954 Indole-3-acetate
		C00108 Anthranilate	C02700 L-Formylkynurenine
		C00322 2-Oxoadipate	C03227 3-Hydroxy-L-kynurenine
		C00328 L-Kynurenine	C05651 5-Hydroxykynurenine
		C00331 Indolepyruvate
		C00398 Tryptamine
		C00463 Indole
		C00632 3-Hydroxyanthranilate
		C00637 Indole-3-acetaldehyde
		C00643 5-Hydroxy-L-tryptophan
		C00780 Serotonin
		C00954 Indole-3-acetate
		C00978 N-Acetylserotonin
		C01252 4-(2-Aminophenyl)-2,4-dioxobutanoate
		C01717 4-Hydroxy-2-quinolinecarboxylic acid
		C01987 2-Aminophenol
		C02161 2-Aminophenoxazin-3-one
		C02172 N-Acetylisatin
		C02220 2-Aminomuconate
		C02298 N-Acetylindoxyl
		C02470 Xanthurenic acid
		C02693 (Indol-3-yl)acetamide
		C02700 L-Formylkynurenine
		C02775 2,3-Dihydroxyindole
		C02937 Indole-3-acetaldehyde oxime
		C02938 3-Indoleacetonitrile
		C03227 3-Hydroxy-L-kynurenine
		C03574 2-Formylaminobenzaldehyde
		C03722 Quinolinate
		C05635 5-Hydroxyindoleacetate
		C05636 3-Hydroxykynurenamine
		C05640 Cinnavalininate
		C05642 Formyl-N-acetyl-5-methoxykynurenamine
		C05643 6-Hydroxymelatonin
		C05645 4-(2-Amino-3-hydroxyphenyl)-2,4-dioxobutanoate
		C05646 5-Hydroxyindolepyruvate
		C05647 Formyl-5-hydroxykynurenamine
		C05648 5-Hydroxy-N-formylkynurenine
		C05651 5-Hydroxykynurenine
		C05652 4-(2-Amino-5-hydroxyphenyl)-2,4-dioxobutanoate
		C05653 Formylanthranilate
		C05658 Indoxyl
		C05659 5-Methoxytryptamine
		C05834 3-Methyldioxyindole
		C05835 2-Formaminobenzoylacetate
		C06212 N-Methylserotonin
		C06213 N-Methyltryptamine
		C16518 S-(Indolylmethylthiohydroximoyl)-L-cysteine
		C17203 N-Hydroxyl-tryptamine
9	Phenylalanine, tyrosine and tryptophan biosynthesis	C00078 L-Tryptophan	C00279 D-Erythrose 4-phosphate
		C00079 L-Phenylalanine	C00441 L-Aspartate 4-semialdehyde
		C00082 L-Tyrosine	C16850 2-Amino-3,7-dideoxy-D-threo-hept-6-ulosonic acid
		C00108 Anthranilate
		C00166 Phenylpyruvate
		C00251 Chorismate
		C00254 Prephenate
		C00463 Indole
		C00587 3-Hydroxybenzoate
		C00826 L-Arogenate
		C00944 3-Dehydroquinate
		C01179 3-(4-Hydroxyphenyl)pyruvate
		C02637 3-Dehydroshikimate
		C03506 Indoleglycerol phosphate
		C16850 2-Amino-3,7-dideoxy-D-threo-hept-6-ulosonic acid
		C20327 2-Oxo-4-phenylbutyric acid
		C20653 2-Benzylmalic acid
		C20654 3-Benzylmalic acid
10	beta-Alanine metabolism	C00049 L-Aspartate	C00106 Uracil
		C00099 beta-Alanine	C00135 L-Histidine
		C00106 Uracil	C00315 Spermidine
		C00135 L-Histidine	C00334 4-Aminobutanoate
		C00222 3-Oxopropanoate	C00386 Carnosine
		C00334 4-Aminobutanoate	C00429 5,6-Dihydrouracil
		C00429 5,6-Dihydrouracil	C00750 Spermine
		C00864 Pantothenate	C00804 Propynoate
		C01073 N-Acetyl-beta-alanine	C00986 1,3-Diaminopropane
		C02642 3-Ureidopropionate	C01013 3-Hydroxypropanoate
		C03722 Quinolinate	C05341 beta-Alanyl-L-lysine
		C05340 beta-Alanyl-L-arginine	C05670 3-Aminopropiononitrile
		C05341 beta-Alanyl-L-lysine
		C05670 3-Aminopropiononitrile
11	Glutathione metabolism	C00025 L-Glutamate	C00025 L-Glutamate
		C00037 Glycine	C00315 Spermidine
		C00051 Glutathione	C00669 gamma-L-Glutamyl-L-cysteine
		C00077 L-Ornithine	C00750 Spermine
		C00097 L-Cysteine	C01672 Cadaverine
		C00127 Glutathione disulfide	C01879 5-Oxoproline
		C01419 Cys-Gly	C03740 (5-L-Glutamyl)-L-amino acid
		C01672 Cadaverine
		C01879 5-Oxoproline
		C03646 Bis-gamma-glutamylcystine
		C03740 (5-L-Glutamyl)-L-amino acid
		C05730 Glutathionylspermidine
12	Purine metabolism	C00020 AMP	C00008 ADP
		C00037 Glycine	C00020 AMP
		C00064 L-Glutamine	C00054 Adenosine 3',5'-bisphosphate
		C00144 GMP	C00064 L-Glutamine
		C00212 Adenosine	C00144 GMP
		C00262 Hypoxanthine	C00147 Adenine
		C00294 Inosine	C00224 Adenylyl sulfate
		C00366 Urate	C00262 Hypoxanthine
		C00385 Xanthine	C00301 ADP-ribose
		C00387 Guanosine	C00802 Oxalureate
		C00499 Allantoate	C01367 3'-AMP
		C00559 Deoxyadenosine	C03838 5'-Phosphoribosylglycinamide
		C00575 3',5'-Cyclic AMP	C04051 5-Amino-4-imidazolecarboxyamide
		C00603 (S)-Ureidoglycolate	C05512 Deoxyinosine
		C00942 3',5'-Cyclic GMP
		C01367 3'-AMP
		C01762 Xanthosine
		C02091 (S)-Ureidoglycine
		C02348 (R)(-)-Allantoin
		C02350 (S)-Allantoin
		C02353 2',3'-Cyclic AMP
		C02718 N-Formiminoglycine
		C04376 5'-Phosphoribosyl-N-formylglycinamide
		C05512 Deoxyinosine
		C05513 Urate-3-ribonucleoside
		C05516 5-Amino-4-imidazole carboxylate
13	Pyrimidine metabolism	C00055 CMP	C00055 CMP
		C00064 L-Glutamine	C00064 L-Glutamine
		C00099 beta-Alanine	C00105 UMP
		C00106 Uracil	C00106 Uracil
		C00222 3-Oxopropanoate	C00239 dCMP
		C00299 Uridine	C00299 Uridine
		C00380 Cytosine	C00429 5,6-Dihydrouracil
		C00429 5,6-Dihydrouracil	C00438 N-Carbamoyl-L-aspartate
		C00475 Cytidine	C00475 Cytidine
		C00881 Deoxycytidine	C00881 Deoxycytidine
		C01205 (R)-3-Amino-2-methylpropanoate	C01013 3-Hydroxypropanoate
		C02067 Pseudouridine	C02354 2',3'-Cyclic CMP
		C02642 3-Ureidopropionate	C05822 3'-CMP
		C05281 5-Methylbarbiturate	C20253 Aminoacrylate
		C05822 3'-CMP	C20254 Ureidoacrylate
		C15607 3-Oxo-3-ureidopropanoate	C20846 3-Oxo-3-ureidoisobutyrate
		C20231 (Z)-3-Ureidoacrylate peracid
		C20249 (Z)-3-Peroxyaminoacrylate
		C20846 3-Oxo-3-ureidoisobutyrate
		C21028 (R)-5,6-Dihydrothymine
